# Supplementary material for: Analysing transcriptomic signatures and identifying potential genes for the protective effect of inactivated COVID-19 vaccines
Source: PeerJ. 2023 Apr 19;11:e15155. doi: 10.7717/peerj.15155 (PMC10122457; doi:10.7717/peerj.15155)
Supplement: Table S1 [file peerj-11-15155-s001.xlsx]

## Sheet: Sheet1
Sample	length	Reads	Bases	Q20 (%)	Q30 (%)	GC (%)	N (ppm)
101	150	43361104	6504165600	98.11	94.84	59.59	28.49
114	150	42486180	6372927000	97.82	94.04	57.36	28.18
132	150	43212290	6481843500	98.62	96	60.51	39.56
140	150	50992610	7648891500	98.47	95.59	59.91	40.29
156	150	42868092	6430213800	97.92	94.38	59.14	26.95
161	150	43567080	6535062000	97.76	94.04	55.4	28.72
177	150	43078126	6461718900	98.32	95.18	59.25	21.83
188	150	52301680	7845252000	97.63	93.8	54.13	40.16
194	150	42138804	6320820600	97.68	93.98	56.63	29.5
83	150	43904214	6585632100	97.46	93.53	55.95	27.62
86	150	42062522	6309378300	98.07	94.67	57.82	27.62
87	150	53917788	8087668200	96.59	91.66	48.38	31.59
89	150	50613120	7591968000	98.36	95.39	58.43	41.52
90	150	43843856	6576578400	97.31	93.24	55.06	28.2
94	150	55326040	8298906000	97.99	94.57	57.85	40.72
10	150	43711302	6556695300	98.55	95.75	60.07	28.11
17	150	43004828	6450724200	97.23	93.05	54.5	27.97
28	150	42371348	6355702200	97.76	94.11	57.22	29.15
31	150	41943996	6291599400	98.41	95.56	59	37.5
32	150	42173512	6326026800	97.93	94.38	56.93	29.73
34	150	37759914	5663987100	96.15	91.63	59.06	30.49
38	150	42142954	6321443100	96.73	92.66	59.08	30.48
42	150	38502368	5775355200	96.71	92.62	58.48	30.45
5	150	47833322	7174998300	98.46	95.63	58.08	41.29
51	150	43185600	6477840000	96.73	92.7	58.5	30.66
6	150	43850642	6577596300	98.26	95.1	58.36	29.47
69	150	38534140	5780121000	98.42	95.53	59.22	41.32
77	150	41105254	6165788100	98.25	95.09	61.17	31.41
9	150	42633642	6395046300	98.64	96.05	60.55	42.23
Healthy-donor1	100	156447918	15644791800	97.61	91.11	49.2	119.29
Healthy-donor2	150	97158490	14573773500	97.72	94.23	52.73	4.75
Healthy-donor3	150	97583782	14637567300	97.34	93.58	51.37	4.75
Patient1	100	153183270	15318327000	97.36	90.32	52.7	249.12
Patient2	100	153047396	15304739600	97.17	89.83	51.09	140.99
Patient3	100	157296924	15729692400	97.75	91.42	49.54	172.08
