# Supplementary material for: Analysing transcriptomic signatures and identifying potential genes for the protective effect of inactivated COVID-19 vaccines
Source: PeerJ. 2023 Apr 19;11:e15155. doi: 10.7717/peerj.15155 (PMC10122457; doi:10.7717/peerj.15155)
Supplement: Table S2 [file peerj-11-15155-s002.xlsx]

## Sheet: GO Patients vs. Health
ID	Description	GeneRatio	BgRatio	pvalue	p.adjust	qvalue	geneID	Count	ONT
GO:0003823	antigen binding	72/1092	150/16967	1.1993e-45	1.55789e-42	1.38109e-42	IGHV1-69/IGLV3-25/IGKV3D-11/IGKV1-9/IGLV3-1/IGHV2-70/IGHG1/IGLV8-61/IGLV3-10/IGKV2D-29/IGKV1-17/IGKV2-24/IGHV3-53/IGLV1-51/IGHV3-13/IGLV3-21/IGLV6-57/IGLV10-54/IGHV3-30/IGKV2D-28/IGKV1-6/IGHV4-39/IGHV3-33/IGKV3D-20/IGKV2-28/IGHV3-48/IGKV1D-33/IGLV5-37/IGKV1-12/IGHV4-59/IGKV1-13/IGKV5-2/IGHV2-5/IGLV4-69/IGKV4-1/IGKV1-39/IGHV3-7/IGKV3-20/IGLV7-46/IGLV9-49/IGKV1-16/IGLV3-27/IGKV2D-30/IGKV2-30/IGLV1-…	72	MF
GO:0006958	complement activation, classical pathway	56/1106	91/17910	1.14522e-44	8.23988e-41	6.68207e-41	IGHV1-69/IGLV3-25/IGKV3D-11/IGLV3-1/IGHV2-70/IGHG1/IGKV1-17/IGHV3-53/C1QC/IGLV1-51/IGHV3-13/IGLV3-21/IGLV6-57/IGHV3-30/IGKV2D-28/IGHV4-39/IGHV3-33/IGKV3D-20/IGKV2-28/IGHV3-48/IGKV1D-33/C1QB/IGKV1-12/IGHV4-59/IGKV5-2/IGHV2-5/IGKV4-1/IGKV1-39/IGHV3-7/IGKV3-20/IGKV1-16/IGLV3-27/IGKV2D-30/IGKV2-30/IGLV1-40/IGLV1-47/IGKV2-29/IGLC2/IGKV3-15/C1QA/IGLV7-43/IGLV2-11/IGLV3-19/C2/IGLV2-23/IGLC3/IGKC/IGHV3-1…	56	BP
GO:0002443	leukocyte mediated immunity	164/1106	814/17910	1.11327e-43	4.00499e-40	3.24782e-40	IGHV1-69/IGLV3-25/IGKV3D-11/IGLV3-1/IGHV2-70/IGHG1/IGKV1-17/IGHV3-53/C1QC/IGLV1-51/IGHV3-13/IGLV3-21/IGLV6-57/IGHV3-30/IGKV2D-28/RNASE2/IGHV4-39/IGHV3-33/IGKV3D-20/IGKV2-28/IGHV3-48/IGKV1D-33/C1QB/IGKV1-12/IGHV4-59/IGKV5-2/IGHV2-5/IGKV4-1/IGKV1-39/IGHV3-7/IGKV3-20/IL10/IGKV1-16/IGLV3-27/IGKV2D-30/IGKV2-30/IGLV1-40/IGLV1-47/RNASE3/IGKV2-29/IGLC2/IGKV3-15/C1QA/IGLV7-43/IGLV2-11/MGST1/IGLV3-19/C2/IG…	164	BP
GO:0002455	humoral immune response mediated by circulating immunoglobulin	57/1106	104/17910	1.76177e-41	4.2253e-38	3.42648e-38	IGHV1-69/IGLV3-25/IGKV3D-11/IGLV3-1/IGHV2-70/IGHG1/IGKV1-17/IGHV3-53/C1QC/IGLV1-51/IGHV3-13/IGLV3-21/IGLV6-57/IGHV3-30/IGKV2D-28/IGHV4-39/IGHV3-33/IGKV3D-20/IGKV2-28/IGHV3-48/IGKV1D-33/C1QB/IGKV1-12/IGHV4-59/IGKV5-2/IGHV2-5/IGKV4-1/IGKV1-39/IGHV3-7/IGKV3-20/IGKV1-16/IGLV3-27/IGKV2D-30/IGKV2-30/IGLV1-40/IGLV1-47/IGKV2-29/IGLC2/IGKV3-15/C1QA/IGLV7-43/IGLV2-11/IGLV3-19/C2/IGLV2-23/IGLC3/IGKC/IGHV3-1…	57	BP
GO:0030449	regulation of complement activation	59/1106	116/17910	2.06591e-40	3.71606e-37	3.01351e-37	IGHV1-69/IGLV3-25/VSIG4/IGKV3D-11/IGLV3-1/IGHV2-70/IGHG1/IGKV1-17/IGHV3-53/C1QC/IGLV1-51/IGHV3-13/IGLV3-21/IGLV6-57/IGHV3-30/IGKV2D-28/IGHV4-39/IGHV3-33/IGKV3D-20/IGKV2-28/IGHV3-48/IGKV1D-33/C1QB/IGKV1-12/IGHV4-59/IGKV5-2/IGHV2-5/IGKV4-1/IGKV1-39/IGHV3-7/IGKV3-20/IGKV1-16/IGLV3-27/IGKV2D-30/IGKV2-30/IGLV1-40/IGLV1-47/IGKV2-29/IGLC2/IGKV3-15/C1QA/IGLV7-43/IGLV2-11/IGLV3-19/C2/IGLV2-23/IGLC3/IGKC/I…	59	BP
GO:2000257	regulation of protein activation cascade	59/1106	117/17910	3.92658e-40	5.65034e-37	4.58211e-37	IGHV1-69/IGLV3-25/VSIG4/IGKV3D-11/IGLV3-1/IGHV2-70/IGHG1/IGKV1-17/IGHV3-53/C1QC/IGLV1-51/IGHV3-13/IGLV3-21/IGLV6-57/IGHV3-30/IGKV2D-28/IGHV4-39/IGHV3-33/IGKV3D-20/IGKV2-28/IGHV3-48/IGKV1D-33/C1QB/IGKV1-12/IGHV4-59/IGKV5-2/IGHV2-5/IGKV4-1/IGKV1-39/IGHV3-7/IGKV3-20/IGKV1-16/IGLV3-27/IGKV2D-30/IGKV2-30/IGLV1-40/IGLV1-47/IGKV2-29/IGLC2/IGKV3-15/C1QA/IGLV7-43/IGLV2-11/IGLV3-19/C2/IGLV2-23/IGLC3/IGKC/I…	59	BP
GO:0006909	phagocytosis	92/1106	308/17910	8.82172e-39	1.05787e-35	8.57874e-36	IGHV1-69/IGLV3-25/IGKV3D-11/IGLV3-1/IGHV2-70/IGHG1/IGKV1-17/IGHV3-53/IGLV1-51/IGHV3-13/IGLV3-21/IGLV6-57/PPARG/IGHV3-30/IGKV2D-28/IGHV4-39/IGHV3-33/IGKV3D-20/IGKV2-28/IGHV3-48/IGKV1D-33/IGKV1-12/IGHV4-59/IGKV5-2/IGHV2-5/IGKV4-1/IGKV1-39/IGHV3-7/IGKV3-20/IGKV1-16/IGLV3-27/IGKV2D-30/IGKV2-30/TYRO3/IGLV1-40/IGLV1-47/IGKV2-29/MSR1/IGLC2/IGKV3-15/IGLV7-43/IGLV2-11/IGLV3-19/C2/IGLV2-23/IGLC3/IGKC/IGHV3…	92	BP
GO:0006956	complement activation	60/1106	128/17910	1.95307e-38	2.00748e-35	1.62795e-35	IGHV1-69/IGLV3-25/VSIG4/IGKV3D-11/IGLV3-1/IGHV2-70/IGHG1/IGKV1-17/IGHV3-53/C1QC/IGLV1-51/IGHV3-13/IGLV3-21/IGLV6-57/IGHV3-30/IGKV2D-28/IGHV4-39/IGHV3-33/IGKV3D-20/IGKV2-28/IGHV3-48/IGKV1D-33/C1QB/IGKV1-12/IGHV4-59/IGKV5-2/IGHV2-5/IGKV4-1/IGKV1-39/IGHV3-7/IGKV3-20/IGKV1-16/IGLV3-27/IGKV2D-30/IGKV2-30/IGLV1-40/IGLV1-47/IGKV2-29/IGLC2/IGKV3-15/C1QA/IGLV7-43/IGLV2-11/IGLV3-19/C2/IGLV2-23/IGLC3/IGKC/I…	60	BP
GO:0016192	vesicle-mediated transport	260/1106	1899/17910	1.57782e-37	1.41905e-34	1.15077e-34	IGHV1-69/IGLV3-25/CES1/IGKV3D-11/IGLV3-1/IGHV2-70/IGHG1/IGKV1-17/IGHV3-53/IGLV1-51/SDC1/IGHV3-13/IGLV3-21/IGLV6-57/PPARG/IGHV3-30/IGKV2D-28/SYN2/SIGLEC1/RNASE2/IGHV4-39/IGHV3-33/IGKV3D-20/FN1/IGKV2-28/IGHV3-48/IGKV1D-33/CD163/ANXA8/IGKV1-12/IGHV4-59/IGKV5-2/OTOF/IGHV2-5/IGKV4-1/IGKV1-39/APOC1/AREG/IGHV3-7/IGKV3-20/AMPH/IGKV1-16/CAV1/IGLV3-27/IGKV2D-30/IGKV2-30/CD163L1/TYRO3/IGLV1-40/IGLV1-47/RNAS…	260	BP
GO:0002376	immune system process	357/1106	3063/17910	2.18008e-37	1.74285e-34	1.41336e-34	IGHV1-69/IGLV3-25/CYP19A1/VSIG4/IGKV3D-11/IGKV1-9/IGLV3-1/IGHV2-70/IGHG1/IGLV8-61/IGLV3-10/IGKV2D-29/IGKV1-17/IGKV2-24/IGHV3-53/C1QC/IGLV1-51/SDC1/IGHV3-13/IGLV3-21/IGLV6-57/IGLV10-54/PPARG/IGHV3-30/HLA-DQA2/IGKV2D-28/RNASE2/IGLJ1/IGKV1-6/IGHV4-39/IGHV3-33/IGKV3D-20/IL1R2/FN1/IGKV2-28/IGHV3-48/IGKV1D-33/C1QB/IGLV5-37/FLT3/IGFBP2/GPER1/IGKV1-12/IGHV4-59/IGKV1-13/CXCL10/IGKV5-2/IGHV2-5/IGLV4-69/IGK…	357	BP
GO:0002252	immune effector process	193/1106	1197/17910	6.57252e-37	4.72893e-34	3.83489e-34	IGHV1-69/IGLV3-25/VSIG4/IGKV3D-11/IGLV3-1/IGHV2-70/IGHG1/IGKV1-17/IGHV3-53/C1QC/IGLV1-51/IGHV3-13/IGLV3-21/IGLV6-57/IGHV3-30/IGKV2D-28/RNASE2/IGHV4-39/IGHV3-33/IGKV3D-20/IGKV2-28/IGHV3-48/IGKV1D-33/C1QB/IGKV1-12/IGHV4-59/CXCL10/IGKV5-2/IGHV2-5/IGKV4-1/IGKV1-39/IGHV3-7/IGKV3-20/HTRA1/IL10/IGKV1-16/IGLV3-27/IGKV2D-30/IGKV2-30/IGLV1-40/IGLV1-47/RNASE3/IGKV2-29/IGLC2/IGKV3-15/C1QA/IGLV7-43/IGLV2-11/M…	193	BP
GO:0002920	regulation of humoral immune response	59/1106	135/17910	1.13566e-35	7.42824e-33	6.02388e-33	IGHV1-69/IGLV3-25/VSIG4/IGKV3D-11/IGLV3-1/IGHV2-70/IGHG1/IGKV1-17/IGHV3-53/C1QC/IGLV1-51/IGHV3-13/IGLV3-21/IGLV6-57/IGHV3-30/IGKV2D-28/IGHV4-39/IGHV3-33/IGKV3D-20/IGKV2-28/IGHV3-48/IGKV1D-33/C1QB/IGKV1-12/IGHV4-59/IGKV5-2/IGHV2-5/IGKV4-1/IGKV1-39/IGHV3-7/IGKV3-20/IGKV1-16/IGLV3-27/IGKV2D-30/IGKV2-30/IGLV1-40/IGLV1-47/IGKV2-29/IGLC2/IGKV3-15/C1QA/IGLV7-43/IGLV2-11/IGLV3-19/C2/IGLV2-23/IGLC3/IGKC/I…	59	BP
GO:0072376	protein activation cascade	62/1106	151/17910	1.71672e-35	1.02932e-32	8.34716e-33	IGHV1-69/IGLV3-25/VSIG4/IGKV3D-11/IGLV3-1/IGHV2-70/IGHG1/IGKV1-17/IGHV3-53/C1QC/IGLV1-51/IGHV3-13/IGLV3-21/IGLV6-57/IGHV3-30/IGKV2D-28/IGHV4-39/IGHV3-33/IGKV3D-20/IGKV2-28/IGHV3-48/IGKV1D-33/C1QB/IGKV1-12/IGHV4-59/IGKV5-2/IGHV2-5/IGKV4-1/IGKV1-39/IGHV3-7/IGKV3-20/IGKV1-16/IGLV3-27/IGKV2D-30/IGKV2-30/IGLV1-40/IGLV1-47/IGKV2-29/IGLC2/IGKV3-15/C1QA/IGLV7-43/IGLV2-11/IGLV3-19/C2/IGLV2-23/IGLC3/IGKC/I…	62	BP
GO:0070613	regulation of protein processing	65/1106	173/17910	2.27933e-34	1.26152e-31	1.02302e-31	IGHV1-69/IGLV3-25/VSIG4/IGKV3D-11/IGLV3-1/IGHV2-70/IGHG1/IGKV1-17/IGHV3-53/C1QC/IGLV1-51/IGHV3-13/IGLV3-21/IGLV6-57/IGHV3-30/IGKV2D-28/IGHV4-39/IGHV3-33/IGKV3D-20/IL1R2/IGKV2-28/IGHV3-48/IGKV1D-33/C1QB/IGKV1-12/IGHV4-59/IGKV5-2/IGHV2-5/IGKV4-1/IGKV1-39/IGHV3-7/IGKV3-20/IGKV1-16/IGLV3-27/IGKV2D-30/IGKV2-30/IGLV1-40/IGLV1-47/IGKV2-29/IGLC2/IGKV3-15/C1QA/IGLV7-43/IGLV2-11/IGLV3-19/C2/IGLV2-23/IGLC3/…	65	BP
GO:1903317	regulation of protein maturation	65/1106	175/17910	5.13989e-34	2.64154e-31	2.14214e-31	IGHV1-69/IGLV3-25/VSIG4/IGKV3D-11/IGLV3-1/IGHV2-70/IGHG1/IGKV1-17/IGHV3-53/C1QC/IGLV1-51/IGHV3-13/IGLV3-21/IGLV6-57/IGHV3-30/IGKV2D-28/IGHV4-39/IGHV3-33/IGKV3D-20/IL1R2/IGKV2-28/IGHV3-48/IGKV1D-33/C1QB/IGKV1-12/IGHV4-59/IGKV5-2/IGHV2-5/IGKV4-1/IGKV1-39/IGHV3-7/IGKV3-20/IGKV1-16/IGLV3-27/IGKV2D-30/IGKV2-30/IGLV1-40/IGLV1-47/IGKV2-29/IGLC2/IGKV3-15/C1QA/IGLV7-43/IGLV2-11/IGLV3-19/C2/IGLV2-23/IGLC3/…	65	BP
GO:0006955	immune response	272/1106	2148/17910	2.45674e-33	1.17841e-30	9.55627e-31	IGHV1-69/IGLV3-25/VSIG4/IGKV3D-11/IGKV1-9/IGLV3-1/IGHV2-70/IGHG1/IGLV8-61/IGLV3-10/IGKV2D-29/IGKV1-17/IGKV2-24/IGHV3-53/C1QC/IGLV1-51/IGHV3-13/IGLV3-21/IGLV6-57/IGLV10-54/PPARG/IGHV3-30/HLA-DQA2/IGKV2D-28/RNASE2/IGLJ1/IGKV1-6/IGHV4-39/IGHV3-33/IGKV3D-20/IL1R2/IGKV2-28/IGHV3-48/IGKV1D-33/C1QB/IGLV5-37/GPER1/IGKV1-12/IGHV4-59/IGKV1-13/IGKV5-2/IGHV2-5/IGLV4-69/IGKV4-1/IGKV1-39/IGHV3-7/IGKV3-20/ADAMD…	272	BP
GO:0002673	regulation of acute inflammatory response	61/1106	160/17910	9.65636e-33	4.34234e-30	3.5214e-30	IGHV1-69/IGLV3-25/VSIG4/IGKV3D-11/IGLV3-1/IGHV2-70/IGHG1/IGKV1-17/IGHV3-53/C1QC/IGLV1-51/IGHV3-13/IGLV3-21/IGLV6-57/PPARG/IGHV3-30/IGKV2D-28/IGHV4-39/IGHV3-33/IGKV3D-20/IGKV2-28/IGHV3-48/IGKV1D-33/C1QB/IGKV1-12/IGHV4-59/IGKV5-2/IGHV2-5/IGKV4-1/IGKV1-39/IGHV3-7/IGKV3-20/IGKV1-16/IGLV3-27/IGKV2D-30/IGKV2-30/IGLV1-40/IGLV1-47/IGKV2-29/IGLC2/IGKV3-15/C1QA/IGLV7-43/IGLV2-11/IGLV3-19/C2/IGLV2-23/IGLC3/…	61	BP
GO:0002433	immune response-regulating cell surface receptor signaling pathway involved in phagocytosis	57/1106	139/17910	1.11061e-32	4.43935e-30	3.60006e-30	IGHV1-69/IGLV3-25/IGKV3D-11/IGLV3-1/IGHV2-70/IGHG1/IGKV1-17/IGHV3-53/IGLV1-51/IGHV3-13/IGLV3-21/IGLV6-57/IGHV3-30/IGKV2D-28/IGHV4-39/IGHV3-33/IGKV3D-20/IGKV2-28/IGHV3-48/IGKV1D-33/IGKV1-12/IGHV4-59/IGKV5-2/IGHV2-5/IGKV4-1/IGKV1-39/IGHV3-7/IGKV3-20/IGKV1-16/IGLV3-27/IGKV2D-30/IGKV2-30/IGLV1-40/IGLV1-47/IGKV2-29/IGLC2/IGKV3-15/IGLV7-43/IGLV2-11/IGLV3-19/IGLV2-23/IGLC3/IGKC/IGHV3-11/IGLV2-8/IGHG3/DO…	57	BP
GO:0038096	Fc-gamma receptor signaling pathway involved in phagocytosis	57/1106	139/17910	1.11061e-32	4.43935e-30	3.60006e-30	IGHV1-69/IGLV3-25/IGKV3D-11/IGLV3-1/IGHV2-70/IGHG1/IGKV1-17/IGHV3-53/IGLV1-51/IGHV3-13/IGLV3-21/IGLV6-57/IGHV3-30/IGKV2D-28/IGHV4-39/IGHV3-33/IGKV3D-20/IGKV2-28/IGHV3-48/IGKV1D-33/IGKV1-12/IGHV4-59/IGKV5-2/IGHV2-5/IGKV4-1/IGKV1-39/IGHV3-7/IGKV3-20/IGKV1-16/IGLV3-27/IGKV2D-30/IGKV2-30/IGLV1-40/IGLV1-47/IGKV2-29/IGLC2/IGKV3-15/IGLV7-43/IGLV2-11/IGLV3-19/IGLV2-23/IGLC3/IGKC/IGHV3-11/IGLV2-8/IGHG3/DO…	57	BP
GO:0038094	Fc-gamma receptor signaling pathway	57/1106	141/17910	2.79084e-32	1.05685e-29	8.57042e-30	IGHV1-69/IGLV3-25/IGKV3D-11/IGLV3-1/IGHV2-70/IGHG1/IGKV1-17/IGHV3-53/IGLV1-51/IGHV3-13/IGLV3-21/IGLV6-57/IGHV3-30/IGKV2D-28/IGHV4-39/IGHV3-33/IGKV3D-20/IGKV2-28/IGHV3-48/IGKV1D-33/IGKV1-12/IGHV4-59/IGKV5-2/IGHV2-5/IGKV4-1/IGKV1-39/IGHV3-7/IGKV3-20/IGKV1-16/IGLV3-27/IGKV2D-30/IGKV2-30/IGLV1-40/IGLV1-47/IGKV2-29/IGLC2/IGKV3-15/IGLV7-43/IGLV2-11/IGLV3-19/IGLV2-23/IGLC3/IGKC/IGHV3-11/IGLV2-8/IGHG3/DO…	57	BP
GO:0002431	Fc receptor mediated stimulatory signaling pathway	57/1106	142/17910	4.39232e-32	1.58014e-29	1.2814e-29	IGHV1-69/IGLV3-25/IGKV3D-11/IGLV3-1/IGHV2-70/IGHG1/IGKV1-17/IGHV3-53/IGLV1-51/IGHV3-13/IGLV3-21/IGLV6-57/IGHV3-30/IGKV2D-28/IGHV4-39/IGHV3-33/IGKV3D-20/IGKV2-28/IGHV3-48/IGKV1D-33/IGKV1-12/IGHV4-59/IGKV5-2/IGHV2-5/IGKV4-1/IGKV1-39/IGHV3-7/IGKV3-20/IGKV1-16/IGLV3-27/IGKV2D-30/IGKV2-30/IGLV1-40/IGLV1-47/IGKV2-29/IGLC2/IGKV3-15/IGLV7-43/IGLV2-11/IGLV3-19/IGLV2-23/IGLC3/IGKC/IGHV3-11/IGLV2-8/IGHG3/DO…	57	BP
GO:0016064	immunoglobulin mediated immune response	61/1106	171/17910	7.75638e-31	2.65748e-28	2.15507e-28	IGHV1-69/IGLV3-25/IGKV3D-11/IGLV3-1/IGHV2-70/IGHG1/IGKV1-17/IGHV3-53/C1QC/IGLV1-51/IGHV3-13/IGLV3-21/IGLV6-57/IGHV3-30/IGKV2D-28/IGHV4-39/IGHV3-33/IGKV3D-20/IGKV2-28/IGHV3-48/IGKV1D-33/C1QB/IGKV1-12/IGHV4-59/IGKV5-2/IGHV2-5/IGKV4-1/IGKV1-39/IGHV3-7/IGKV3-20/IL10/IGKV1-16/IGLV3-27/IGKV2D-30/IGKV2-30/IGLV1-40/IGLV1-47/IGKV2-29/IGLC2/IGKV3-15/C1QA/IGLV7-43/IGLV2-11/IGLV3-19/C2/IGLV2-23/IGLC3/IGKC/IG…	61	BP
GO:0006897	endocytosis	127/1106	675/17910	1.29717e-30	4.24234e-28	3.4403e-28	IGHV1-69/IGLV3-25/IGKV3D-11/IGLV3-1/IGHV2-70/IGHG1/IGKV1-17/IGHV3-53/IGLV1-51/IGHV3-13/IGLV3-21/IGLV6-57/PPARG/IGHV3-30/IGKV2D-28/SIGLEC1/IGHV4-39/IGHV3-33/IGKV3D-20/IGKV2-28/IGHV3-48/IGKV1D-33/CD163/IGKV1-12/IGHV4-59/IGKV5-2/IGHV2-5/IGKV4-1/IGKV1-39/APOC1/IGHV3-7/IGKV3-20/AMPH/IGKV1-16/CAV1/IGLV3-27/IGKV2D-30/IGKV2-30/TYRO3/IGLV1-40/IGLV1-47/IGKV2-29/MSR1/IGLC2/IGKV3-15/IGLV7-43/IGLV2-11/JCHAIN/…	127	BP
GO:0019724	B cell mediated immunity	61/1106	173/17910	1.64794e-30	5.15519e-28	4.18057e-28	IGHV1-69/IGLV3-25/IGKV3D-11/IGLV3-1/IGHV2-70/IGHG1/IGKV1-17/IGHV3-53/C1QC/IGLV1-51/IGHV3-13/IGLV3-21/IGLV6-57/IGHV3-30/IGKV2D-28/IGHV4-39/IGHV3-33/IGKV3D-20/IGKV2-28/IGHV3-48/IGKV1D-33/C1QB/IGKV1-12/IGHV4-59/IGKV5-2/IGHV2-5/IGKV4-1/IGKV1-39/IGHV3-7/IGKV3-20/IL10/IGKV1-16/IGLV3-27/IGKV2D-30/IGKV2-30/IGLV1-40/IGLV1-47/IGKV2-29/IGLC2/IGKV3-15/C1QA/IGLV7-43/IGLV2-11/IGLV3-19/C2/IGLV2-23/IGLC3/IGKC/IG…	61	BP
GO:0006954	inflammatory response	138/1106	784/17910	3.93536e-30	1.17979e-27	9.56741e-28	WFDC1/IGHV1-69/IGLV3-25/CYP19A1/VSIG4/IGKV3D-11/IGLV3-1/IGHV2-70/IGHG1/IGKV1-17/IGHV3-53/C1QC/IGLV1-51/SDC1/IGHV3-13/IGLV3-21/TMIGD3/IGLV6-57/PPARG/IGHV3-30/IGKV2D-28/SIGLEC1/IGHV4-39/IGHV3-33/IGKV3D-20/IL1R2/FN1/IGKV2-28/IGHV3-48/IGKV1D-33/C1QB/CD163/GPER1/IGKV1-12/IGHV4-59/IGKV5-2/LPL/IGHV2-5/IGKV4-1/IGKV1-39/PBK/IGHV3-7/CDH5/IGKV3-20/IL10/IGKV1-16/IGLV3-27/IGKV2D-30/IGKV2-30/TYRO3/IGLV1-40/TPS…	138	BP
GO:0050727	regulation of inflammatory response	103/1106	479/17910	8.07789e-30	2.32482e-27	1.8853e-27	WFDC1/IGHV1-69/IGLV3-25/CYP19A1/VSIG4/IGKV3D-11/IGLV3-1/IGHV2-70/IGHG1/IGKV1-17/IGHV3-53/C1QC/IGLV1-51/IGHV3-13/IGLV3-21/IGLV6-57/PPARG/IGHV3-30/IGKV2D-28/IGHV4-39/IGHV3-33/IGKV3D-20/IL1R2/IGKV2-28/IGHV3-48/IGKV1D-33/C1QB/GPER1/IGKV1-12/IGHV4-59/IGKV5-2/LPL/IGHV2-5/IGKV4-1/IGKV1-39/PBK/IGHV3-7/CDH5/IGKV3-20/IL10/IGKV1-16/IGLV3-27/IGKV2D-30/IGKV2-30/TYRO3/IGLV1-40/IGLV1-47/IGKV2-29/IGLC2/IGKV3-15/…	103	BP
GO:0098657	import into cell	133/1106	751/17910	2.61657e-29	7.24085e-27	5.87192e-27	IGHV1-69/IGLV3-25/IGKV3D-11/IGLV3-1/IGHV2-70/IGHG1/SLC1A3/IGKV1-17/IGHV3-53/IGLV1-51/IGHV3-13/IGLV3-21/IGLV6-57/PPARG/IGHV3-30/IGKV2D-28/SIGLEC1/IGHV4-39/IGHV3-33/IGKV3D-20/IGKV2-28/IGHV3-48/IGKV1D-33/CD163/IGKV1-12/IGHV4-59/IGKV5-2/IGHV2-5/IGKV4-1/IGKV1-39/APOC1/IGHV3-7/IGKV3-20/AMPH/IGKV1-16/CAV1/IGLV3-27/IGKV2D-30/NTSR1/IGKV2-30/TYRO3/IGLV1-40/IGLV1-47/IGKV2-29/MSR1/IGLC2/IGKV3-15/IGLV7-43/IGL…	133	BP
GO:0002526	acute inflammatory response	67/1106	220/17910	4.98245e-29	1.31683e-26	1.06787e-26	IGHV1-69/IGLV3-25/VSIG4/IGKV3D-11/IGLV3-1/IGHV2-70/IGHG1/IGKV1-17/IGHV3-53/C1QC/IGLV1-51/IGHV3-13/IGLV3-21/IGLV6-57/PPARG/IGHV3-30/IGKV2D-28/IGHV4-39/IGHV3-33/IGKV3D-20/FN1/IGKV2-28/IGHV3-48/IGKV1D-33/C1QB/CD163/IGKV1-12/IGHV4-59/IGKV5-2/IGHV2-5/IGKV4-1/IGKV1-39/IGHV3-7/IGKV3-20/IGKV1-16/IGLV3-27/IGKV2D-30/IGKV2-30/IGLV1-40/IGLV1-47/IGKV2-29/IGLC2/IGKV3-15/C1QA/IGLV7-43/IGLV2-11/IGLV3-19/C2/IGLV2…	67	BP
GO:0016485	protein processing	78/1106	295/17910	5.12457e-29	1.31683e-26	1.06787e-26	ADAMTS2/IGHV1-69/IGLV3-25/CES1/VSIG4/IGKV3D-11/IGLV3-1/IGHV2-70/IGHG1/IGKV1-17/IGHV3-53/C1QC/IGLV1-51/IGHV3-13/IGLV3-21/IGLV6-57/IGHV3-30/IGKV2D-28/IGHV4-39/IGHV3-33/IGKV3D-20/IL1R2/IGKV2-28/IGHV3-48/IGKV1D-33/C1QB/IGKV1-12/IGHV4-59/IGKV5-2/IGHV2-5/IGKV4-1/IGKV1-39/IGHV3-7/IGKV3-20/IGKV1-16/IGLV3-27/IGKV2D-30/IGKV2-30/IGLV1-40/IGLV1-47/IGKV2-29/IGLC2/IGKV3-15/C1QA/IGLV7-43/IGLV2-11/IGLV3-19/C2/IG…	78	BP
GO:0051234	establishment of localization	468/1106	4908/17910	2.06139e-28	5.11437e-26	4.14747e-26	IGHV1-69/IGLV3-25/CES1/CYP19A1/IGKV3D-11/IGLV3-1/IGHV2-70/IGHG1/SLC1A3/IGKV1-17/IGHV3-53/ALOX15B/IGLV1-51/SDC1/IGHV3-13/IGLV3-21/IGLV6-57/PPARG/IGHV3-30/IGKV2D-28/SYN2/SIGLEC1/RNASE2/HBE1/UCHL1/IGHV4-39/IGHV3-33/IGKV3D-20/IL1R2/FN1/IGKV2-28/IGHV3-48/IGKV1D-33/CD163/CREB3L1/SPRY2/CPE/ANXA8/GPER1/IGKV1-12/IGHV4-59/CXCL10/IGKV5-2/LPL/OTOF/IGHV2-5/IGKV4-1/MPV17L/IGKV1-39/APOC1/AREG/IGHV3-7/IGKV3-20/K…	468	BP
GO:0006959	humoral immune response	74/1106	276/17910	5.36678e-28	1.28713e-25	1.04379e-25	IGHV1-69/IGLV3-25/VSIG4/IGKV3D-11/IGLV3-1/IGHV2-70/IGHG1/IGKV1-17/IGHV3-53/C1QC/IGLV1-51/IGHV3-13/IGLV3-21/IGLV6-57/IGHV3-30/IGKV2D-28/IGHV4-39/IGHV3-33/IGKV3D-20/IGKV2-28/IGHV3-48/IGKV1D-33/C1QB/IGKV1-12/IGHV4-59/IGKV5-2/IGHV2-5/IGKV4-1/IGKV1-39/IGHV3-7/IGKV3-20/IGKV1-16/IGLV3-27/IGKV2D-30/IGKV2-30/IGLV1-40/IGLV1-47/RNASE3/IGKV2-29/IGLC2/IGKV3-15/C1QA/IGLV7-43/IGLV2-11/JCHAIN/IGLV3-19/C2/IGLV2-2…	74	BP
GO:0006898	receptor-mediated endocytosis	77/1106	301/17910	1.24567e-27	2.89116e-25	2.34456e-25	IGHV1-69/IGLV3-25/IGKV3D-11/IGLV3-1/IGHV2-70/IGKV1-17/IGHV3-53/IGLV1-51/IGHV3-13/IGLV3-21/IGLV6-57/IGHV3-30/IGKV2D-28/IGHV4-39/IGHV3-33/IGKV3D-20/IGKV2-28/IGHV3-48/IGKV1D-33/CD163/IGKV1-12/IGHV4-59/IGKV5-2/IGHV2-5/IGKV4-1/IGKV1-39/APOC1/IGHV3-7/IGKV3-20/IGKV1-16/CAV1/IGLV3-27/IGKV2D-30/IGKV2-30/IGLV1-40/IGLV1-47/IGKV2-29/MSR1/IGLC2/IGKV3-15/IGLV7-43/IGLV2-11/JCHAIN/IGLV3-19/IGLV2-23/IGLC3/IGKC/IG…	77	BP
GO:0002250	adaptive immune response	108/1106	563/17910	8.33846e-27	1.87485e-24	1.5204e-24	IGHV1-69/IGLV3-25/IGKV3D-11/IGKV1-9/IGLV3-1/IGHV2-70/IGHG1/IGLV8-61/IGLV3-10/IGKV2D-29/IGKV1-17/IGKV2-24/IGHV3-53/C1QC/IGLV1-51/IGHV3-13/IGLV3-21/IGLV6-57/IGLV10-54/IGHV3-30/IGKV2D-28/IGLJ1/IGKV1-6/IGHV4-39/IGHV3-33/IGKV3D-20/IGKV2-28/IGHV3-48/IGKV1D-33/C1QB/IGLV5-37/IGKV1-12/IGHV4-59/IGKV1-13/IGKV5-2/IGHV2-5/IGLV4-69/IGKV4-1/IGKV1-39/IGHV3-7/IGKV3-20/IGLV7-46/IGLV9-49/IL10/IGKV1-16/IGLV3-27/IGKV…	108	BP
GO:0031982	vesicle	381/1151	3756/18675	7.17191e-27	5.99572e-24	4.68816e-24	RNASE1/IGKV3D-11/IGHG1/IGKV1-17/DAAM2/ALOX15B/IGLV1-51/SDC1/IGLV3-21/HLA-DQA2/IGKV2D-28/SYN2/RNASE2/FN1/IGKV1D-33/CD163/CPE/ANXA8/IGFBP2/GPER1/OTOF/IGKV1-39/AREG/IGHV3-7/IGKV3-20/NMNAT2/HTRA1/AMPH/CAV1/IGKV2-30/TCN2/RNASE3/SDC4/MSR1/IGLC2/RAB17/FAM3B/MGST1/HBZ/JCHAIN/IGLV3-19/C2/IGLC3/IGKC/SERPINB10/ANG/CRYM/IGHG3/FAM20C/CLEC12A/MCEMP1/KL/RAB13/LAMC1/IGLL5/TIMP3/IGHV3-23/LHFPL2/WNT5B/C3AR1/ARHGAP…	381	CC
GO:0050900	leukocyte migration	96/1106	467/17910	2.97564e-26	6.48779e-24	5.26123e-24	IGHV1-69/IGLV3-25/CYP19A1/IGKV3D-11/IGLV3-1/IGHV2-70/IGKV1-17/IGHV3-53/IGLV1-51/SDC1/IGHV3-13/IGLV3-21/IGLV6-57/IGHV3-30/IGKV2D-28/IGHV4-39/IGHV3-33/IGKV3D-20/FN1/IGKV2-28/IGHV3-48/IGKV1D-33/IGKV1-12/IGHV4-59/CXCL10/IGKV5-2/IGHV2-5/IGKV4-1/IGKV1-39/IGHV3-7/IGKV3-20/CH25H/IL10/IGKV1-16/CAV1/IGLV3-27/IGKV2D-30/IGKV2-30/IGLV1-40/IGLV1-47/SDC4/IGKV2-29/IGLC2/IGKV3-15/IGLV7-43/IGLV2-11/JCHAIN/IGLV3-19…	96	BP
GO:0002449	lymphocyte mediated immunity	74/1106	293/17910	3.25219e-26	6.88221e-24	5.58108e-24	IGHV1-69/IGLV3-25/IGKV3D-11/IGLV3-1/IGHV2-70/IGHG1/IGKV1-17/IGHV3-53/C1QC/IGLV1-51/IGHV3-13/IGLV3-21/IGLV6-57/IGHV3-30/IGKV2D-28/IGHV4-39/IGHV3-33/IGKV3D-20/IGKV2-28/IGHV3-48/IGKV1D-33/C1QB/IGKV1-12/IGHV4-59/IGKV5-2/IGHV2-5/IGKV4-1/IGKV1-39/IGHV3-7/IGKV3-20/IL10/IGKV1-16/IGLV3-27/IGKV2D-30/IGKV2-30/IGLV1-40/IGLV1-47/IGKV2-29/IGLC2/IGKV3-15/C1QA/IGLV7-43/IGLV2-11/IGLV3-19/C2/IGLV2-23/IGLC3/IGKC/IG…	74	BP
GO:0030162	regulation of proteolysis	128/1106	762/17910	5.66517e-26	1.1646e-23	9.44422e-24	WFDC1/IGHV1-69/IGLV3-25/VSIG4/IGKV3D-11/IGLV3-1/IGHV2-70/IGHG1/IGKV1-17/IGHV3-53/C1QC/IGLV1-51/IGHV3-13/IGLV3-21/IGLV6-57/PPARG/IGHV3-30/IGKV2D-28/IGHV4-39/IGHV3-33/IGKV3D-20/IL1R2/FN1/IGKV2-28/IGHV3-48/IGKV1D-33/C1QB/ANXA8/GPER1/IGKV1-12/IGHV4-59/IGKV5-2/IGHV2-5/IGKV4-1/IGKV1-39/PBK/IGHV3-7/IGKV3-20/IL10/IGKV1-16/CAV1/IGLV3-27/IGKV2D-30/IGKV2-30/IGLV1-40/IGLV1-47/IGKV2-29/IGLC2/IGKV3-15/C1QA/IGL…	128	BP
GO:0038095	Fc-epsilon receptor signaling pathway	55/1106	169/17910	1.24881e-25	2.49589e-23	2.02402e-23	IGHV1-69/IGLV3-25/IGKV3D-11/IGLV3-1/IGHV2-70/IGKV1-17/IGHV3-53/IGLV1-51/IGHV3-13/IGLV3-21/IGLV6-57/IGHV3-30/IGKV2D-28/IGHV4-39/IGHV3-33/IGKV3D-20/IGKV2-28/IGHV3-48/IGKV1D-33/IGKV1-12/IGHV4-59/IGKV5-2/IGHV2-5/IGKV4-1/IGKV1-39/IGHV3-7/IGKV3-20/IGKV1-16/IGLV3-27/IGKV2D-30/IGKV2-30/IGLV1-40/IGLV1-47/IGKV2-29/IGLC2/IGKV3-15/IGLV7-43/IGLV2-11/IGLV3-19/IGLV2-23/IGLC3/IGKC/IGHV3-11/IGLV2-8/IGHV3-23/IGLV1…	55	BP
GO:0051604	protein maturation	81/1106	353/17910	1.39611e-25	2.71488e-23	2.20161e-23	ADAMTS2/IGHV1-69/IGLV3-25/CES1/VSIG4/IGKV3D-11/IGLV3-1/IGHV2-70/IGHG1/IGKV1-17/IGHV3-53/C1QC/IGLV1-51/IGHV3-13/IGLV3-21/IGLV6-57/IGHV3-30/IGKV2D-28/IGHV4-39/IGHV3-33/IGKV3D-20/IL1R2/IGKV2-28/IGHV3-48/IGKV1D-33/C1QB/IGKV1-12/IGHV4-59/IGKV5-2/IGHV2-5/IGKV4-1/IGKV1-39/IGHV3-7/IGKV3-20/IGKV1-16/IGLV3-27/IGKV2D-30/IGKV2-30/IGLV1-40/IGLV1-47/IGKV2-29/IGLC2/IGKV3-15/C1QA/IGLV7-43/IGLV2-11/IGLV3-19/C2/IG…	81	BP
GO:0006810	transport	450/1106	4785/17910	1.50676e-25	2.85293e-23	2.31356e-23	IGHV1-69/IGLV3-25/CES1/CYP19A1/IGKV3D-11/IGLV3-1/IGHV2-70/IGHG1/SLC1A3/IGKV1-17/IGHV3-53/ALOX15B/IGLV1-51/SDC1/IGHV3-13/IGLV3-21/IGLV6-57/PPARG/IGHV3-30/IGKV2D-28/SYN2/SIGLEC1/RNASE2/HBE1/UCHL1/IGHV4-39/IGHV3-33/IGKV3D-20/IL1R2/FN1/IGKV2-28/IGHV3-48/IGKV1D-33/CD163/CREB3L1/CPE/ANXA8/GPER1/IGKV1-12/IGHV4-59/CXCL10/IGKV5-2/LPL/OTOF/IGHV2-5/IGKV4-1/MPV17L/IGKV1-39/APOC1/AREG/IGHV3-7/IGKV3-20/KCNMA1/…	450	BP
GO:0002460	adaptive immune response based on somatic recombination of immune receptors built from immunoglobulin superfamily domains	73/1106	295/17910	2.76867e-25	5.10784e-23	4.14217e-23	IGHV1-69/IGLV3-25/IGKV3D-11/IGLV3-1/IGHV2-70/IGHG1/IGKV1-17/IGHV3-53/C1QC/IGLV1-51/IGHV3-13/IGLV3-21/IGLV6-57/IGHV3-30/IGKV2D-28/IGHV4-39/IGHV3-33/IGKV3D-20/IGKV2-28/IGHV3-48/IGKV1D-33/C1QB/IGKV1-12/IGHV4-59/IGKV5-2/IGHV2-5/IGKV4-1/IGKV1-39/IGHV3-7/IGKV3-20/IL10/IGKV1-16/IGLV3-27/IGKV2D-30/IGKV2-30/IGLV1-40/IGLV1-47/IGKV2-29/IGLC2/IGKV3-15/C1QA/IGLV7-43/IGLV2-11/IGLV3-19/C2/IGLV2-23/IGLC3/IGKC/IG…	73	BP
GO:0002697	regulation of immune effector process	91/1106	441/17910	4.75808e-25	8.5586e-23	6.94054e-23	IGHV1-69/IGLV3-25/VSIG4/IGKV3D-11/IGLV3-1/IGHV2-70/IGHG1/IGKV1-17/IGHV3-53/C1QC/IGLV1-51/IGHV3-13/IGLV3-21/IGLV6-57/IGHV3-30/IGKV2D-28/IGHV4-39/IGHV3-33/IGKV3D-20/IGKV2-28/IGHV3-48/IGKV1D-33/C1QB/IGKV1-12/IGHV4-59/IGKV5-2/IGHV2-5/IGKV4-1/IGKV1-39/IGHV3-7/IGKV3-20/HTRA1/IL10/IGKV1-16/IGLV3-27/IGKV2D-30/IGKV2-30/IGLV1-40/IGLV1-47/IGKV2-29/IGLC2/IGKV3-15/C1QA/IGLV7-43/IGLV2-11/IGLV3-19/C2/IGLV2-23/I…	91	BP
GO:0032101	regulation of response to external stimulus	135/1106	873/17910	7.61979e-24	1.33718e-21	1.08438e-21	WFDC1/IGHV1-69/IGLV3-25/CYP19A1/VSIG4/IGKV3D-11/IGLV3-1/IGHV2-70/IGHG1/IGKV1-17/IGHV3-53/C1QC/IGLV1-51/IGHV3-13/IGLV3-21/IGLV6-57/PPARG/IGHV3-30/IGKV2D-28/IGHV4-39/IGHV3-33/IGKV3D-20/IL1R2/IGKV2-28/IGHV3-48/IGKV1D-33/C1QB/GPER1/IGKV1-12/IGHV4-59/CXCL10/IGKV5-2/LPL/IGHV2-5/IGKV4-1/IGKV1-39/PBK/IGHV3-7/CDH5/IGKV3-20/HTRA1/MET/SIGLEC11/IL10/IGKV1-16/CAV1/IGLV3-27/IGKV2D-30/IGKV2-30/TYRO3/IGLV1-40/IG…	135	BP
GO:0031347	regulation of defense response	136/1106	885/17910	9.31369e-24	1.59552e-21	1.29388e-21	WFDC1/IGHV1-69/IGLV3-25/CYP19A1/VSIG4/IGKV3D-11/IGLV3-1/IGHV2-70/IGHG1/IGKV1-17/IGHV3-53/C1QC/IGLV1-51/IGHV3-13/IGLV3-21/IGLV6-57/PPARG/IGHV3-30/IGKV2D-28/IGHV4-39/IGHV3-33/IGKV3D-20/IL1R2/IGKV2-28/IGHV3-48/IGKV1D-33/C1QB/GPER1/IGKV1-12/IGHV4-59/IGKV5-2/LPL/IGHV2-5/IGKV4-1/IGKV1-39/PBK/IGHV3-7/CDH5/IGKV3-20/HTRA1/SIGLEC11/IL10/IGKV1-16/CAV1/IGLV3-27/IGKV2D-30/IGKV2-30/TYRO3/IGLV1-40/IGLV1-47/IGKV…	136	BP
GO:0002274	myeloid leukocyte activation	112/1106	652/17910	1.3675e-23	2.28818e-21	1.85559e-21	VSIG4/RNASE2/IL10/RNASE3/C1QA/MGST1/SERPINB10/CCR2/CLEC12A/MCEMP1/C3AR1/BATF2/NECTIN2/IL18/TXNDC5/IDH1/ADAM9/MILR1/CD68/CYFIP1/RAB44/TICAM2/GM2A/CTSB/CREG1/STBD1/HMOX1/METTL7A/CD36/GPR84/CLEC5A/SPHK1/ANXA2/TIMP2/S100A8/S100A9/LTBR/GGH/CTSZ/LDLR/FTL/CYBB/TLR2/SLC2A5/TRPM2/FABP5/FCN1/JUP/GRN/HK3/SIGLEC9/ALDH3B1/PNP/DYSF/FES/SERPINB1/SYK/TMEM106A/CFP/CTSA/GAA/PADI2/HEXB/LGALS3/FUCA2/AGPAT2/CEBPA/BTK…	112	BP
GO:0038093	Fc receptor signaling pathway	63/1106	241/17910	2.4002e-23	3.92488e-21	3.18285e-21	IGHV1-69/IGLV3-25/IGKV3D-11/IGLV3-1/IGHV2-70/IGHG1/IGKV1-17/IGHV3-53/IGLV1-51/IGHV3-13/IGLV3-21/IGLV6-57/IGHV3-30/IGKV2D-28/IGHV4-39/IGHV3-33/IGKV3D-20/IGKV2-28/IGHV3-48/IGKV1D-33/IGKV1-12/IGHV4-59/IGKV5-2/IGHV2-5/IGKV4-1/IGKV1-39/IGHV3-7/IGKV3-20/IGKV1-16/IGLV3-27/IGKV2D-30/IGKV2-30/IGLV1-40/IGLV1-47/IGKV2-29/IGLC2/IGKV3-15/IGLV7-43/IGLV2-11/IGLV3-19/IGLV2-23/IGLC3/IGKC/IGHV3-11/IGLV2-8/IGHG3/DO…	63	BP
GO:0006952	defense response	205/1106	1681/17910	1.70814e-22	2.73112e-20	2.21479e-20	WFDC1/IGHV1-69/IGLV3-25/CYP19A1/VSIG4/IGKV3D-11/IGLV3-1/IGHV2-70/IGHG1/IGKV1-17/IGHV3-53/C1QC/IGLV1-51/SDC1/IGHV3-13/IGLV3-21/TMIGD3/IGLV6-57/PPARG/IGHV3-30/HLA-DQA2/IGKV2D-28/SIGLEC1/RNASE2/IGHV4-39/IGHV3-33/IGKV3D-20/IL1R2/FN1/IGKV2-28/IGHV3-48/IGKV1D-33/C1QB/CD163/GPER1/IGKV1-12/IGHV4-59/CXCL10/IGKV5-2/LPL/IGHV2-5/IGKV4-1/IGKV1-39/PBK/IGHV3-7/CDH5/IGKV3-20/HTRA1/SIGLEC11/IL10/IGKV1-16/CAV1/IGL…	205	BP
GO:0031410	cytoplasmic vesicle	244/1151	2179/18675	9.53957e-22	3.2073e-19	2.50785e-19	HLA-DQA2/SYN2/RNASE2/FN1/CD163/CPE/ANXA8/IGFBP2/GPER1/OTOF/AREG/NMNAT2/AMPH/CAV1/TCN2/RNASE3/MSR1/RAB17/MGST1/SERPINB10/ANG/CLEC12A/MCEMP1/RAB13/TIMP3/LHFPL2/WNT5B/C3AR1/MYO7A/RAB20/MARCO/MYOF/FFAR4/TMEM150B/TXNDC5/KIFC1/FZD5/RPH3A/FZD2/RNASE6/STS/CALCRL/PLA2G4A/IDH1/ANXA2P2/SORT1/CLTCL1/CTSL/HGF/CD1D/CD1A/TBC1D2/HLA-DQB2/CD68/SERPINE1/CYFIP1/INSR/RAB44/FLT1/TICAM2/GM2A/CTSB/FGD2/CREG1/STBD1/ITSN…	244	CC
GO:0097708	intracellular vesicle	244/1151	2182/18675	1.15094e-21	3.2073e-19	2.50785e-19	HLA-DQA2/SYN2/RNASE2/FN1/CD163/CPE/ANXA8/IGFBP2/GPER1/OTOF/AREG/NMNAT2/AMPH/CAV1/TCN2/RNASE3/MSR1/RAB17/MGST1/SERPINB10/ANG/CLEC12A/MCEMP1/RAB13/TIMP3/LHFPL2/WNT5B/C3AR1/MYO7A/RAB20/MARCO/MYOF/FFAR4/TMEM150B/TXNDC5/KIFC1/FZD5/RPH3A/FZD2/RNASE6/STS/CALCRL/PLA2G4A/IDH1/ANXA2P2/SORT1/CLTCL1/CTSL/HGF/CD1D/CD1A/TBC1D2/HLA-DQB2/CD68/SERPINE1/CYFIP1/INSR/RAB44/FLT1/TICAM2/GM2A/CTSB/FGD2/CREG1/STBD1/ITSN…	244	CC
GO:0002275	myeloid cell activation involved in immune response	96/1106	542/17910	2.74263e-21	4.28983e-19	3.47881e-19	RNASE2/RNASE3/MGST1/SERPINB10/CCR2/CLEC12A/MCEMP1/C3AR1/TXNDC5/IDH1/MILR1/CD68/CYFIP1/RAB44/TICAM2/GM2A/CTSB/CREG1/STBD1/HMOX1/METTL7A/CD36/GPR84/CLEC5A/ANXA2/TIMP2/S100A8/S100A9/GGH/CTSZ/FTL/CYBB/TLR2/SLC2A5/TRPM2/FABP5/FCN1/JUP/GRN/HK3/SIGLEC9/ALDH3B1/PNP/DYSF/FES/SERPINB1/SYK/CFP/CTSA/GAA/PADI2/HEXB/LGALS3/FUCA2/AGPAT2/BTK/SIRPA/PRAM1/ATP6V0A1/LGALS9/CAT/GNS/CTSH/ADA2/GYG1/LTA4H/CTSD/CST3/GLB1…	96	BP
GO:0043299	leukocyte degranulation	94/1106	532/17910	8.72059e-21	1.33499e-18	1.0826e-18	RNASE2/RNASE3/MGST1/SERPINB10/CCR2/CLEC12A/MCEMP1/C3AR1/TXNDC5/IDH1/MILR1/CD68/CYFIP1/RAB44/TICAM2/GM2A/CTSB/CREG1/STBD1/HMOX1/METTL7A/CD36/GPR84/CLEC5A/ANXA2/TIMP2/S100A8/S100A9/GGH/CTSZ/FTL/CYBB/TLR2/SLC2A5/TRPM2/FABP5/FCN1/JUP/GRN/HK3/SIGLEC9/ALDH3B1/PNP/FES/SERPINB1/SYK/CFP/CTSA/GAA/PADI2/HEXB/LGALS3/FUCA2/AGPAT2/BTK/SIRPA/PRAM1/ATP6V0A1/LGALS9/CAT/GNS/CTSH/ADA2/GYG1/LTA4H/CTSD/CST3/GLB1/PGM2…	94	BP
GO:0009605	response to external stimulus	253/1106	2331/17910	9.63013e-21	1.41981e-18	1.15139e-18	WFDC1/TIMP4/PTGFR/IGHV1-69/IGLV3-25/CYP19A1/VSIG4/IGKV3D-11/IGLV3-1/IGHV2-70/IGHG1/SLC1A3/IGKV1-17/IGHV3-53/C1QC/IGLV1-51/IGHV3-13/IGLV3-21/IGLV6-57/PPARG/IGHV3-30/IGKV2D-28/RNASE2/IGHV4-39/IGHV3-33/IGKV3D-20/IL1R2/IGKV2-28/IGHV3-48/IGKV1D-33/C1QB/IGFBP2/GPER1/IGKV1-12/IGHV4-59/CXCL10/IGKV5-2/LPL/IGHV2-5/IGKV4-1/IGKV1-39/PBK/IGHV3-7/CDH5/IGKV3-20/CH25H/HTRA1/MET/SIGLEC11/IL10/IGKV1-16/CAV1/IGLV3-…	253	BP
GO:0006950	response to stress	365/1106	3822/17910	9.66934e-21	1.41981e-18	1.15139e-18	WFDC1/IGHV1-69/IGLV3-25/CYP19A1/VSIG4/IGKV3D-11/IGLV3-1/IGHV2-70/IGHG1/SLC1A3/IGKV1-17/IGHV3-53/C1QC/IGLV1-51/SDC1/IGHV3-13/IGLV3-21/TMIGD3/IGLV6-57/PPARG/IGHV3-30/HLA-DQA2/IGKV2D-28/SIGLEC1/RNASE2/HBE1/UCHL1/IGHV4-39/IGHV3-33/IGKV3D-20/IL1R2/FN1/IGKV2-28/IGHV3-48/IGKV1D-33/C1QB/CD163/CREB3L1/ANXA8/GPER1/IGKV1-12/IGHV4-59/CXCL10/MMP2/IGKV5-2/LPL/IGHV2-5/IGKV4-1/IGKV1-39/PBK/AREG/IGHV3-7/CDH5/IGKV…	365	BP
GO:0036230	granulocyte activation	91/1106	506/17910	1.09582e-20	1.57688e-18	1.27876e-18	RNASE2/RNASE3/MGST1/SERPINB10/CCR2/CLEC12A/MCEMP1/C3AR1/IL18/TXNDC5/IDH1/CD68/CYFIP1/RAB44/TICAM2/GM2A/CTSB/CREG1/STBD1/METTL7A/CD36/GPR84/CLEC5A/ANXA2/TIMP2/S100A8/S100A9/GGH/CTSZ/FTL/CYBB/TLR2/SLC2A5/TRPM2/FABP5/FCN1/JUP/GRN/HK3/SIGLEC9/ALDH3B1/PNP/SERPINB1/SYK/CFP/CTSA/GAA/PADI2/HEXB/LGALS3/FUCA2/AGPAT2/SIRPA/PRAM1/ATP6V0A1/CAT/GNS/CTSH/ADA2/GYG1/LTA4H/CTSD/CST3/GLB1/PGM2/HPSE/ITGAM/NPC2/DYNLL…	91	BP
GO:0042119	neutrophil activation	90/1106	499/17910	1.48019e-20	2.08823e-18	1.69344e-18	RNASE2/RNASE3/MGST1/SERPINB10/CLEC12A/MCEMP1/C3AR1/IL18/TXNDC5/IDH1/CD68/CYFIP1/RAB44/TICAM2/GM2A/CTSB/CREG1/STBD1/METTL7A/CD36/GPR84/CLEC5A/ANXA2/TIMP2/S100A8/S100A9/GGH/CTSZ/FTL/CYBB/TLR2/SLC2A5/TRPM2/FABP5/FCN1/JUP/GRN/HK3/SIGLEC9/ALDH3B1/PNP/SERPINB1/SYK/CFP/CTSA/GAA/PADI2/HEXB/LGALS3/FUCA2/AGPAT2/SIRPA/PRAM1/ATP6V0A1/CAT/GNS/CTSH/ADA2/GYG1/LTA4H/CTSD/CST3/GLB1/PGM2/HPSE/ITGAM/NPC2/DYNLL1/HSP…	90	BP
GO:0043312	neutrophil degranulation	88/1106	485/17910	2.69041e-20	3.7226e-18	3.01882e-18	RNASE2/RNASE3/MGST1/SERPINB10/CLEC12A/MCEMP1/C3AR1/TXNDC5/IDH1/CD68/CYFIP1/RAB44/TICAM2/GM2A/CTSB/CREG1/STBD1/METTL7A/CD36/GPR84/CLEC5A/ANXA2/TIMP2/S100A8/S100A9/GGH/CTSZ/FTL/CYBB/TLR2/SLC2A5/TRPM2/FABP5/FCN1/JUP/GRN/HK3/SIGLEC9/ALDH3B1/PNP/SERPINB1/SYK/CFP/CTSA/GAA/PADI2/HEXB/LGALS3/FUCA2/AGPAT2/SIRPA/PRAM1/ATP6V0A1/CAT/GNS/CTSH/ADA2/GYG1/LTA4H/CTSD/CST3/GLB1/PGM2/HPSE/ITGAM/NPC2/DYNLL1/HSPA1B/C…	88	BP
GO:0045055	regulated exocytosis	117/1106	768/17910	3.5225e-20	4.78196e-18	3.8779e-18	SYN2/RNASE2/FN1/OTOF/RNASE3/MGST1/SERPINB10/CCR2/CLEC12A/MCEMP1/TIMP3/LHFPL2/C3AR1/TXNDC5/IDH1/HGF/MILR1/CD68/SERPINE1/CYFIP1/RAB44/TICAM2/GM2A/CTSB/CREG1/STBD1/HMOX1/METTL7A/CD36/GPR84/CLEC5A/ANXA2/F5/TIMP2/S100A8/S100A9/GGH/CTSZ/FTL/CYBB/TLR2/SLC2A5/TRPM2/FABP5/FCN1/JUP/GRN/HK3/SIGLEC9/ALDH3B1/PNP/ANXA5/FES/UNC13B/SERPINB1/SYK/CFP/CTSA/GAA/PADI2/HEXB/LGALS3/FUCA2/AGPAT2/BTK/SIRPA/TIMP1/PRAM1/AT…	117	BP
GO:0002283	neutrophil activation involved in immune response	88/1106	488/17910	4.09565e-20	5.45708e-18	4.42538e-18	RNASE2/RNASE3/MGST1/SERPINB10/CLEC12A/MCEMP1/C3AR1/TXNDC5/IDH1/CD68/CYFIP1/RAB44/TICAM2/GM2A/CTSB/CREG1/STBD1/METTL7A/CD36/GPR84/CLEC5A/ANXA2/TIMP2/S100A8/S100A9/GGH/CTSZ/FTL/CYBB/TLR2/SLC2A5/TRPM2/FABP5/FCN1/JUP/GRN/HK3/SIGLEC9/ALDH3B1/PNP/SERPINB1/SYK/CFP/CTSA/GAA/PADI2/HEXB/LGALS3/FUCA2/AGPAT2/SIRPA/PRAM1/ATP6V0A1/CAT/GNS/CTSH/ADA2/GYG1/LTA4H/CTSD/CST3/GLB1/PGM2/HPSE/ITGAM/NPC2/DYNLL1/HSPA1B/C…	88	BP
GO:0002444	myeloid leukocyte mediated immunity	94/1106	549/17910	8.19394e-20	1.07192e-17	8.69263e-18	RNASE2/RNASE3/MGST1/SERPINB10/CCR2/CLEC12A/MCEMP1/C3AR1/TXNDC5/IDH1/MILR1/CD68/CYFIP1/RAB44/TICAM2/GM2A/CTSB/CREG1/STBD1/HMOX1/METTL7A/CD36/GPR84/CLEC5A/ANXA2/TIMP2/S100A8/S100A9/GGH/CTSZ/FTL/CYBB/TLR2/SLC2A5/TRPM2/FABP5/FCN1/JUP/GRN/HK3/SIGLEC9/ALDH3B1/PNP/FES/SERPINB1/SYK/CFP/CTSA/GAA/PADI2/HEXB/LGALS3/FUCA2/AGPAT2/BTK/SIRPA/PRAM1/ATP6V0A1/LGALS9/CAT/GNS/CTSH/ADA2/GYG1/LTA4H/CTSD/CST3/GLB1/PGM2…	94	BP
GO:0044433	cytoplasmic vesicle part	178/1151	1450/18675	9.23802e-20	1.93075e-17	1.50969e-17	HLA-DQA2/SYN2/RNASE2/FN1/CD163/CPE/ANXA8/GPER1/OTOF/AREG/NMNAT2/AMPH/CAV1/RNASE3/MSR1/RAB17/MGST1/SERPINB10/CLEC12A/MCEMP1/RAB13/TIMP3/LHFPL2/WNT5B/C3AR1/RAB20/MARCO/MYOF/TMEM150B/TXNDC5/FZD5/RPH3A/FZD2/IDH1/SORT1/CLTCL1/CTSL/HGF/CD1D/CD1A/HLA-DQB2/CD68/SERPINE1/CYFIP1/INSR/RAB44/TICAM2/GM2A/CTSB/FGD2/CREG1/STBD1/METTL7A/CD36/GPR84/CLEC5A/SPHK1/ANXA2/F5/STEAP3/TIMP2/S100A8/S100A9/GGH/CTSZ/LDLR/FT…	178	CC
GO:0002446	neutrophil mediated immunity	88/1106	499/17910	1.84738e-19	2.37355e-17	1.92482e-17	RNASE2/RNASE3/MGST1/SERPINB10/CLEC12A/MCEMP1/C3AR1/TXNDC5/IDH1/CD68/CYFIP1/RAB44/TICAM2/GM2A/CTSB/CREG1/STBD1/METTL7A/CD36/GPR84/CLEC5A/ANXA2/TIMP2/S100A8/S100A9/GGH/CTSZ/FTL/CYBB/TLR2/SLC2A5/TRPM2/FABP5/FCN1/JUP/GRN/HK3/SIGLEC9/ALDH3B1/PNP/SERPINB1/SYK/CFP/CTSA/GAA/PADI2/HEXB/LGALS3/FUCA2/AGPAT2/SIRPA/PRAM1/ATP6V0A1/CAT/GNS/CTSH/ADA2/GYG1/LTA4H/CTSD/CST3/GLB1/PGM2/HPSE/ITGAM/NPC2/DYNLL1/HSPA1B/C…	88	BP
GO:0002253	activation of immune response	102/1106	647/17910	9.4343e-19	1.19087e-16	9.65731e-17	IGHV1-69/IGLV3-25/VSIG4/IGKV3D-11/IGLV3-1/IGHV2-70/IGHG1/IGKV1-17/IGHV3-53/C1QC/IGLV1-51/IGHV3-13/IGLV3-21/IGLV6-57/IGHV3-30/HLA-DQA2/IGKV2D-28/IGHV4-39/IGHV3-33/IGKV3D-20/IGKV2-28/IGHV3-48/IGKV1D-33/C1QB/IGKV1-12/IGHV4-59/IGKV5-2/IGHV2-5/IGKV4-1/IGKV1-39/IGHV3-7/IGKV3-20/IGKV1-16/CAV1/IGLV3-27/IGKV2D-30/IGKV2-30/TYRO3/IGLV1-40/IGLV1-47/IGKV2-29/IGLC2/IGKV3-15/C1QA/IGLV7-43/IGLV2-11/IGLV3-19/C2/I…	102	BP
GO:1903561	extracellular vesicle	235/1151	2185/18675	1.18775e-18	1.62055e-16	1.26714e-16	RNASE1/IGKV3D-11/IGHG1/IGKV1-17/DAAM2/ALOX15B/IGLV1-51/SDC1/IGLV3-21/IGKV2D-28/RNASE2/FN1/IGKV1D-33/CPE/IGFBP2/IGKV1-39/IGHV3-7/IGKV3-20/HTRA1/IGKV2-30/SDC4/IGLC2/RAB17/FAM3B/HBZ/JCHAIN/IGLV3-19/C2/IGLC3/IGKC/CRYM/IGHG3/FAM20C/KL/RAB13/LAMC1/IGLL5/IGHV3-23/WNT5B/ARHGAP23/UACA/FKBP5/MYOF/CPM/NECTIN2/TXNDC5/ALDH1L2/TMEM38A/MFGE8/PTGR1/IDH1/EPS8/ANXA2P2/CLTCL1/ADAM9/CTSL/IGHA1/ALCAM/SERPINE1/CYFIP1/…	235	CC
GO:0043230	extracellular organelle	235/1151	2187/18675	1.3314e-18	1.62055e-16	1.26714e-16	RNASE1/IGKV3D-11/IGHG1/IGKV1-17/DAAM2/ALOX15B/IGLV1-51/SDC1/IGLV3-21/IGKV2D-28/RNASE2/FN1/IGKV1D-33/CPE/IGFBP2/IGKV1-39/IGHV3-7/IGKV3-20/HTRA1/IGKV2-30/SDC4/IGLC2/RAB17/FAM3B/HBZ/JCHAIN/IGLV3-19/C2/IGLC3/IGKC/CRYM/IGHG3/FAM20C/KL/RAB13/LAMC1/IGLL5/IGHV3-23/WNT5B/ARHGAP23/UACA/FKBP5/MYOF/CPM/NECTIN2/TXNDC5/ALDH1L2/TMEM38A/MFGE8/PTGR1/IDH1/EPS8/ANXA2P2/CLTCL1/ADAM9/CTSL/IGHA1/ALCAM/SERPINE1/CYFIP1/…	235	CC
GO:0070062	extracellular exosome	233/1151	2162/18675	1.35692e-18	1.62055e-16	1.26714e-16	RNASE1/IGKV3D-11/IGHG1/IGKV1-17/DAAM2/ALOX15B/IGLV1-51/SDC1/IGLV3-21/IGKV2D-28/RNASE2/FN1/IGKV1D-33/CPE/IGFBP2/IGKV1-39/IGHV3-7/IGKV3-20/HTRA1/IGKV2-30/SDC4/IGLC2/RAB17/FAM3B/HBZ/JCHAIN/IGLV3-19/C2/IGLC3/IGKC/CRYM/IGHG3/FAM20C/KL/RAB13/LAMC1/IGLL5/IGHV3-23/WNT5B/ARHGAP23/UACA/FKBP5/MYOF/CPM/NECTIN2/TXNDC5/ALDH1L2/TMEM38A/MFGE8/PTGR1/IDH1/EPS8/ANXA2P2/CLTCL1/ADAM9/CTSL/IGHA1/ALCAM/SERPINE1/CYFIP1/…	233	CC
GO:0002757	immune response-activating signal transduction	93/1106	567/17910	2.5082e-18	3.11147e-16	2.52323e-16	IGHV1-69/IGLV3-25/IGKV3D-11/IGLV3-1/IGHV2-70/IGHG1/IGKV1-17/IGHV3-53/IGLV1-51/IGHV3-13/IGLV3-21/IGLV6-57/IGHV3-30/HLA-DQA2/IGKV2D-28/IGHV4-39/IGHV3-33/IGKV3D-20/IGKV2-28/IGHV3-48/IGKV1D-33/IGKV1-12/IGHV4-59/IGKV5-2/IGHV2-5/IGKV4-1/IGKV1-39/IGHV3-7/IGKV3-20/IGKV1-16/CAV1/IGLV3-27/IGKV2D-30/IGKV2-30/TYRO3/IGLV1-40/IGLV1-47/IGKV2-29/IGLC2/IGKV3-15/IGLV7-43/IGLV2-11/IGLV3-19/IGLV2-23/IGLC3/IGKC/IGHV3…	93	BP
GO:0044421	extracellular region part	318/1151	3312/18675	6.18769e-18	6.46614e-16	5.056e-16	ADAMTS2/WFDC1/GLDN/IGLV3-25/RNASE1/IGKV3D-11/IGHG1/IGKV1-17/DAAM2/ALOX15B/C1QC/IGLV1-51/SDC1/IGHV3-13/IGLV3-21/IGHV3-30/IGKV2D-28/RNASE2/HBE1/OLFML2A/FN1/IGKV1D-33/C1QB/CPE/ANXA8/IGFBP2/MMP2/LPL/IGKV4-1/IGKV1-39/APOC1/AREG/IGHV3-7/IGKV3-20/ADAMDEC1/MMP19/HTRA1/IL10/IGKV2-30/TCN2/IGLV1-47/RNASE3/SDC4/MSR1/IGLC2/RAB17/FAM3B/APOL4/IGKV3-15/C1QA/HBZ/CABP1/JCHAIN/IGLV3-19/KIF20A/C2/IGLC3/IGKC/KIF4A/WN…	318	CC
GO:0006887	exocytosis	121/1106	862/17910	6.28379e-18	7.66303e-16	6.21429e-16	SDC1/SYN2/RNASE2/FN1/OTOF/RNASE3/SDC4/MGST1/SERPINB10/CCR2/CLEC12A/MCEMP1/TIMP3/LHFPL2/C3AR1/TXNDC5/IDH1/HGF/MILR1/CD68/SERPINE1/CYFIP1/RAB44/TICAM2/GM2A/CTSB/CREG1/STBD1/ITSN1/HMOX1/METTL7A/CD36/GPR84/CLEC5A/ANXA2/F5/TIMP2/S100A8/S100A9/GGH/CTSZ/FTL/CYBB/TLR2/SLC2A5/TRPM2/FABP5/FCN1/JUP/GRN/HK3/SIGLEC9/ALDH3B1/PNP/ANXA5/FES/UNC13B/SERPINB1/SYK/CFP/CTSA/GAA/PADI2/HEXB/LGALS3/FUCA2/AGPAT2/BTK/SIRP…	121	BP
GO:0046903	secretion	184/1106	1584/17910	7.45616e-18	8.94117e-16	7.25078e-16	CYP19A1/SLC1A3/ALOX15B/SDC1/SYN2/RNASE2/IL1R2/FN1/CREB3L1/CPE/GPER1/LPL/OTOF/IL10/CAV1/NTSR1/TYRO3/RNASE3/SDC4/FAM3B/MGST1/SERPINB10/MAOB/MERTK/ANG/CCR2/CLEC12A/MCEMP1/NRG1/TIMP3/LHFPL2/C3AR1/SLC22A16/FFAR4/TXNDC5/FZD5/RPH3A/PLA2G4A/IDH1/ADAM9/HGF/MILR1/CD68/SERPINE1/CYFIP1/RAB44/FKBP1B/TICAM2/GM2A/NIBAN2/CTSB/CREG1/STBD1/ITSN1/NLRC4/HMOX1/METTL7A/CD36/GPR84/OAS2/CLEC5A/SLC1A5/ANXA2/F5/STEAP3/TIM…	184	BP
GO:0002263	cell activation involved in immune response	104/1106	688/17910	9.05647e-18	1.06822e-15	8.66264e-16	RNASE2/IL10/RNASE3/MGST1/SERPINB10/CCR2/CLEC12A/MCEMP1/C3AR1/IL18/TXNDC5/EXO1/HLX/IDH1/MILR1/CD68/CYFIP1/RAB44/TICAM2/GM2A/CTSB/CREG1/STBD1/HMOX1/METTL7A/CD36/GPR84/CLEC5A/ANXA2/CD86/TIMP2/S100A8/S100A9/GGH/CTSZ/FTL/CYBB/TLR2/SLC2A5/TRPM2/FABP5/FCN1/JUP/GRN/HK3/SIGLEC9/ALDH3B1/PNP/DYSF/FES/SERPINB1/SYK/CFP/CTSA/GAA/PADI2/HEXB/LGALS3/FUCA2/AGPAT2/BTK/SIRPA/PRAM1/ATP6V0A1/LGALS9/CAT/GNS/LGALS1/CTSH…	104	BP
GO:0032940	secretion by cell	172/1106	1449/17910	1.32227e-17	1.53447e-15	1.24437e-15	CYP19A1/SLC1A3/ALOX15B/SDC1/SYN2/RNASE2/IL1R2/FN1/CREB3L1/CPE/GPER1/LPL/OTOF/IL10/NTSR1/TYRO3/RNASE3/SDC4/FAM3B/MGST1/SERPINB10/MAOB/MERTK/ANG/CCR2/CLEC12A/MCEMP1/TIMP3/LHFPL2/C3AR1/FFAR4/TXNDC5/FZD5/RPH3A/IDH1/ADAM9/HGF/MILR1/CD68/SERPINE1/CYFIP1/RAB44/FKBP1B/TICAM2/GM2A/NIBAN2/CTSB/CREG1/STBD1/ITSN1/NLRC4/HMOX1/METTL7A/CD36/GPR84/CLEC5A/SLC1A5/ANXA2/F5/STEAP3/TIMP2/S100A8/C5/PNKD/S100A9/GGH/CTS…	172	BP
GO:0002764	immune response-regulating signaling pathway	95/1106	603/17910	1.66964e-17	1.90683e-15	1.54633e-15	IGHV1-69/IGLV3-25/IGKV3D-11/IGLV3-1/IGHV2-70/IGHG1/IGKV1-17/IGHV3-53/IGLV1-51/IGHV3-13/IGLV3-21/IGLV6-57/IGHV3-30/HLA-DQA2/IGKV2D-28/IGHV4-39/IGHV3-33/IGKV3D-20/IGKV2-28/IGHV3-48/IGKV1D-33/IGKV1-12/IGHV4-59/IGKV5-2/IGHV2-5/IGKV4-1/IGKV1-39/IGHV3-7/IGKV3-20/IGKV1-16/CAV1/IGLV3-27/IGKV2D-30/IGKV2-30/TYRO3/IGLV1-40/IGLV1-47/IGKV2-29/IGLC2/IGKV3-15/IGLV7-43/IGLV2-11/IGLV3-19/IGLV2-23/IGLC3/IGKC/IGHV3…	95	BP
GO:0002366	leukocyte activation involved in immune response	103/1106	684/17910	1.73209e-17	1.92033e-15	1.55728e-15	RNASE2/IL10/RNASE3/MGST1/SERPINB10/CCR2/CLEC12A/MCEMP1/C3AR1/IL18/TXNDC5/EXO1/HLX/IDH1/MILR1/CD68/CYFIP1/RAB44/TICAM2/GM2A/CTSB/CREG1/STBD1/HMOX1/METTL7A/CD36/GPR84/CLEC5A/ANXA2/CD86/TIMP2/S100A8/S100A9/GGH/CTSZ/FTL/CYBB/TLR2/SLC2A5/TRPM2/FABP5/FCN1/JUP/GRN/HK3/SIGLEC9/ALDH3B1/PNP/DYSF/FES/SERPINB1/SYK/CFP/CTSA/GAA/PADI2/HEXB/LGALS3/FUCA2/AGPAT2/BTK/SIRPA/PRAM1/ATP6V0A1/LGALS9/CAT/GNS/LGALS1/CTSH…	103	BP
GO:0050778	positive regulation of immune response	115/1106	809/17910	1.73483e-17	1.92033e-15	1.55728e-15	IGHV1-69/IGLV3-25/VSIG4/IGKV3D-11/IGLV3-1/IGHV2-70/IGHG1/IGKV1-17/IGHV3-53/C1QC/IGLV1-51/IGHV3-13/IGLV3-21/IGLV6-57/IGHV3-30/HLA-DQA2/IGKV2D-28/IGHV4-39/IGHV3-33/IGKV3D-20/IGKV2-28/IGHV3-48/IGKV1D-33/C1QB/IGKV1-12/IGHV4-59/IGKV5-2/IGHV2-5/IGKV4-1/IGKV1-39/IGHV3-7/IGKV3-20/IGKV1-16/CAV1/IGLV3-27/IGKV2D-30/IGKV2-30/TYRO3/IGLV1-40/IGLV1-47/IGKV2-29/IGLC2/IGKV3-15/C1QA/IGLV7-43/IGLV2-11/IGLV3-19/C2/I…	115	BP
GO:0002429	immune response-activating cell surface receptor signaling pathway	73/1106	399/17910	3.22551e-17	3.5163e-15	2.85152e-15	IGHV1-69/IGLV3-25/IGKV3D-11/IGLV3-1/IGHV2-70/IGHG1/IGKV1-17/IGHV3-53/IGLV1-51/IGHV3-13/IGLV3-21/IGLV6-57/IGHV3-30/HLA-DQA2/IGKV2D-28/IGHV4-39/IGHV3-33/IGKV3D-20/IGKV2-28/IGHV3-48/IGKV1D-33/IGKV1-12/IGHV4-59/IGKV5-2/IGHV2-5/IGKV4-1/IGKV1-39/IGHV3-7/IGKV3-20/IGKV1-16/IGLV3-27/IGKV2D-30/IGKV2-30/IGLV1-40/IGLV1-47/IGKV2-29/IGLC2/IGKV3-15/IGLV7-43/IGLV2-11/IGLV3-19/IGLV2-23/IGLC3/IGKC/IGHV3-11/IGLV2-8…	73	BP
GO:0045321	leukocyte activation	148/1106	1186/17910	4.62881e-17	4.97079e-15	4.03102e-15	VSIG4/RNASE2/FLT3/IGFBP2/GPER1/IL10/CAV1/TYRO3/RNASE3/SDC4/C1QA/MGST1/SERPINB10/MZB1/MERTK/CCR2/CLEC12A/MCEMP1/EBI3/C3AR1/BATF2/NECTIN2/IL18/TXNDC5/EXO1/FZD5/HLX/IL21/MAFB/IDH1/ADAM9/CD1D/MILR1/CD68/CYFIP1/RAB44/FKBP1B/TICAM2/GM2A/CTSB/CREG1/STBD1/HMOX1/METTL7A/CD36/GPR84/CLEC5A/SPHK1/ANXA2/CD86/TIMP2/S100A8/S100A9/LTBR/GGH/SAMSN1/CTSZ/LDLR/FTL/CYBB/TLR2/SLC2A5/TRPM2/FABP5/FCN1/JUP/GRN/HK3/SIGLEC…	148	BP
GO:0005615	extracellular space	295/1151	3051/18675	6.53583e-17	6.07106e-15	4.74708e-15	WFDC1/GLDN/IGLV3-25/RNASE1/IGKV3D-11/IGHG1/IGKV1-17/DAAM2/ALOX15B/C1QC/IGLV1-51/SDC1/IGHV3-13/IGLV3-21/IGHV3-30/IGKV2D-28/RNASE2/HBE1/FN1/IGKV1D-33/C1QB/CPE/IGFBP2/MMP2/LPL/IGKV4-1/IGKV1-39/APOC1/AREG/IGHV3-7/IGKV3-20/HTRA1/IL10/IGKV2-30/TCN2/IGLV1-47/RNASE3/SDC4/MSR1/IGLC2/RAB17/FAM3B/APOL4/IGKV3-15/C1QA/HBZ/CABP1/JCHAIN/IGLV3-19/C2/IGLC3/IGKC/MERTK/ANG/CRYM/F3/IGHG3/FAM20C/KL/RAB13/LAMC1/EBI3/I…	295	CC
GO:0080134	regulation of response to stress	182/1106	1592/17910	6.00793e-17	6.35692e-15	5.1551e-15	WFDC1/IGHV1-69/IGLV3-25/CYP19A1/VSIG4/IGKV3D-11/IGLV3-1/IGHV2-70/IGHG1/IGKV1-17/IGHV3-53/C1QC/IGLV1-51/IGHV3-13/IGLV3-21/IGLV6-57/PPARG/IGHV3-30/IGKV2D-28/IGHV4-39/IGHV3-33/IGKV3D-20/IL1R2/IGKV2-28/IGHV3-48/IGKV1D-33/C1QB/CREB3L1/GPER1/IGKV1-12/IGHV4-59/IGKV5-2/LPL/IGHV2-5/IGKV4-1/IGKV1-39/PBK/IGHV3-7/CDH5/IGKV3-20/PLPP3/HTRA1/MET/SIGLEC11/IL10/IGKV1-16/CAV1/IGLV3-27/IGKV2D-30/IGKV2-30/TYRO3/IGLV…	182	BP
GO:0002684	positive regulation of immune system process	139/1106	1087/17910	6.11362e-17	6.375e-15	5.16976e-15	IGHV1-69/IGLV3-25/VSIG4/IGKV3D-11/IGLV3-1/IGHV2-70/IGHG1/IGKV1-17/IGHV3-53/C1QC/IGLV1-51/IGHV3-13/IGLV3-21/IGLV6-57/IGHV3-30/HLA-DQA2/IGKV2D-28/IGHV4-39/IGHV3-33/IGKV3D-20/IGKV2-28/IGHV3-48/IGKV1D-33/C1QB/IGFBP2/IGKV1-12/IGHV4-59/CXCL10/IGKV5-2/IGHV2-5/IGKV4-1/IGKV1-39/IGHV3-7/IGKV3-20/IL10/IGKV1-16/CAV1/IGLV3-27/IGKV2D-30/IGKV2-30/TYRO3/IGLV1-40/IGLV1-47/IGKV2-29/IGLC2/IGKV3-15/C1QA/IGLV7-43/IGL…	139	BP
GO:0001775	cell activation	161/1106	1342/17910	6.51728e-17	6.69883e-15	5.43237e-15	VSIG4/RNASE2/FLT3/IGFBP2/GPER1/CXCL10/IL10/CAV1/TYRO3/RNASE3/SDC4/C1QA/MGST1/SERPINB10/MZB1/MERTK/CCR2/CLEC12A/MCEMP1/EBI3/HOXA9/C3AR1/BATF2/NECTIN2/IL18/TXNDC5/EXO1/FZD5/HLX/IL21/MAFB/IDH1/ADAM9/CD1D/MILR1/CD68/CYFIP1/RAB44/FKBP1B/TICAM2/GM2A/CTSB/CREG1/STBD1/HMOX1/METTL7A/CD36/GPR84/CLEC5A/SPHK1/ANXA2/CD86/TIMP2/S100A8/S100A9/LTBR/GGH/SAMSN1/CTSZ/LDLR/FTL/CYBB/TLR2/SLC2A5/TRPM2/FABP5/FCN1/JUP/G…	161	BP
GO:0002682	regulation of immune system process	180/1106	1570/17910	6.9408e-17	7.03367e-15	5.70391e-15	IGHV1-69/IGLV3-25/CYP19A1/VSIG4/IGKV3D-11/IGLV3-1/IGHV2-70/IGHG1/IGKV1-17/IGHV3-53/C1QC/IGLV1-51/IGHV3-13/IGLV3-21/IGLV6-57/PPARG/IGHV3-30/HLA-DQA2/IGKV2D-28/IGHV4-39/IGHV3-33/IGKV3D-20/IGKV2-28/IGHV3-48/IGKV1D-33/C1QB/IGFBP2/GPER1/IGKV1-12/IGHV4-59/CXCL10/IGKV5-2/IGHV2-5/IGKV4-1/IGKV1-39/IGHV3-7/IGKV3-20/HTRA1/IL10/IGKV1-16/CAV1/IGLV3-27/IGKV2D-30/IGKV2-30/TYRO3/IGLV1-40/IGLV1-47/SDC4/IGKV2-29/I…	180	BP
GO:0050776	regulation of immune response	134/1106	1033/17910	7.34532e-17	7.34022e-15	5.9525e-15	IGHV1-69/IGLV3-25/VSIG4/IGKV3D-11/IGLV3-1/IGHV2-70/IGHG1/IGKV1-17/IGHV3-53/C1QC/IGLV1-51/IGHV3-13/IGLV3-21/IGLV6-57/PPARG/IGHV3-30/HLA-DQA2/IGKV2D-28/IGHV4-39/IGHV3-33/IGKV3D-20/IGKV2-28/IGHV3-48/IGKV1D-33/C1QB/IGKV1-12/IGHV4-59/IGKV5-2/IGHV2-5/IGKV4-1/IGKV1-39/IGHV3-7/IGKV3-20/IL10/IGKV1-16/CAV1/IGLV3-27/IGKV2D-30/IGKV2-30/TYRO3/IGLV1-40/IGLV1-47/IGKV2-29/IGLC2/IGKV3-15/C1QA/IGLV7-43/IGLV2-11/IG…	134	BP
GO:0030141	secretory granule	113/1151	806/18675	9.03782e-17	7.55562e-15	5.90788e-15	RNASE2/FN1/CPE/CAV1/RNASE3/MGST1/SERPINB10/CLEC12A/MCEMP1/RAB13/TIMP3/LHFPL2/C3AR1/TXNDC5/RPH3A/IDH1/HGF/CD68/SERPINE1/CYFIP1/RAB44/TICAM2/GM2A/CTSB/CREG1/STBD1/METTL7A/CD36/GPR84/ITGA1/CLEC5A/KNL1/ANXA2/F5/TIMP2/S100A8/S100A9/GGH/CTSZ/FTL/CYBB/TLR2/SLC2A5/TRPM2/FABP5/FCN1/JUP/GRN/HK3/SIGLEC9/ALDH3B1/PNP/SERPINB1/CFP/CTSA/CTNNA1/ADAM15/GAA/CD38/PADI2/HEXB/LGALS3/FUCA2/AGPAT2/SIRPA/TIMP1/ICA1/ATP6…	113	CC
GO:0005576	extracellular region	382/1151	4295/18675	2.38098e-16	1.80954e-14	1.41491e-14	ADAMTS2/WFDC1/PTGFR/IGHV1-69/GLDN/IGLV3-25/RNASE1/IGKV3D-11/IGLV3-1/IGHV2-70/IGHG1/IGKV1-17/DAAM2/IGHV3-53/ALOX15B/C1QC/IGLV1-51/SDC1/IGHV3-13/IGLV3-21/IGLV6-57/IGHV3-30/IGKV2D-28/SIGLEC1/RNASE2/HBE1/IGLJ1/IGHV4-39/IGHV3-33/IGKV3D-20/OLFML2A/IL1R2/FN1/IGKV2-28/IGHV3-48/IGKV1D-33/C1QB/CD163/CPE/ANXA8/IGFBP2/IGKV1-12/IGHV4-59/CXCL10/MMP2/IGKV5-2/LPL/IGHV2-5/IGKV4-1/IGKV1-39/APOC1/AREG/IGHV3-7/IGKV3…	382	CC
GO:0099503	secretory vesicle	122/1151	923/18675	4.80574e-16	3.348e-14	2.61786e-14	SYN2/RNASE2/FN1/CPE/OTOF/AMPH/CAV1/RNASE3/MGST1/SERPINB10/CLEC12A/MCEMP1/RAB13/TIMP3/LHFPL2/C3AR1/TXNDC5/RPH3A/IDH1/HGF/CD68/SERPINE1/CYFIP1/RAB44/TICAM2/GM2A/CTSB/CREG1/STBD1/METTL7A/CD36/GPR84/ITGA1/CLEC5A/KNL1/ANXA2/F5/TIMP2/S100A8/S100A9/GGH/CTSZ/FTL/CYBB/TLR2/SLC2A5/TRPM2/FABP5/FCN1/JUP/GRN/HK3/SIGLEC9/ALDH3B1/PNP/SERPINB1/CFP/CTSA/PPT1/CTNNA1/ADAM15/GAA/CD38/PADI2/HEXB/LGALS3/FUCA2/AGPAT2/S…	122	CC
GO:0051246	regulation of protein metabolic process	266/1106	2700/17910	3.79156e-16	3.73702e-14	3.03051e-14	WFDC1/IGHV1-69/IGLV3-25/VSIG4/IGKV3D-11/IGLV3-1/IGHV2-70/IGHG1/IGKV1-17/IGHV3-53/C1QC/IGLV1-51/IGHV3-13/IGLV3-21/IGLV6-57/TRIM71/PPARG/IGHV3-30/IGKV2D-28/UCHL1/IGHV4-39/IGHV3-33/IGKV3D-20/IL1R2/FN1/IGKV2-28/IGHV3-48/IGKV1D-33/C1QB/SPRY2/FLT3/ANXA8/GPER1/IGKV1-12/IGHV4-59/CXCL10/IGKV5-2/IGHV2-5/IGKV4-1/IGKV1-39/PBK/AREG/IGHV3-7/IGKV3-20/PLPP3/IL10/IGKV1-16/CAV1/IGLV3-27/IGKV2D-30/CDC25A/IGKV2-30/A…	266	BP
GO:0000323	lytic vacuole	97/1151	659/18675	6.89852e-16	4.1194e-14	3.22104e-14	SDC1/HLA-DQA2/RNASE2/TCN2/RNASE3/SDC4/MGST1/C3AR1/MYO7A/PLBD1/TXNDC5/RNASE6/KCNE1/STS/VCAN/CALCRL/SORT1/CTSL/CD1D/MILR1/HLA-DQB2/CD68/RAB44/GM2A/CTSB/CREG1/SDC3/ANXA2/GGH/CTSZ/LDLR/FTL/DRAM1/MARCHF1/TRPM2/IFITM3/FABP5/GRN/RAB39A/SCARB2/ATP6V1B2/NAGA/LIPA/CTSA/PPT1/LAPTM4B/GAA/PADI2/HEXB/FUCA2/BTK/ATP6V0A1/RNF152/CAT/GNS/CTSH/ADA2/GYG1/CTSD/AP2S1/CST3/ACP5/RHEB/GLB1/BACE1/HPSE/ABCD1/SCARB1/NPC2/GL…	97	CC
GO:0005764	lysosome	97/1151	659/18675	6.89852e-16	4.1194e-14	3.22104e-14	SDC1/HLA-DQA2/RNASE2/TCN2/RNASE3/SDC4/MGST1/C3AR1/MYO7A/PLBD1/TXNDC5/RNASE6/KCNE1/STS/VCAN/CALCRL/SORT1/CTSL/CD1D/MILR1/HLA-DQB2/CD68/RAB44/GM2A/CTSB/CREG1/SDC3/ANXA2/GGH/CTSZ/LDLR/FTL/DRAM1/MARCHF1/TRPM2/IFITM3/FABP5/GRN/RAB39A/SCARB2/ATP6V1B2/NAGA/LIPA/CTSA/PPT1/LAPTM4B/GAA/PADI2/HEXB/FUCA2/BTK/ATP6V0A1/RNF152/CAT/GNS/CTSH/ADA2/GYG1/CTSD/AP2S1/CST3/ACP5/RHEB/GLB1/BACE1/HPSE/ABCD1/SCARB1/NPC2/GL…	97	CC
GO:0000278	mitotic cell cycle	123/1106	934/17910	5.02884e-16	4.88953e-14	3.96513e-14	NES/TRIM71/SPRY2/PBK/IL10/SPC25/CDC25A/DLGAP5/CDC20/BCAT1/E2F8/MYBL2/SKA3/KIF20A/CDCA5/MKI67/DTL/KIF4A/KIF18B/TPX2/CEP55/CDC45/MELK/IQGAP3/MCM10/RRM2/BUB1/TYMS/TRIP13/KIF14/CCNB2/CDKN2B/UBE2C/TICRR/ESPL1/CENPW/KIF23/KIFC1/TTK/PKMYT1/BUB1B/ZWINT/SAPCD2/E2F1/EPS8/CLTCL1/SKA1/HMMR/CDC6/CENPF/E2F7/HGF/NCAPG/HASPIN/KIF15/INSR/GTSE1/NCAPH/CDK1/ANLN/PLK1/AURKA/KIF11/CCNB1/KIF2C/SPHK1/TIMP2/AURKB/YWHAG/C…	123	BP
GO:0016477	cell migration	169/1106	1474/17910	7.44017e-16	7.1376e-14	5.78819e-14	IGHV1-69/IGLV3-25/CYP19A1/IGKV3D-11/IGLV3-1/IGHV2-70/IGKV1-17/IGHV3-53/ALOX15B/IGLV1-51/SDC1/IGHV3-13/IGLV3-21/TMIGD3/IGLV6-57/PPARG/IGHV3-30/IGKV2D-28/IGHV4-39/IGHV3-33/IGKV3D-20/FN1/IGKV2-28/IGHV3-48/IGKV1D-33/SPRY2/GPER1/IGKV1-12/IGHV4-59/CXCL10/IGKV5-2/ARPIN/IGHV2-5/IGKV4-1/IGKV1-39/IGHV3-7/IGKV3-20/CH25H/PLPP3/MET/IL10/IGKV1-16/CAV1/IGLV3-27/IGKV2D-30/IGKV2-30/ACVRL1/TYRO3/IGLV1-40/IGLV1-47/…	169	BP
GO:0002768	immune response-regulating cell surface receptor signaling pathway	74/1106	434/17910	1.02844e-15	9.73634e-14	7.89562e-14	IGHV1-69/IGLV3-25/IGKV3D-11/IGLV3-1/IGHV2-70/IGHG1/IGKV1-17/IGHV3-53/IGLV1-51/IGHV3-13/IGLV3-21/IGLV6-57/IGHV3-30/HLA-DQA2/IGKV2D-28/IGHV4-39/IGHV3-33/IGKV3D-20/IGKV2-28/IGHV3-48/IGKV1D-33/IGKV1-12/IGHV4-59/IGKV5-2/IGHV2-5/IGKV4-1/IGKV1-39/IGHV3-7/IGKV3-20/IGKV1-16/IGLV3-27/IGKV2D-30/IGKV2-30/IGLV1-40/IGLV1-47/IGKV2-29/IGLC2/IGKV3-15/IGLV7-43/IGLV2-11/IGLV3-19/IGLV2-23/IGLC3/IGKC/IGHV3-11/IGLV2-8…	74	BP
GO:0048870	cell motility	178/1106	1611/17910	3.90609e-15	3.60312e-13	2.92192e-13	IGHV1-69/IGLV3-25/CYP19A1/IGKV3D-11/IGLV3-1/IGHV2-70/IGKV1-17/IGHV3-53/ALOX15B/IGLV1-51/SDC1/IGHV3-13/IGLV3-21/TMIGD3/IGLV6-57/PPARG/IGHV3-30/IGKV2D-28/IGHV4-39/IGHV3-33/IGKV3D-20/FN1/IGKV2-28/IGHV3-48/IGKV1D-33/SPRY2/GPER1/IGKV1-12/IGHV4-59/CXCL10/IGKV5-2/ARPIN/IGHV2-5/IGKV4-1/IGKV1-39/IGHV3-7/IGKV3-20/CH25H/PLPP3/MET/IL10/IGKV1-16/CAV1/IGLV3-27/IGKV2D-30/IGKV2-30/ACVRL1/TYRO3/IGLV1-40/IGLV1-47/…	178	BP
GO:0051674	localization of cell	178/1106	1611/17910	3.90609e-15	3.60312e-13	2.92192e-13	IGHV1-69/IGLV3-25/CYP19A1/IGKV3D-11/IGLV3-1/IGHV2-70/IGKV1-17/IGHV3-53/ALOX15B/IGLV1-51/SDC1/IGHV3-13/IGLV3-21/TMIGD3/IGLV6-57/PPARG/IGHV3-30/IGKV2D-28/IGHV4-39/IGHV3-33/IGKV3D-20/FN1/IGKV2-28/IGHV3-48/IGKV1D-33/SPRY2/GPER1/IGKV1-12/IGHV4-59/CXCL10/IGKV5-2/ARPIN/IGHV2-5/IGKV4-1/IGKV1-39/IGHV3-7/IGKV3-20/CH25H/PLPP3/MET/IL10/IGKV1-16/CAV1/IGLV3-27/IGKV2D-30/IGKV2-30/ACVRL1/TYRO3/IGLV1-40/IGLV1-47/…	178	BP
GO:0048584	positive regulation of response to stimulus	233/1106	2322/17910	6.39636e-15	5.82555e-13	4.72419e-13	MAOA/IGHV1-69/IGLV3-25/VSIG4/IGKV3D-11/IGLV3-1/IGHV2-70/IGHG1/IGKV1-17/DAAM2/IGHV3-53/ALOX15B/C1QC/IGLV1-51/IGHV3-13/IGLV3-21/IGLV6-57/IGHV3-30/HLA-DQA2/IGKV2D-28/IGHV4-39/IGHV3-33/IGKV3D-20/IGKV2-28/IGHV3-48/IGKV1D-33/C1QB/SPRY2/FLT3/GPER1/IGKV1-12/IGHV4-59/CXCL10/IGKV5-2/LPL/IGHV2-5/IGKV4-1/IGKV1-39/AREG/IGHV3-7/IGKV3-20/PLPP3/MET/IL10/IGKV1-16/CAV1/IGLV3-27/IGKV2D-30/NTSR1/IGKV2-30/ACVRL1/TYRO…	233	BP
GO:0006508	proteolysis	180/1106	1645/17910	6.70467e-15	6.03001e-13	4.89e-13	ADAMTS2/WFDC1/IGHV1-69/IGLV3-25/CES1/VSIG4/IGKV3D-11/IGLV3-1/IGHV2-70/IGHG1/IGKV1-17/IGHV3-53/C1QC/IGLV1-51/IGHV3-13/IGLV3-21/IGLV6-57/PPARG/IGHV3-30/IGKV2D-28/UCHL1/IGHV4-39/IGHV3-33/IGKV3D-20/IL1R2/FN1/IGKV2-28/IGHV3-48/IGKV1D-33/C1QB/ANXA8/GPER1/IGKV1-12/IGHV4-59/MMP2/IGKV5-2/IGHV2-5/IGKV4-1/IGKV1-39/PBK/IGHV3-7/IGKV3-20/ADAMDEC1/MMP19/HTRA1/IL10/IGKV1-16/CAV1/IGLV3-27/IGKV2D-30/CDC25A/IGKV2-3…	180	BP
GO:0005773	vacuole	101/1151	737/18675	1.96021e-14	1.09249e-12	8.54241e-13	SDC1/HLA-DQA2/RNASE2/TCN2/RNASE3/SDC4/MGST1/C3AR1/MYO7A/PLBD1/TMEM150B/TXNDC5/RNASE6/KCNE1/STS/VCAN/CALCRL/SORT1/CTSL/CD1D/MILR1/HLA-DQB2/CD68/RAB44/GM2A/CTSB/CREG1/SDC3/ANXA2/GGH/CTSZ/LDLR/FTL/DRAM1/MARCHF1/TRPM2/IFITM3/FABP5/GRN/RAB39A/SCARB2/ATP6V1B2/NAGA/LIPA/CTSA/PPT1/LAPTM4B/GAA/PADI2/HEXB/RUFY4/FUCA2/BTK/ATP6V0A1/RNF152/CAT/GNS/CTSH/ADA2/GYG1/CTSD/AP2S1/CST3/ACP5/RHEB/GLB1/BACE1/HPSE/ABCD1…	101	CC
GO:0034774	secretory granule lumen	59/1151	321/18675	2.91429e-14	1.52272e-12	1.19064e-12	RNASE2/FN1/RNASE3/TIMP3/TXNDC5/IDH1/HGF/SERPINE1/CYFIP1/GM2A/CREG1/ANXA2/F5/TIMP2/S100A8/S100A9/GGH/CTSZ/FTL/FABP5/FCN1/JUP/GRN/HK3/PNP/SERPINB1/CFP/CTSA/PADI2/HEXB/FUCA2/TIMP1/CAT/GNS/CTSH/ADA2/GYG1/CTSD/GAS6/GLB1/PGM2/HPSE/TOR4A/NPC2/COMMD9/DERA/PKM/ARSB/CSTB/NME2/MAN2B1/APP/PYCARD/QSOX1/PSMB7/SDCBP/PRDX4/PSMD1/DNASE1L1	59	CC
GO:0006928	movement of cell or subcellular component	207/1106	2012/17910	2.61996e-14	2.32723e-12	1.88725e-12	IGHV1-69/IGLV3-25/CYP19A1/IGKV3D-11/IGLV3-1/IGHV2-70/IGKV1-17/IGHV3-53/ALOX15B/IGLV1-51/SDC1/IGHV3-13/IGLV3-21/TMIGD3/IGLV6-57/PPARG/IGHV3-30/IGKV2D-28/UCHL1/IGHV4-39/IGHV3-33/IGKV3D-20/FN1/IGKV2-28/IGHV3-48/IGKV1D-33/SPRY2/GPER1/IGKV1-12/IGHV4-59/CXCL10/IGKV5-2/ARPIN/IGHV2-5/IGKV4-1/MYBPC1/IGKV1-39/IGHV3-7/IGKV3-20/CH25H/PLPP3/MET/IL10/IGKV1-16/CAV1/IGLV3-27/IGKV2D-30/IGKV2-30/ACVRL1/TYRO3/IGLV1…	207	BP
GO:0060205	cytoplasmic vesicle lumen	60/1151	338/18675	8.75526e-14	4.30553e-12	3.36657e-12	RNASE2/FN1/RNASE3/TIMP3/TXNDC5/IDH1/HGF/SERPINE1/CYFIP1/GM2A/CREG1/ANXA2/F5/TIMP2/S100A8/S100A9/GGH/CTSZ/FTL/FABP5/FCN1/JUP/GRN/HK3/PNP/SERPINB1/CFP/CTSA/PADI2/HEXB/FUCA2/TIMP1/CAT/GNS/CTSH/ADA2/GYG1/CTSD/GAS6/GLB1/BACE1/PGM2/HPSE/TOR4A/NPC2/COMMD9/DERA/PKM/ARSB/CSTB/NME2/MAN2B1/APP/PYCARD/QSOX1/PSMB7/SDCBP/PRDX4/PSMD1/DNASE1L1	60	CC
GO:0031983	vesicle lumen	60/1151	339/18675	1.00197e-13	4.65359e-12	3.63873e-12	RNASE2/FN1/RNASE3/TIMP3/TXNDC5/IDH1/HGF/SERPINE1/CYFIP1/GM2A/CREG1/ANXA2/F5/TIMP2/S100A8/S100A9/GGH/CTSZ/FTL/FABP5/FCN1/JUP/GRN/HK3/PNP/SERPINB1/CFP/CTSA/PADI2/HEXB/FUCA2/TIMP1/CAT/GNS/CTSH/ADA2/GYG1/CTSD/GAS6/GLB1/BACE1/PGM2/HPSE/TOR4A/NPC2/COMMD9/DERA/PKM/ARSB/CSTB/NME2/MAN2B1/APP/PYCARD/QSOX1/PSMB7/SDCBP/PRDX4/PSMD1/DNASE1L1	60	CC
GO:1903047	mitotic cell cycle process	107/1106	816/17910	6.43201e-14	5.6437e-12	4.57672e-12	NES/TRIM71/SPRY2/SPC25/CDC25A/DLGAP5/CDC20/BCAT1/E2F8/MYBL2/KIF20A/CDCA5/MKI67/DTL/KIF4A/TPX2/CEP55/CDC45/MELK/IQGAP3/MCM10/RRM2/BUB1/TYMS/TRIP13/KIF14/CCNB2/CDKN2B/UBE2C/TICRR/ESPL1/KIF23/KIFC1/TTK/PKMYT1/BUB1B/ZWINT/SAPCD2/E2F1/EPS8/HMMR/CDC6/CENPF/E2F7/NCAPG/HASPIN/INSR/GTSE1/NCAPH/CDK1/ANLN/PLK1/AURKA/KIF11/CCNB1/KIF2C/SPHK1/AURKB/YWHAG/CCNA2/TFDP1/ACVR1B/CENPA/CKS2/SMARCD3/MAP3K20/CIT/CDT1/N…	107	BP
GO:0005775	vacuolar lumen	40/1151	171/18675	1.43079e-13	6.2955e-12	4.92257e-12	SDC1/RNASE2/TCN2/RNASE3/SDC4/TXNDC5/VCAN/CTSL/GM2A/CTSB/CREG1/SDC3/ANXA2/GGH/FTL/FABP5/GRN/SCARB2/LIPA/CTSA/PPT1/GAA/PADI2/HEXB/FUCA2/GNS/ADA2/GYG1/CTSD/GLB1/HPSE/NPC2/ARSB/AGRN/PSAP/MAN2B1/CHID1/PYCARD/SDCBP/PSMD1	40	CC
GO:0044437	vacuolar part	80/1151	538/18675	1.57087e-13	6.56623e-12	5.13426e-12	SDC1/HLA-DQA2/RNASE2/TCN2/RNASE3/SDC4/MGST1/C3AR1/MYO7A/TMEM150B/TXNDC5/VCAN/SORT1/CTSL/CD1D/HLA-DQB2/CD68/RAB44/GM2A/CTSB/CREG1/SDC3/ANXA2/GGH/LDLR/FTL/DRAM1/MARCHF1/TRPM2/IFITM3/FABP5/GRN/SCARB2/ATP6V1B2/LIPA/CTSA/PPT1/LAPTM4B/GAA/PADI2/HEXB/FUCA2/ATP6V0A1/RNF152/GNS/ADA2/GYG1/CTSD/AP2S1/RHEB/GLB1/HPSE/ABCD1/SCARB1/NPC2/GLMP/CLCN5/ARSB/ATP6V0D1/SNAPIN/CLTA/AGRN/PSAP/DNAJC13/P2RX4/MAN2B1/CHID1/P…	80	CC
GO:0040011	locomotion	189/1106	1835/17910	4.18972e-13	3.63193e-11	2.94529e-11	IGHV1-69/IGLV3-25/CYP19A1/IGKV3D-11/IGLV3-1/IGHV2-70/IGKV1-17/IGHV3-53/ALOX15B/IGLV1-51/SDC1/IGHV3-13/IGLV3-21/TMIGD3/IGLV6-57/PPARG/IGHV3-30/IGKV2D-28/RNASE2/IGHV4-39/IGHV3-33/IGKV3D-20/FN1/IGKV2-28/IGHV3-48/IGKV1D-33/SPRY2/GPER1/IGKV1-12/IGHV4-59/CXCL10/IGKV5-2/ARPIN/IGHV2-5/IGKV4-1/IGKV1-39/IGHV3-7/IGKV3-20/CH25H/PLPP3/MET/IL10/IGKV1-16/CAV1/IGLV3-27/IGKV2D-30/IGKV2-30/ACVRL1/TYRO3/IGLV1-40/IG…	189	BP
GO:0012505	endomembrane system	360/1151	4213/18675	1.14789e-12	4.56969e-11	3.57313e-11	CES1/CYP19A1/SDC1/HLA-DQA2/SYN2/RNASE2/UCHL1/FN1/CREB3L1/FLT3/CPE/ANXA8/GPER1/TMCC2/OTOF/APOC1/AREG/NMNAT2/PLPP3/AMPH/CAV1/NTSR1/TYRO3/TPST1/TCN2/RNASE3/TNFRSF17/SDC4/RAB17/MGST1/CABP1/KIF20A/POGLUT2/TMTC1/NAV3/ELOVL3/DTL/SERPINB10/MZB1/ASGR2/FAM20C/CLEC12A/MCEMP1/RAB13/LAMC1/EBI3/TIMP3/H1-0/LHFPL2/WNT5B/GASK1B/C3AR1/CHST13/ST6GALNAC3/RAB20/GUCY2D/MYOF/TMEM150B/TXNDC5/NOS1AP/KIFC1/FZD5/PTGFRN/FAM…	360	CC
GO:0072562	blood microparticle	35/1151	147/18675	2.76432e-12	1.05044e-10	8.2136e-11	IGLV3-25/IGKV3D-11/IGHG1/IGKV1-17/C1QC/IGHV3-13/IGLV3-21/IGKV2D-28/HBE1/FN1/IGKV1D-33/C1QB/IGKV4-1/IGKV1-39/IGHV3-7/IGKV3-20/IGKV2-30/IGLV1-47/IGLC2/IGKV3-15/JCHAIN/IGLC3/IGKC/IGHG3/IGHV3-23/IGHA1/IGKV1-5/IGHG2/ANXA5/IGHA2/IGHM/HSPA1B/CLIC1/ACTB/SDCBP	35	CC
GO:0009056	catabolic process	224/1106	2320/17910	1.45193e-12	1.24364e-10	1.00853e-10	ADAMTS2/MAOA/CYP19A1/SDC1/TRIM71/RNASE2/UCHL1/MMP2/LPL/PBK/APOC1/MET/IL10/CAV1/NTSR1/RNASE3/SDC4/CDC20/BCAT1/DTL/MAOB/CRYM/NRG1/TIMP3/H1-0/GLDC/PHKA1/GCAT/KIF14/PLBD1/CECR2/UBE2C/TMEM150B/IRAK3/FZD5/ALDH1L2/ACOX2/RNASE6/STS/BUB1B/VCAN/DEPP1/E2F1/IDH1/HMMR/ADAM9/CTSL/DERL3/HGF/INSR/GM2A/CTSB/STBD1/CDK1/NUDT16/PRDX3/ERLIN1/ASB9/HMOX1/PLK1/SH3BP4/CD36/AURKA/IGF2BP3/OAS2/SDSL/PLA2G7/CCNB1/SDC3/SPHK1/…	224	BP
GO:0048583	regulation of response to stimulus	363/1106	4275/17910	1.97545e-12	1.67216e-10	1.35603e-10	WFDC1/MAOA/IGHV1-69/IGLV3-25/CYP19A1/VSIG4/IGKV3D-11/IGLV3-1/IGHV2-70/IGHG1/IGKV1-17/DAAM2/IGHV3-53/ALOX15B/C1QC/IGLV1-51/IGHV3-13/IGLV3-21/IGLV6-57/PPARG/IGHV3-30/HLA-DQA2/IGKV2D-28/UCHL1/IGHV4-39/IGHV3-33/IGKV3D-20/IL1R2/FN1/IGKV2-28/IGHV3-48/IGKV1D-33/C1QB/CREB3L1/SPRY2/FLT3/IGFBP2/GPER1/IGKV1-12/IGHV4-59/CXCL10/IGKV5-2/LPL/IGHV2-5/DLX1/IGKV4-1/MPV17L/IGKV1-39/PBK/AREG/IGHV3-7/CDH5/IGKV3-20/PL…	363	BP
GO:0043202	lysosomal lumen	26/1151	94/18675	4.90548e-11	1.78304e-09	1.39419e-09	SDC1/TCN2/SDC4/TXNDC5/VCAN/CTSL/GM2A/CTSB/SDC3/SCARB2/LIPA/CTSA/PPT1/GAA/HEXB/GNS/GYG1/CTSD/GLB1/HPSE/NPC2/ARSB/AGRN/PSAP/MAN2B1/CHID1	26	CC
GO:0044281	small molecule metabolic process	196/1106	2012/17910	2.44072e-11	2.04197e-09	1.65592e-09	CES1/CYP19A1/SLC1A3/OLAH/ALOX15B/PPARG/GPER1/LPL/APOC1/CH25H/NMNAT2/CAV1/NTSR1/TPST1/TCN2/OTOGL/BCAT1/AK4/ME1/ELOVL3/CRYM/FAM20C/RRM2/GLDC/TYMS/GCAT/SLC16A8/CHST13/MYOF/PYCR1/ALDH1L2/ACOX2/OAS1/VCAN/PLA2G4A/PTGR1/IDH1/HMMR/ACCS/HGF/INSR/NLN/PGD/TP53I3/SCD/CDK1/NUDT16/ERLIN1/CD36/SDSL/CCNB1/UGGT2/SPHK1/DPYD/DDIT4/BCKDHA/SPR/SULT1A1/TK1/PNKD/ALDH4A1/FAH/SCPEP1/SPTLC2/LDLR/GAPDH/TLR2/FABP5/PFKFB3/HK…	196	BP
GO:0007166	cell surface receptor signaling pathway	256/1106	2831/17910	3.06468e-11	2.53452e-09	2.05536e-09	TIMP4/MAOA/IGHV1-69/IGLV3-25/IGKV3D-11/IGLV3-1/IGHV2-70/IGHG1/IGKV1-17/DAAM2/IGHV3-53/IGLV1-51/SDC1/IGHV3-13/IGLV3-21/IGLV6-57/TRIM71/PPARG/IGHV3-30/HLA-DQA2/IGKV2D-28/IGHV4-39/IGHV3-33/IGKV3D-20/IL1R2/FN1/IGKV2-28/IGHV3-48/IGKV1D-33/CREB3L1/SPRY2/FLT3/CPE/IGFBP2/GPER1/IGKV1-12/IGHV4-59/CXCL10/MMP2/IGKV5-2/IGHV2-5/DLX1/IGKV4-1/IGKV1-39/AREG/IGHV3-7/CDH5/IGKV3-20/PLPP3/HTRA1/MET/IL10/IGKV1-16/CAV1…	256	BP
GO:0006793	phosphorus metabolic process	277/1106	3139/17910	5.21018e-11	4.25991e-09	3.45455e-09	UCHL1/FN1/SPRY2/FLT3/SH2D4A/GPER1/CXCL10/LPL/PBK/APOC1/AREG/NMNAT2/PLPP3/MET/CAV1/NTSR1/CDC25A/ACVRL1/TYRO3/TPST1/SDC4/DLGAP5/EPHB2/BIRC5/AK4/ME1/ELOVL3/WNT11/MERTK/ANG/NT5DC2/TPX2/FAM20C/NRG1/KL/MELK/TIMP3/IQGAP3/RRM2/BUB1/TYMS/PHKA1/KIF14/CCNB2/INKA1/PLBD1/GUCY2D/MARCO/CDKN2B/FFAR4/GPRC5D/CDCA2/IL18/IRAK3/FZD5/TTK/DLC1/IL21/PKMYT1/SMAD1/BUB1B/PLA2G4A/IDH1/ADAM9/CDC6/HGF/HASPIN/SASH1/INSR/FKBP1B…	277	BP
GO:0006796	phosphate-containing compound metabolic process	274/1106	3115/17910	9.87392e-11	7.98234e-09	6.47323e-09	UCHL1/FN1/SPRY2/FLT3/SH2D4A/GPER1/CXCL10/LPL/PBK/APOC1/AREG/NMNAT2/PLPP3/MET/CAV1/NTSR1/CDC25A/ACVRL1/TYRO3/TPST1/SDC4/DLGAP5/EPHB2/BIRC5/AK4/ME1/ELOVL3/WNT11/MERTK/ANG/NT5DC2/TPX2/FAM20C/NRG1/KL/MELK/TIMP3/IQGAP3/RRM2/BUB1/TYMS/PHKA1/KIF14/CCNB2/INKA1/PLBD1/GUCY2D/MARCO/CDKN2B/FFAR4/GPRC5D/CDCA2/IL18/IRAK3/FZD5/TTK/DLC1/IL21/PKMYT1/SMAD1/BUB1B/PLA2G4A/IDH1/ADAM9/CDC6/HGF/HASPIN/SASH1/INSR/FKBP1B…	274	BP
GO:0044772	mitotic cell cycle phase transition	76/1106	565/17910	1.00681e-10	8.04891e-09	6.52721e-09	NES/TRIM71/CDC25A/DLGAP5/CDC20/BCAT1/E2F8/CDCA5/DTL/TPX2/CDC45/MELK/IQGAP3/MCM10/RRM2/TYMS/TRIP13/KIF14/CCNB2/CDKN2B/UBE2C/TICRR/ESPL1/TTK/PKMYT1/BUB1B/E2F1/EPS8/HMMR/CDC6/CENPF/E2F7/GTSE1/CDK1/ANLN/PLK1/AURKA/CCNB1/AURKB/YWHAG/CCNA2/TFDP1/ACVR1B/CKS2/SMARCD3/CIT/CDT1/NEK2/CLSPN/YWHAE/RBBP8/CDKN3/TUBG1/MCM2/NACC2/DYNLL1/FOXM1/SLFN11/MCM4/PSMA6/EIF4EBP1/EZH2/UBE2E2/UBE2E1/ORC1/BACH1/EIF4G1/APP/PSM…	76	BP
GO:0050790	regulation of catalytic activity	201/1106	2116/17910	1.21724e-10	9.62421e-09	7.80469e-09	WFDC1/NES/TMIGD3/PPARG/UCHL1/FN1/SPRY2/FLT3/ANXA8/SH2D4A/GPER1/CXCL10/LPL/SH3PXD2B/APOC1/DEPDC1/ARHGAP29/CAV1/CDC25A/SDC4/EPHB2/CDC20/STARD13/BIRC5/CABP1/BVES/SRGAP1/WNT11/ANG/CCR2/F3/TPX2/ADORA3/DOCK1/NRG1/TIMP3/IQGAP3/KIF14/ARHGAP23/INKA1/CDKN2B/UBE2C/GPRC5D/RGS16/IL18/IRAK3/NOS1AP/FZD5/DLC1/PKMYT1/ADAP2/ANXA2P2/SORT1/ADAM9/CDC6/ARHGAP24/HGF/TBC1D2/ASPH/FGD4/SASH1/SERPINE1/INSR/SPOCK1/FKBP1B/FL…	201	BP
GO:0098805	whole membrane	159/1151	1586/18675	3.22304e-10	1.12269e-08	8.77854e-09	MAOA/HLA-DQA2/SYN2/CD163/CPE/ANXA8/OTOF/MPV17L/AREG/KCNMA1/AMPH/CAV1/NTSR1/SDC4/MSR1/RAB17/MGST1/BVES/NAV3/SERPINB10/MAOB/CLEC12A/MCEMP1/RAB13/LHFPL2/WNT5B/C3AR1/MYO7A/RAB20/GUCY2D/MARCO/MYOF/TMEM150B/NOS1AP/FZD5/DLC1/RPH3A/FZD2/KCNE1/WASF1/SORT1/CLTCL1/CD1D/CD1A/HLA-DQB2/CD68/INSR/RAB44/TICAM2/FGD2/STBD1/HMOX1/CD36/GPR84/UNC5A/ITGA1/CLEC5A/SPHK1/ANXA2/STEAP3/LDLR/CYBB/DRAM1/TLR2/MARCHF1/SLC2A5/T…	159	CC
GO:0044248	cellular catabolic process	195/1106	2054/17910	2.60373e-10	2.03629e-08	1.65131e-08	MAOA/TRIM71/RNASE2/UCHL1/LPL/PBK/APOC1/MET/IL10/CAV1/RNASE3/CDC20/BCAT1/DTL/MAOB/CRYM/TIMP3/H1-0/GLDC/PHKA1/GCAT/KIF14/CECR2/UBE2C/TMEM150B/FZD5/ALDH1L2/ACOX2/RNASE6/BUB1B/VCAN/DEPP1/E2F1/IDH1/HMMR/ADAM9/CTSL/DERL3/HGF/INSR/GM2A/CTSB/STBD1/CDK1/NUDT16/PRDX3/ERLIN1/HMOX1/PLK1/SH3BP4/CD36/AURKA/IGF2BP3/OAS2/SDSL/CCNB1/SPHK1/DPYD/ANXA2/DDIT4/BCKDHA/SULT1A1/S100A8/PNKD/ALDH4A1/S100A9/AURKB/FAH/SPTLC2…	195	BP
GO:0101002	ficolin-1-rich granule	36/1151	185/18675	6.19025e-10	2.07002e-08	1.61859e-08	SERPINB10/IDH1/CTSB/STBD1/TIMP2/CTSZ/TRPM2/FCN1/JUP/HK3/PNP/GAA/LGALS3/SIRPA/ATP6V0A1/CAT/GNS/CTSH/GYG1/LTA4H/CTSD/CST3/GLB1/PGM2/DYNLL1/HSPA1B/COMMD9/DERA/PKM/ARSB/CSTB/NME2/ITGB2/PSMB7/PRDX4/PRCP	36	CC
GO:0005766	primary lysosome	32/1151	155/18675	1.18042e-09	3.65492e-08	2.85785e-08	RNASE2/RNASE3/MGST1/C3AR1/TXNDC5/CD68/RAB44/GM2A/CREG1/ANXA2/GGH/FTL/FABP5/GRN/CTSA/GAA/PADI2/HEXB/FUCA2/GNS/ADA2/GLB1/NPC2/ARSB/PSAP/DNAJC13/MAN2B1/PYCARD/SDCBP/PRCP/PSMD1/BRI3	32	CC
GO:0042582	azurophil granule	32/1151	155/18675	1.18042e-09	3.65492e-08	2.85785e-08	RNASE2/RNASE3/MGST1/C3AR1/TXNDC5/CD68/RAB44/GM2A/CREG1/ANXA2/GGH/FTL/FABP5/GRN/CTSA/GAA/PADI2/HEXB/FUCA2/GNS/ADA2/GLB1/NPC2/ARSB/PSAP/DNAJC13/MAN2B1/PYCARD/SDCBP/PRCP/PSMD1/BRI3	32	CC
GO:0017144	drug metabolic process	94/1106	792/17910	6.00449e-10	4.64541e-08	3.76716e-08	MAOA/MPV17L/IL10/CAV1/TCN2/AK4/ELOVL3/MAOB/FAM20C/GLDC/TYMS/GCAT/PYCR1/NOS1AP/ALDH1L2/VCAN/PLA2G4A/IDH1/INSR/CDK1/PRDX3/CD36/SDSL/PLA2G7/CCNB1/DPYD/DDIT4/SPR/SULT1A1/PNKD/FAH/CYBB/GAPDH/TLR2/PFKFB3/HK3/ALDH3B1/ATP6V1B2/TMEM106A/FADS1/GALK1/GPX1/ENO1/SIRPA/SQOR/CBR1/PRDX1/HSD17B4/CAT/GSTZ1/DSE/CTSH/ADA2/JAK2/HK1/ACP5/P2RX7/HK2/RENBP/HAAO/ABCD1/SHMT1/TSPO/ITGAM/NPL/SRD5A1/HSPA1B/SDHD/PKM/PGAM4/NDUF…	94	BP
GO:1901700	response to oxygen-containing compound	155/1106	1551/17910	7.41263e-10	5.67382e-08	4.60114e-08	WFDC1/TIMP4/PTGFR/SDC1/PPARG/IGFBP2/GPER1/CXCL10/MMP2/LPL/AREG/MMP19/KCNMA1/MET/IL10/CAV1/GRB10/MGST1/ME1/MAOB/MZB1/WNT11/KL/RAB13/GLDC/WNT5B/TYMS/PYCR1/IL18/IRAK3/KCNE1/CALCRL/E2F1/EPS8/SORT1/ADAM9/CD180/CDC6/HGF/CD68/SASH1/SERPINE1/CYFIP1/INSR/FKBP1B/JAG1/TICAM2/GJD3/CDK1/PRDX3/PDGFC/HMOX1/SH3BP4/CD36/CCNB1/SPHK1/DDIT4/S100A8/GGH/LDLR/CYBB/TLR2/SLC2A5/TRPM2/DAB2IP/JUP/IRF5/NET1/YWHAG/TSHR/CCNA2…	155	BP
GO:0044770	cell cycle phase transition	77/1106	609/17910	1.39214e-09	1.05437e-07	8.55031e-08	NES/TRIM71/CDC25A/DLGAP5/CDC20/BCAT1/E2F8/CDCA5/DTL/TPX2/CDC45/MELK/IQGAP3/MCM10/RRM2/TYMS/TRIP13/KIF14/CCNB2/CDKN2B/UBE2C/TICRR/ESPL1/TTK/PKMYT1/BUB1B/E2F1/EPS8/HMMR/CDC6/CENPF/E2F7/GTSE1/CDK1/ANLN/PLK1/AURKA/CCNB1/AURKB/YWHAG/CCNA2/TFDP1/ACVR1B/CKS2/SMARCD3/CIT/CDT1/NEK2/MACROH2A1/CLSPN/YWHAE/RBBP8/CDKN3/TUBG1/MCM2/NACC2/DYNLL1/FOXM1/SLFN11/MCM4/PSMA6/EIF4EBP1/EZH2/UBE2E2/UBE2E1/ORC1/BACH1/EIF4…	77	BP
GO:0010033	response to organic substance	270/1106	3138/17910	1.43376e-09	1.07457e-07	8.71419e-08	WFDC1/TIMP4/PTGFR/MAOA/IGHG1/SDC1/TRIM71/PPARG/HLA-DQA2/HBE1/IL1R2/FN1/CREB3L1/SPRY2/FLT3/IGFBP2/GPER1/CXCL10/MMP2/LPL/DLX1/AREG/CDH5/MMP19/KCNMA1/HTRA1/IL10/CAV1/NTSR1/ACVRL1/TNFRSF17/GRB10/BIRC5/MGST1/ZNF366/MYBL2/CXCL11/ME1/MAOB/MZB1/WNT11/ANG/CCR2/FAM20C/KL/RAB13/EBI3/TIMP3/IQGAP3/GLDC/WNT5B/TYMS/FBN2/RAB20/MYOF/CDKN2B/BHLHA15/IL18/IRAK3/SHCBP1/FZD5/IL21/OAS1/TMEM38A/KCNE1/SMAD1/WASF1/CALCRL/…	270	BP
GO:1901575	organic substance catabolic process	182/1106	1925/17910	1.64396e-09	1.21941e-07	9.88875e-08	MAOA/CYP19A1/SDC1/TRIM71/RNASE2/UCHL1/LPL/PBK/APOC1/IL10/CAV1/NTSR1/RNASE3/SDC4/CDC20/BCAT1/DTL/MAOB/CRYM/NRG1/TIMP3/H1-0/GLDC/PHKA1/GCAT/KIF14/PLBD1/CECR2/UBE2C/IRAK3/ALDH1L2/ACOX2/RNASE6/STS/BUB1B/VCAN/E2F1/IDH1/HMMR/ADAM9/CTSL/DERL3/INSR/GM2A/CTSB/STBD1/CDK1/NUDT16/ERLIN1/ASB9/HMOX1/PLK1/AURKA/IGF2BP3/OAS2/SDSL/PLA2G7/CCNB1/SDC3/SPHK1/DPYD/ANXA2/DDIT4/BCKDHA/SULT1A1/PNKD/ALDH4A1/AURKB/FAH/LDLR…	182	BP
GO:0035578	azurophil granule lumen	23/1151	91/18675	4.37061e-09	1.30494e-07	1.02036e-07	RNASE2/RNASE3/TXNDC5/GM2A/CREG1/ANXA2/GGH/FTL/FABP5/GRN/CTSA/PADI2/HEXB/FUCA2/GNS/ADA2/GLB1/NPC2/ARSB/MAN2B1/PYCARD/SDCBP/PSMD1	23	CC
GO:0000776	kinetochore	28/1151	131/18675	5.66038e-09	1.63175e-07	1.2759e-07	SPC25/BIRC5/SKA3/BUB1/HJURP/CENPW/TTK/SPC24/BUB1B/ZWINT/SKA1/CENPF/PLK1/CCNB1/KIF2C/KNL1/AURKB/CENPA/CDT1/NEK2/NUF2/CENPU/CENPM/PSEN2/DYNLL1/KNSTRN/SPAG5/CENPN	28	CC
GO:0030659	cytoplasmic vesicle membrane	86/1151	735/18675	6.29766e-09	1.75495e-07	1.37223e-07	HLA-DQA2/SYN2/CD163/CPE/GPER1/OTOF/AREG/NMNAT2/AMPH/CAV1/MSR1/MGST1/SERPINB10/CLEC12A/MCEMP1/RAB13/LHFPL2/WNT5B/C3AR1/RAB20/MARCO/MYOF/FZD5/RPH3A/FZD2/SORT1/CLTCL1/HLA-DQB2/CD68/RAB44/TICAM2/STBD1/CD36/GPR84/CLEC5A/LDLR/CYBB/GPRC5C/TLR2/MARCHF1/SLC2A5/TRPM2/FABP5/RAB39A/SCARB2/IFNGR2/SIGLEC9/ALDH3B1/DYSF/GAA/CLIC4/CD38/LGALS3/AGPAT2/SIRPA/ICA1/ATP6V0A1/PICK1/AP2S1/BACE1/OCRL/SCARB1/ITGAM/DYNLL1/K…	86	CC
GO:0042802	identical protein binding	171/1092	1670/16967	2.85646e-10	1.85527e-07	1.64472e-07	SDC1/PPARG/OLFML2A/FN1/IGKV1D-33/C1QB/FLT3/LPL/HTRA1/MET/CAV1/NTSR1/TPST1/SDC4/EPHB2/BCAT1/BIRC5/MGST1/E2F8/JCHAIN/MAOB/ANG/CCR2/CRYM/MCM10/RRM2/GLDC/TYMS/TRIP13/MYO7A/NECTIN2/HJURP/PYCR1/BHLHA15/TOP2A/IRAK3/TTK/ACOX2/SMAD1/MAFB/IDH1/ACCS/KCTD12/CENPF/E2F7/HGF/ALCAM/NOL3/TP53I3/NUDT16/PRDX3/NLRC4/PDGFC/HMOX1/PLK1/STAC3/SH3BP4/SDSL/SDC3/DPYD/CDC42BPA/ANXA2/TK1/ALDH4A1/LTBR/LDLR/FTL/GAPDH/TLR2/DAB2…	171	MF
GO:0098588	bounding membrane of organelle	181/1151	1955/18675	8.65544e-09	2.33418e-07	1.82514e-07	MAOA/HLA-DQA2/SYN2/CD163/CPE/ANXA8/GPER1/OTOF/MPV17L/AREG/NMNAT2/AMPH/CAV1/TPST1/MSR1/RAB17/MGST1/CABP1/NAV3/SERPINB10/MAOB/CLEC12A/MCEMP1/RAB13/LHFPL2/WNT5B/GASK1B/C3AR1/CHST13/ST6GALNAC3/MYO7A/RAB20/GUCY2D/MARCO/TMEM150B/NOS1AP/FZD5/RPH3A/FZD2/PKMYT1/TMEM38A/WASF1/SORT1/CLTCL1/DERL3/CD1D/CD1A/HLA-DQB2/ASPH/CD68/INSR/RAB44/FKBP1B/TICAM2/FGD2/STBD1/JPH4/PDGFC/CD36/GPR84/CLEC5A/SPHK1/ANXA2/F5/STEA…	181	CC
GO:0000779	condensed chromosome, centromeric region	25/1151	110/18675	9.91021e-09	2.52193e-07	1.97195e-07	SPC25/BIRC5/SKA3/BUB1/HJURP/CENPW/SPC24/BUB1B/ZWINT/SKA1/CENPF/NCAPG/PLK1/CCNB1/KIF2C/KNL1/AURKB/CENPA/CDT1/NEK2/CENPU/CENPM/KNSTRN/SPAG5/CENPN	25	CC
GO:0012506	vesicle membrane	87/1151	754/18675	9.955e-09	2.52193e-07	1.97195e-07	HLA-DQA2/SYN2/CD163/CPE/GPER1/OTOF/AREG/NMNAT2/AMPH/CAV1/MSR1/MGST1/SERPINB10/CLEC12A/MCEMP1/RAB13/LHFPL2/WNT5B/C3AR1/RAB20/MARCO/MYOF/FZD5/RPH3A/FZD2/SORT1/CLTCL1/HLA-DQB2/CD68/RAB44/TICAM2/STBD1/CD36/GPR84/CLEC5A/LDLR/CYBB/GPRC5C/TLR2/MARCHF1/SLC2A5/TRPM2/FABP5/RAB39A/SCARB2/IFNGR2/SIGLEC9/ALDH3B1/DYSF/GAA/CLIC4/CD38/LGALS3/AGPAT2/SIRPA/ICA1/ATP6V0A1/PICK1/AP2S1/BACE1/OCRL/SCARB1/ITGAM/DYNLL1/K…	87	CC
GO:0031090	organelle membrane	237/1151	2734/18675	1.05847e-08	2.6026e-07	2.03502e-07	MAOA/HLA-DQA2/SYN2/CD163/CPE/ANXA8/GPER1/OTOF/MPV17L/AREG/NMNAT2/AMPH/CAV1/TPST1/MSR1/RAB17/STARD13/MGST1/CABP1/NAV3/DTL/SERPINB10/MAOB/CLEC12A/MCEMP1/RAB13/LHFPL2/WNT5B/GASK1B/TYMS/GCAT/C3AR1/CHST13/ST6GALNAC3/MYO7A/RAB20/GUCY2D/MARCO/MYOF/TMEM150B/NOS1AP/FZD5/RPH3A/FZD2/PKMYT1/TMEM38A/SMAD1/WASF1/PLA2G4A/SORT1/CLTCL1/DERL3/CD1D/CD1A/HLA-DQB2/ASPH/CD68/INSR/RAB44/FKBP1B/TICAM2/FGD2/STBD1/JPH4/PD…	237	CC
GO:0065009	regulation of molecular function	262/1106	3065/17910	5.28471e-09	3.87994e-07	3.14641e-07	WFDC1/NES/TMIGD3/PPARG/UCHL1/FN1/SPRY2/FLT3/ANXA8/SH2D4A/GPER1/CXCL10/LPL/SH3PXD2B/APOC1/AREG/DEPDC1/PLPP3/ARHGAP29/MET/IL10/CAV1/NTSR1/CDC25A/SDC4/RLN3/FAM3B/EPHB2/CDC20/STARD13/BIRC5/CABP1/BVES/CXCL11/CDCA5/SRGAP1/WNT11/ANG/CCR2/F3/TPX2/ADORA3/DOCK1/NRG1/KL/EBI3/TIMP3/CLEC12B/IQGAP3/H1-0/KIF14/ARHGAP23/INKA1/CDKN2B/HJURP/UBE2C/GPRC5D/RGS16/IL18/IRAK3/NOS1AP/FZD5/DLC1/IL21/FZD2/PKMYT1/KCNE1/ADAP…	262	BP
GO:0140014	mitotic nuclear division	40/1106	237/17910	5.79431e-09	4.18279e-07	3.39201e-07	DLGAP5/CDC20/MYBL2/CDCA5/MKI67/KIF4A/TPX2/TRIP13/KIF14/UBE2C/ESPL1/KIF23/KIFC1/TTK/PKMYT1/BUB1B/ZWINT/EPS8/CDC6/CENPF/NCAPG/HASPIN/INSR/NCAPH/ANLN/PLK1/AURKA/KIF11/CCNB1/KIF2C/SPHK1/AURKB/CDT1/NEK2/MACROH2A1/CDCA8/MAP10/HSPA1B/KNSTRN/SPAG5	40	BP
GO:0007049	cell cycle	164/1106	1716/17910	5.81347e-09	4.18279e-07	3.39201e-07	ALOX15B/NES/TRIM71/SPRY2/GPER1/PBK/IL10/SPC25/CDC25A/DLGAP5/CDC20/BCAT1/E2F8/MYBL2/SKA3/FBXO43/KIF20A/CDCA5/MKI67/DTL/KIF4A/KIF18B/DMC1/ASPM/TPX2/CEP55/TDRD9/CDC45/MELK/IQGAP3/MCM10/RRM2/BUB1/TYMS/TRIP13/MARVELD1/PCLAF/KIF14/CCNB2/CECR2/CDKN2B/HJURP/UBE2C/TICRR/ESPL1/CENPW/CDCA2/TOP2A/KIF23/EXO1/KIFC1/TTK/PKMYT1/SPC24/BUB1B/ZWINT/SAPCD2/E2F1/E2F2/EPS8/CLTCL1/SKA1/HMMR/CDC6/CENPF/E2F7/HGF/NCAPG/HA…	164	BP
GO:0016310	phosphorylation	203/1106	2243/17910	5.91804e-09	4.21587e-07	3.41883e-07	UCHL1/FN1/SPRY2/FLT3/GPER1/CXCL10/PBK/AREG/PLPP3/MET/CAV1/CDC25A/ACVRL1/TYRO3/SDC4/EPHB2/BIRC5/AK4/WNT11/MERTK/ANG/TPX2/FAM20C/NRG1/KL/MELK/TIMP3/IQGAP3/BUB1/PHKA1/KIF14/CCNB2/INKA1/GUCY2D/MARCO/CDKN2B/FFAR4/GPRC5D/IL18/IRAK3/FZD5/TTK/IL21/PKMYT1/SMAD1/BUB1B/ADAM9/CDC6/HGF/HASPIN/SASH1/INSR/FLT1/FGD2/CDK1/ITSN1/PRDX3/PDGFC/PLK1/CD36/AURKA/ITGA1/CCNB1/SPHK1/CDC42BPA/DDIT4/TIMP2/C5/TK1/LTBR/AURKB/S…	203	BP
GO:0000070	mitotic sister chromatid segregation	28/1106	132/17910	7.00719e-09	4.94282e-07	4.00834e-07	DLGAP5/CDC20/CDCA5/KIF4A/TRIP13/KIF14/ESPL1/KIF23/KIFC1/TTK/BUB1B/ZWINT/CDC6/CENPF/NCAPG/HASPIN/NCAPH/PLK1/CCNB1/KIF2C/AURKB/CDT1/NEK2/MACROH2A1/CDCA8/MAP10/KNSTRN/SPAG5	28	BP
GO:0005829	cytosol	384/1151	4909/18675	2.26226e-08	5.40356e-07	4.22515e-07	CES1/OLAH/ALOX15B/PPARG/HBE1/UCHL1/SPRY2/FLT3/ANXA8/SH2D4A/OTOF/MYBPC1/CH25H/ARHGAP29/HTRA1/AMPH/SPC25/CDC25A/GRB10/DLGAP5/EPHB2/CDC20/STARD13/BCAT1/BIRC5/E2F8/CDCA5/PIR/SRGAP1/ME1/DTL/KIF4A/KIF18B/CCR2/CRYM/TPX2/DOCK1/RAB13/IQGAP3/KIF26A/RRM2/BUB1/TYMS/PHKA1/KIF14/FAM72A/ARHGAP23/UACA/CCNB2/FKBP5/MYO7A/PLBD1/CDKN2B/HJURP/UBE2C/ESPL1/DIAPH3/CDCA2/IL18/KIF23/NOS1AP/DLC1/RPH3A/ACOX2/PKMYT1/OAS1/CKA…	384	CC
GO:0022402	cell cycle process	130/1106	1280/17910	7.97022e-09	5.56754e-07	4.51496e-07	NES/TRIM71/SPRY2/GPER1/SPC25/CDC25A/DLGAP5/CDC20/BCAT1/E2F8/MYBL2/KIF20A/CDCA5/MKI67/DTL/KIF4A/DMC1/ASPM/TPX2/CEP55/TDRD9/CDC45/MELK/IQGAP3/MCM10/RRM2/BUB1/TYMS/TRIP13/PCLAF/KIF14/CCNB2/CECR2/CDKN2B/UBE2C/TICRR/ESPL1/TOP2A/KIF23/KIFC1/TTK/PKMYT1/BUB1B/ZWINT/SAPCD2/E2F1/EPS8/HMMR/CDC6/CENPF/E2F7/NCAPG/HASPIN/INSR/GTSE1/NCAPH/CDK1/NUDT16/ANLN/PLK1/AURKA/KIF11/CCNB1/KIF2C/SPHK1/KNL1/AURKB/DAB2IP/YWH…	130	BP
GO:1901136	carbohydrate derivative catabolic process	33/1106	176/17910	8.75314e-09	6.05566e-07	4.9108e-07	SDC1/SDC4/VCAN/HMMR/GM2A/NUDT16/SDC3/DPYD/PNP/NAGA/TYMP/HEXB/FUCA2/UPP1/GNS/ADA2/GNPDA1/CST3/GLB1/RENBP/PGM2/HPSE/ABCD1/NPL/DERA/ARSB/AGRN/PSAP/MGAT1/NUDT1/HYAL2/FBXO6/CHP1	33	BP
GO:1904813	ficolin-1-rich granule lumen	26/1151	124/18675	2.99172e-08	6.64515e-07	5.19597e-07	IDH1/CTSB/TIMP2/CTSZ/FCN1/JUP/HK3/PNP/CAT/GNS/CTSH/GYG1/LTA4H/CTSD/CST3/GLB1/PGM2/HSPA1B/COMMD9/DERA/PKM/ARSB/CSTB/NME2/PSMB7/PRDX4	26	CC
GO:0000775	chromosome, centromeric region	33/1151	185/18675	3.01292e-08	6.64515e-07	5.19597e-07	SPC25/BIRC5/SKA3/CDCA5/BUB1/HJURP/CENPW/TTK/SPC24/BUB1B/ZWINT/SKA1/CENPF/NCAPG/PLK1/ESCO2/CCNB1/KIF2C/KNL1/AURKB/CENPA/CDT1/NEK2/MACROH2A1/NUF2/CDCA8/CENPU/CENPM/PSEN2/DYNLL1/KNSTRN/SPAG5/CENPN	33	CC
GO:0000777	condensed chromosome kinetochore	23/1151	100/18675	3.02052e-08	6.64515e-07	5.19597e-07	SPC25/BIRC5/SKA3/BUB1/HJURP/CENPW/SPC24/BUB1B/ZWINT/SKA1/CENPF/PLK1/CCNB1/KIF2C/KNL1/CENPA/CDT1/NEK2/CENPU/CENPM/KNSTRN/SPAG5/CENPN	23	CC
GO:0070887	cellular response to chemical stimulus	263/1106	3100/17910	1.00851e-08	6.91067e-07	5.60416e-07	PTGFR/MAOA/CES1/CYP19A1/IGHG1/SDC1/TRIM71/PPARG/HLA-DQA2/HBE1/IL1R2/FN1/CREB3L1/SPRY2/FLT3/IGFBP2/GPER1/CXCL10/MMP2/LPL/DLX1/CDH5/CH25H/HTRA1/MET/IL10/CAV1/ACVRL1/TNFRSF17/GRB10/BIRC5/MGST1/ZNF366/HBZ/MYBL2/CXCL11/MZB1/WNT11/CCR2/MT1E/FAM20C/KL/RAB13/EBI3/MELK/TIMP3/IQGAP3/GLDC/WNT5B/C3AR1/FBN2/RAB20/MYOF/CDKN2B/PYCR1/BHLHA15/IL18/IRAK3/SHCBP1/IL21/OAS1/TMEM38A/KCNE1/SMAD1/WASF1/CALCRL/PLA2G4A/E2…	263	BP
GO:0044282	small molecule catabolic process	56/1106	404/17910	1.05979e-08	7.19357e-07	5.83358e-07	NTSR1/BCAT1/CRYM/GLDC/GCAT/ALDH1L2/ACOX2/HMMR/NUDT16/SDSL/DPYD/BCKDHA/SULT1A1/PNKD/ALDH4A1/FAH/GAPDH/HK3/ALDH3B1/PNP/TYMP/GALK1/DDO/HEXB/ENO1/AFMID/UPP1/HSD17B4/GSTZ1/ADA2/HK1/BCKDK/HK2/GLB1/RENBP/HAAO/PGM2/ABCD1/SHMT1/SCARB1/HADHB/NPL/GPT2/DERA/PKM/PLA2G15/IMPA2/MGAT1/NUDT1/HYAL2/ECH1/CHP1/TPI1/GPD2/ETFA/HADHA	56	BP
GO:0007059	chromosome segregation	43/1106	275/17910	1.65945e-08	1.11586e-06	9.04902e-07	SPC25/DLGAP5/CDC20/BIRC5/SKA3/CDCA5/MKI67/KIF4A/DMC1/BUB1/TRIP13/KIF14/HJURP/ESPL1/CENPW/CDCA2/TOP2A/KIF23/KIFC1/TTK/BUB1B/ZWINT/SKA1/CDC6/CENPF/NCAPG/HASPIN/NCAPH/PLK1/CCNB1/KIF2C/KNL1/AURKB/CDT1/NEK2/MACROH2A1/NUF2/CDCA8/MAP10/KNSTRN/RIOK3/SPAG5/CENPN	43	BP
GO:0044093	positive regulation of molecular function	156/1106	1636/17910	1.70485e-08	1.13578e-06	9.21051e-07	PPARG/FN1/SPRY2/FLT3/GPER1/SH3PXD2B/APOC1/DEPDC1/PLPP3/ARHGAP29/MET/IL10/CAV1/NTSR1/SDC4/EPHB2/CDC20/STARD13/CDCA5/SRGAP1/WNT11/ANG/CCR2/F3/TPX2/DOCK1/NRG1/IQGAP3/H1-0/KIF14/ARHGAP23/UBE2C/GPRC5D/RGS16/IL18/IRAK3/NOS1AP/FZD5/DLC1/FZD2/ADAP2/ADAM9/CDC6/ARHGAP24/HGF/TBC1D2/ASPH/SASH1/INSR/FLT1/GM2A/NCAPH/NIBAN2/FGD2/CDK1/ITSN1/PRDX3/NLRC4/PDGFC/PLK1/STAC3/CD36/ITGA1/CCNB1/RASGEF1B/SPHK1/ANXA2/DEPDC…	156	BP
GO:0055114	oxidation-reduction process	102/1106	944/17910	1.75352e-08	1.15748e-06	9.38652e-07	MAOA/CYP19A1/ALOX15B/PPARG/CH25H/MGST1/PIR/ME1/MAOB/CRYM/KL/RRM2/GLDC/PHKA1/TRMT9B/PYCR1/ALDH1L2/ACOX2/PTGR1/IDH1/FRRS1/ASPH/INSR/PGD/TP53I3/SCD/STBD1/CDK1/PRDX3/HMOX1/PLA2G7/CCNB1/DPYD/BCKDHA/SPR/ALDH4A1/FTL/CYBB/GAPDH/BLVRA/PDIA5/HK3/ALDH3B1/NHLRC1/FADS1/GAA/GPX1/DDO/ENO1/CYBRD1/LDHD/SQOR/CBR1/PRDX1/HSD17B4/CAT/HK1/GYG1/GLRX/HK2/GSR/HAAO/PGM2/PRDX5/ABCD1/HADHB/SRD5A1/SDHD/PKM/G6PD/NDUFAF1/LDHA/…	102	BP
GO:0030139	endocytic vesicle	43/1151	289/18675	6.93667e-08	1.48694e-06	1.16266e-06	HLA-DQA2/CD163/CAV1/MSR1/RAB17/RAB13/WNT5B/RAB20/MARCO/FFAR4/FZD5/FZD2/CLTCL1/HLA-DQB2/ITSN1/CD36/SPHK1/MYO1E/LDLR/CYBB/TLR2/DAB2IP/RAB39A/SCARB2/DYSF/SRGAP2/UNC13B/SYK/MPEG1/ATP6V0A1/PICK1/AP2S1/OCRL/SCARB1/RAB34/ATP6V0D1/CLTA/HVCN1/HYAL2/VIM/SNX3/UNC93B1/MCOLN1	43	CC
GO:0000083	regulation of transcription involved in G1/S transition of mitotic cell cycle	12/1106	29/17910	5.6362e-08	3.68658e-06	2.98961e-06	CDC45/RRM2/TYMS/E2F1/CDC6/E2F7/TFDP1/CDT1/ORC1/BACH1/ID2/PCNA	12	BP
GO:0000793	condensed chromosome	33/1151	199/18675	1.81813e-07	3.7999e-06	2.97121e-06	SPC25/BIRC5/SKA3/CDCA5/MKI67/BUB1/HJURP/CENPW/TOP2A/SPC24/BUB1B/ZWINT/SKA1/CENPF/NCAPG/NCAPH/PLK1/CCNB1/KIF2C/KNL1/AURKB/CENPA/CDT1/NEK2/MACROH2A1/CENPU/CENPM/TUBG1/KNSTRN/BRCA2/SPAG5/HMGB2/CENPN	33	CC
GO:1901135	carbohydrate derivative metabolic process	118/1106	1169/17910	5.90267e-08	3.8261e-06	3.10275e-06	SDC1/TPST1/SDC4/POGLUT2/TMTC1/AK4/ELOVL3/ASGR2/FAM20C/RRM2/TYMS/CHST13/ST6GALNAC3/STS/VCAN/HMMR/DERL3/HGF/INSR/PGD/GM2A/SCD/CDK1/NUDT16/TMTC2/CCNB1/UGGT2/SDC3/DPYD/DDIT4/SULT1A1/TK1/GAPDH/PFKFB3/GBGT1/EXT1/HK3/PNP/ATP6V1B2/TMEM106A/NAGA/ALG14/TYMP/CTSA/PPT1/GALK1/HEXB/FUCA2/GCNT1/ENO1/MPP1/PUDP/TK2/UPP1/HSD17B4/GALNT2/GSTZ1/GNS/DSE/ADA2/HK1/GNPDA1/CST3/P2RX7/HK2/GLB1/TKT/CSGALNACT2/RENBP/PGM2/MPD…	118	BP
GO:0051336	regulation of hydrolase activity	117/1106	1160/17910	7.04627e-08	4.5266e-06	3.67082e-06	WFDC1/PPARG/FN1/SPRY2/ANXA8/SH2D4A/GPER1/LPL/APOC1/DEPDC1/ARHGAP29/CAV1/STARD13/BIRC5/BVES/SRGAP1/WNT11/ANG/F3/DOCK1/TIMP3/IQGAP3/ARHGAP23/RGS16/DLC1/PKMYT1/ADAP2/SORT1/ARHGAP24/HGF/TBC1D2/ASPH/FGD4/SERPINE1/SPOCK1/FKBP1B/FLT1/NOL3/GM2A/NCAPH/FGD2/PRDX3/NLRC4/SH3BP4/ITGA1/FGD6/RASGEF1B/KNL1/DEPDC1B/TIMP2/S100A8/C5/S100A9/COL6A3/STARD8/GAPDH/DAB2IP/GRN/NET1/SCARB2/SRGAP2/ARHGAP31/SERPINB1/SPINT1/C…	117	BP
GO:0043168	anion binding	233/1092	2573/16967	1.14468e-08	4.95646e-06	4.39396e-06	SLC1A3/PPARG/SYN2/FN1/FLT3/ANXA8/ACSM4/CXCL10/LPL/SH3PXD2B/PBK/APOC1/NMNAT2/MET/SIGLEC11/AMPH/ACVRL1/TYRO3/RAB17/EPHB2/MGST1/JCHAIN/KIF20A/CXCL11/NAV3/MKI67/AK4/ME1/KIF4A/MAOB/KIF18B/MERTK/ANG/DMC1/F3/FAM20C/RAB13/TDRD9/MELK/KIF26A/BUB1/TYMS/GCAT/TRIP13/KIF14/MYO7A/RAB20/GUCY2D/MYOF/FFAR4/UBE2C/TOP2A/IRAK3/KIF23/KIFC1/TTK/RPH3A/ACOX2/PKMYT1/OAS1/ADAP2/BUB1B/MYO10/VCAN/MFGE8/PLA2G4A/HMMR/POLQ/ACCS…	233	MF
GO:0006733	oxidoreduction coenzyme metabolic process	33/1106	192/17910	7.8822e-08	5.0188e-06	4.06996e-06	NMNAT2/ME1/IDH1/INSR/PGD/TP53I3/DDIT4/GAPDH/PFKFB3/HK3/PNP/GALK1/CD38/ENO1/AFMID/HK1/P2RX7/HK2/TKT/HAAO/PGM2/TALDO1/COQ5/PDSS1/DERA/PKM/PGAM4/G6PD/LDHA/FBP1/NMNAT1/TPI1/GPD2	33	BP
GO:0000819	sister chromatid segregation	29/1106	157/17910	9.68917e-08	6.11523e-06	4.9591e-06	DLGAP5/CDC20/CDCA5/KIF4A/BUB1/TRIP13/KIF14/ESPL1/KIF23/KIFC1/TTK/BUB1B/ZWINT/CDC6/CENPF/NCAPG/HASPIN/NCAPH/PLK1/CCNB1/KIF2C/AURKB/CDT1/NEK2/MACROH2A1/CDCA8/MAP10/KNSTRN/SPAG5	29	BP
GO:0019814	immunoglobulin complex	6/1151	7/18675	3.59098e-07	7.16431e-06	5.60191e-06	IGKV3-20/JCHAIN/IGHA1/IGHA2/SYK/IGHM	6	CC
GO:0005783	endoplasmic reticulum	161/1151	1785/18675	3.5993e-07	7.16431e-06	5.60191e-06	CES1/CYP19A1/HLA-DQA2/UCHL1/FN1/CREB3L1/FLT3/GPER1/TMCC2/OTOF/APOC1/AREG/CAV1/NTSR1/TYRO3/MGST1/POGLUT2/TMTC1/ELOVL3/MZB1/ASGR2/FAM20C/LAMC1/EBI3/WNT5B/TXNDC5/NOS1AP/PTGFRN/PKMYT1/OAS1/TMEM38A/STS/VCAN/MFGE8/CALCRL/PLA2G4A/SORT1/ANO5/DERL3/CD1D/HLA-DQB2/ASPH/FKBP1B/NOL3/SCD/STBD1/CDK1/KLHL14/JPH4/ERLIN1/LINC01547/PDGFC/HMOX1/METTL7A/TMTC2/UGGT2/F5/CPED1/COL6A3/CTSZ/SPTLC2/CYBB/PLPP7/MARCHF1/GRN/E…	161	CC
GO:0006082	organic acid metabolic process	112/1106	1109/17910	1.28804e-07	8.05865e-06	6.53511e-06	CES1/SLC1A3/OLAH/ALOX15B/PPARG/LPL/APOC1/CH25H/CAV1/TPST1/BCAT1/ME1/ELOVL3/CRYM/GLDC/TYMS/GCAT/SLC16A8/CHST13/PYCR1/ALDH1L2/ACOX2/VCAN/PLA2G4A/PTGR1/IDH1/HMMR/ACCS/HGF/INSR/PGD/SCD/ERLIN1/CD36/SDSL/DPYD/DDIT4/BCKDHA/SULT1A1/PNKD/ALDH4A1/FAH/SCPEP1/GAPDH/TLR2/FABP5/PFKFB3/HK3/PNP/SYK/SLC7A7/FADS1/MGST2/GALK1/GPX1/DDO/HEXB/ENO1/AFMID/GSTO1/CBR1/HSD17B4/GSTZ1/GNS/DSE/HK1/BCKDK/LTA4H/P2RX7/HK2/AIMP2/…	112	BP
GO:0019362	pyridine nucleotide metabolic process	31/1106	179/17910	1.62539e-07	9.99545e-06	8.10574e-06	NMNAT2/ME1/IDH1/INSR/PGD/TP53I3/DDIT4/GAPDH/PFKFB3/HK3/PNP/GALK1/CD38/ENO1/AFMID/HK1/P2RX7/HK2/TKT/HAAO/PGM2/TALDO1/DERA/PKM/PGAM4/G6PD/LDHA/FBP1/NMNAT1/TPI1/GPD2	31	BP
GO:0046496	nicotinamide nucleotide metabolic process	31/1106	179/17910	1.62539e-07	9.99545e-06	8.10574e-06	NMNAT2/ME1/IDH1/INSR/PGD/TP53I3/DDIT4/GAPDH/PFKFB3/HK3/PNP/GALK1/CD38/ENO1/AFMID/HK1/P2RX7/HK2/TKT/HAAO/PGM2/TALDO1/DERA/PKM/PGAM4/G6PD/LDHA/FBP1/NMNAT1/TPI1/GPD2	31	BP
GO:0055086	nucleobase-containing small molecule metabolic process	82/1106	740/17910	1.64761e-07	1.00462e-05	8.14694e-06	NMNAT2/TPST1/AK4/ME1/ELOVL3/FAM20C/RRM2/TYMS/IDH1/INSR/PGD/TP53I3/SCD/CDK1/NUDT16/CCNB1/UGGT2/DPYD/DDIT4/SULT1A1/TK1/GAPDH/PFKFB3/HK3/PNP/ATP6V1B2/TYMP/PPT1/GALK1/CD38/GPX1/AGPAT2/ENO1/AFMID/MPP1/PUDP/TK2/UPP1/HSD17B4/GSTZ1/ADA2/HK1/GLRX/P2RX7/HK2/TKT/GSR/RENBP/HAAO/PGM2/ABCD1/PAPSS1/TALDO1/SHMT1/TSPO/HSPA1B/DERA/PKM/PGAM4/G6PD/NDUFAF1/LDHA/NME2/NME1/COX5A/MGAT1/NUDT1/UQCR10/ATP5PB/UQCR11/NDUFS4/…	82	BP
GO:0043436	oxoacid metabolic process	110/1106	1091/17910	1.83161e-07	1.10743e-05	8.98065e-06	CES1/SLC1A3/OLAH/ALOX15B/PPARG/LPL/APOC1/CH25H/CAV1/TPST1/BCAT1/ME1/ELOVL3/CRYM/GLDC/TYMS/GCAT/SLC16A8/CHST13/PYCR1/ALDH1L2/ACOX2/VCAN/PLA2G4A/PTGR1/IDH1/HMMR/ACCS/HGF/INSR/PGD/SCD/ERLIN1/CD36/SDSL/DPYD/DDIT4/BCKDHA/SULT1A1/PNKD/ALDH4A1/FAH/SCPEP1/GAPDH/TLR2/FABP5/PFKFB3/HK3/SYK/SLC7A7/FADS1/MGST2/GALK1/GPX1/DDO/HEXB/ENO1/AFMID/GSTO1/CBR1/HSD17B4/GSTZ1/GNS/DSE/HK1/BCKDK/LTA4H/P2RX7/HK2/AIMP2/GLB1…	110	BP
GO:0009617	response to bacterium	69/1106	588/17910	1.94838e-07	1.16821e-05	9.47355e-06	TIMP4/PTGFR/CXCL10/LPL/IGKV3-20/SIGLEC11/IL10/CAV1/RNASE3/MGST1/JCHAIN/MAOB/SIGLEC16/FKBP5/IFI44/IL18/IRAK3/FZD5/RNASE6/ADAM9/CD180/IGHA1/CD1D/CD68/SASH1/SERPINE1/TICAM2/PRDX3/NLRC4/CD36/OAS2/S100A8/S100A9/TLR2/DAB2IP/GRN/IRF5/UNC13B/IGHA2/SYK/MPEG1/CFP/TLR5/MGST2/IGHM/GPX1/MT2A/FUCA2/LY86/SIRPA/LGALS9/MYD88/JAK2/ACP5/P2RX7/CARD9/SCARB1/TSPO/IRF8/HAVCR2/NOCT/PYCARD/MEF2C/HMGB2/CASP1/VIM/SNX3/SGMS…	69	BP
GO:0009986	cell surface	74/1151	667/18675	6.10141e-07	1.18623e-05	9.27534e-06	GLDN/SLC1A3/SDC1/CD163/CXCL10/LPL/AREG/CDH5/MET/SIGLEC11/NTSR1/ACVRL1/TYRO3/F3/CLEC12B/WNT5B/CPM/NECTIN2/FZD5/PTGFRN/KCNE1/ITGA7/MFGE8/SORT1/HMMR/ADAM9/FCRL5/CD1D/ALCAM/INSR/GJD3/PDGFC/CD36/ITGA1/CLEC5A/ANXA2/CD86/TIMP2/CTSZ/LDLR/TLR2/FCN1/TSHR/ANXA5/ACVR1B/IGHM/ADAM15/CLIC4/CD38/LILRA5/LGALS3/ENO1/SIRPA/FZD1/LGALS1/P2RX7/HFE/CSF1R/BACE1/GSR/SCARB1/ITGAM/HAVCR2/ARSB/FURIN/SPA17/IL15/PVR/APP/ITGB2…	74	CC
GO:0070820	tertiary granule	28/1151	164/18675	8.32183e-07	1.58115e-05	1.23633e-05	SERPINB10/CLEC12A/MCEMP1/IDH1/CYFIP1/STBD1/METTL7A/GPR84/CLEC5A/TIMP2/GGH/CYBB/TRPM2/CFP/GAA/LGALS3/SIRPA/ATP6V0A1/CTSH/LTA4H/CTSD/CST3/ITGAM/DYNLL1/CSTB/QSOX1/ITGB2/PRCP	28	CC
GO:0042571	immunoglobulin complex, circulating	5/1151	5/18675	8.82121e-07	1.63878e-05	1.2814e-05	IGKV3-20/JCHAIN/IGHA1/IGHA2/IGHM	5	CC
GO:0006091	generation of precursor metabolites and energy	61/1106	502/17910	3.03886e-07	1.80699e-05	1.46537e-05	CYP19A1/ME1/MAOB/KL/GLDC/PHKA1/IDH1/ASPH/INSR/STBD1/CDK1/CCNB1/DDIT4/ALDH4A1/CYBB/GAPDH/PFKFB3/HK3/NHLRC1/GAA/GALK1/CEBPA/ENO1/CAT/HK1/GNPDA1/GYG1/GLRX/P2RX7/HK2/GSR/HAAO/PGM2/ABCD1/SRD5A1/SDHD/PKM/PGAM4/NDUFAF1/LDHA/COX5A/UQCR10/FH/ATP5PB/PRELID1/UQCR11/NDUFS4/NDUFA8/GBE1/ATP5MF/SDHC/ACO2/MTFR2/FBP1/NDUFB5/CISD1/NDUFV3/ATP5MC3/TPI1/GPD2/ETFA	61	BP
GO:0072524	pyridine-containing compound metabolic process	31/1106	184/17910	3.06708e-07	1.80882e-05	1.46685e-05	NMNAT2/ME1/IDH1/INSR/PGD/TP53I3/DDIT4/GAPDH/PFKFB3/HK3/PNP/GALK1/CD38/ENO1/AFMID/HK1/P2RX7/HK2/TKT/HAAO/PGM2/TALDO1/DERA/PKM/PGAM4/G6PD/LDHA/FBP1/NMNAT1/TPI1/GPD2	31	BP
GO:0061024	membrane organization	80/1106	730/17910	3.69806e-07	2.16321e-05	1.75424e-05	GLDN/PPARG/GPER1/OTOF/MPV17L/AREG/AMPH/CAV1/MSR1/EPHB2/KIF20A/DOCK1/CEP55/CCNB2/RAB20/MARCO/MYOF/NECTIN2/MFGE8/E2F1/CLTCL1/NOL3/CDK1/ITSN1/PLK1/CD36/CCNB1/SPHK1/ANXA2/F5/AURKB/CTSZ/LDLR/RAB39A/SCARB2/YWHAG/DYSF/TFDP1/CORO1C/PPT1/LAPTM4B/CCDC88A/TP73/AGFG1/PICK1/AP2S1/YWHAE/P2RX7/HK2/BMF/GAS6/YWHAH/OCRL/ABCD1/ITGAM/S100A10/RAB34/SEC24D/SNAPIN/CLTA/AGRN/PSAP/DHCR24/TRAPPC5/BAK1/ACTB/ATP5PB/ITGB2/PR…	80	BP
GO:0019752	carboxylic acid metabolic process	102/1106	1006/17910	4.06176e-07	2.35681e-05	1.91124e-05	CES1/SLC1A3/OLAH/ALOX15B/PPARG/LPL/APOC1/CH25H/CAV1/BCAT1/ME1/ELOVL3/CRYM/GLDC/TYMS/GCAT/SLC16A8/PYCR1/ALDH1L2/ACOX2/VCAN/PLA2G4A/PTGR1/IDH1/HMMR/ACCS/HGF/INSR/PGD/SCD/ERLIN1/CD36/SDSL/DPYD/DDIT4/BCKDHA/PNKD/ALDH4A1/FAH/SCPEP1/GAPDH/TLR2/FABP5/PFKFB3/HK3/SYK/SLC7A7/FADS1/MGST2/GALK1/GPX1/DDO/HEXB/ENO1/AFMID/GSTO1/CBR1/HSD17B4/GSTZ1/DSE/HK1/BCKDK/LTA4H/P2RX7/HK2/AIMP2/RENBP/HAAO/ABCD1/VDAC1/SHMT1/…	102	BP
GO:0062023	collagen-containing extracellular matrix	50/1151	399/18675	1.39027e-06	2.52667e-05	1.97565e-05	ADAMTS2/C1QC/FN1/C1QB/ANXA8/MMP2/ADAMDEC1/HTRA1/C1QA/ANG/F3/LAMC1/TIMP3/WNT5B/FBN2/VCAN/MFGE8/ANXA2P2/CTSL/SERPINE1/EMILIN2/CTSB/SDC3/ANXA2/TIMP2/S100A8/S100A9/COL6A3/CTSZ/FCN1/ANXA5/COL8A2/SERPINB1/CFP/LGALS3/TIMP1/LGALS9/LGALS1/CTSH/CTSD/CST3/SERPINB8/S100A10/PKM/C17orf58/AGRN/PSAP/CSTB/ANXA4/S100A6	50	CC
GO:0005765	lysosomal membrane	45/1151	344/18675	1.45154e-06	2.5281e-05	1.97677e-05	HLA-DQA2/MGST1/C3AR1/MYO7A/SORT1/CD1D/HLA-DQB2/CD68/RAB44/ANXA2/LDLR/DRAM1/MARCHF1/TRPM2/IFITM3/GRN/SCARB2/ATP6V1B2/CTSA/LAPTM4B/GAA/ATP6V0A1/RNF152/CTSD/AP2S1/RHEB/HPSE/ABCD1/SCARB1/GLMP/CLCN5/ATP6V0D1/SNAPIN/CLTA/PSAP/DNAJC13/P2RX4/AP1B1/PRCP/WDR41/KPTN/TPCN2/AP1S1/BRI3/MCOLN1	45	CC
GO:0098852	lytic vacuole membrane	45/1151	344/18675	1.45154e-06	2.5281e-05	1.97677e-05	HLA-DQA2/MGST1/C3AR1/MYO7A/SORT1/CD1D/HLA-DQB2/CD68/RAB44/ANXA2/LDLR/DRAM1/MARCHF1/TRPM2/IFITM3/GRN/SCARB2/ATP6V1B2/CTSA/LAPTM4B/GAA/ATP6V0A1/RNF152/CTSD/AP2S1/RHEB/HPSE/ABCD1/SCARB1/GLMP/CLCN5/ATP6V0D1/SNAPIN/CLTA/PSAP/DNAJC13/P2RX4/AP1B1/PRCP/WDR41/KPTN/TPCN2/AP1S1/BRI3/MCOLN1	45	CC
GO:0007010	cytoskeleton organization	111/1106	1124/17910	4.56164e-07	2.62568e-05	2.12928e-05	DAAM2/NES/SPRY2/ARPIN/SH3PXD2B/MET/XIRP2/SPC25/SDC4/CDC20/MYBL2/SKA3/KIF20A/NAV3/KIF4A/WNT11/KIF18B/ANG/ASPM/TPX2/DOCK1/RAB13/SHROOM1/PCLAF/CECR2/NECTIN2/GAS2L3/ESPL1/DIAPH3/KIF23/NOS1AP/KIFC1/TTK/DLC1/WASF1/SAPCD2/EPS8/SKA1/FGD4/CYFIP1/CCDC151/FGD2/TLN2/CDK1/ANLN/PLK1/AURKA/KIF11/CAPG/FGD6/CCNB1/KIF2C/CDC42BPA/S100A8/S100A9/AURKB/GAPDH/TRPM2/JUP/FMN1/SRGAP2/FES/CORO2B/CORO1C/PPARGC1B/CENPA/MAP3K…	111	BP
GO:0051240	positive regulation of multicellular organismal process	158/1106	1750/17910	4.6949e-07	2.68094e-05	2.17409e-05	ALOX15B/PPARG/FN1/GPER1/LPL/SH3PXD2B/DLX1/CDH5/PLPP3/MET/IL10/CAV1/NTSR1/ACVRL1/GRB10/EPHB2/CDC20/C1QA/ELOVL3/WNT11/CCR2/SIGLEC16/F3/ASPM/FAM20C/DOCK1/NRG1/KL/EBI3/IQGAP3/C3AR1/FBN2/FFAR4/SLITRK4/IL18/IRAK3/NOS1AP/FZD5/HLX/IL21/SMAD1/E2F1/ADAM9/HGF/NETO1/SASH1/SERPINE1/CYFIP1/FKBP1B/FLT1/JAG1/NIBAN2/SCD/CDK1/ITSN1/PDGFC/HMOX1/CD36/AURKA/CLEC5A/CCNB1/SPHK1/ANXA2/CD86/TIMP2/C5/S100A9/CYBB/GAPDH/GAD…	158	BP
GO:0008289	lipid binding	77/1092	643/16967	8.57877e-08	2.78595e-05	2.46978e-05	ALOX15B/PPARG/ANXA8/GPER1/LPL/SH3PXD2B/APOC1/AMPH/CAV1/RNASE3/STARD13/JCHAIN/F3/KL/MELK/MYOF/FFAR4/FZD5/DLC1/RPH3A/ADAP2/MYO10/MFGE8/PLA2G4A/CD1D/JAG1/FGD2/ERLIN1/CD36/PLA2G7/SPHK1/ANXA2/S100A8/S100A9/MYO1E/STARD8/TLR2/DAB2IP/FABP5/SCARB2/DYSF/ANXA5/FES/UNC13B/LAPTM4B/IGHM/CCDC88A/RUFY4/PLEKHN1/BTK/SESTD1/PRAM1/RXRA/SNX8/P2RX7/GAS6/SNX32/SCARB1/TSPO/HDLBP/NPC2/TEC/KCNQ1/PLA2G15/PSAP/NME2/DENND1A/…	77	MF
GO:0065008	regulation of biological quality	292/1106	3661/17910	4.93447e-07	2.79555e-05	2.26703e-05	MAOA/CES1/CYP19A1/SLC1A3/TRIM71/PPARG/SYN2/HBE1/FN1/FLT3/CPE/ANXA8/GPER1/CXCL10/LPL/ARPIN/SH3PXD2B/OTOF/MPV17L/KCNMA1/PLPP3/MET/IL10/CAV1/NTSR1/ACVRL1/TYRO3/TNFRSF17/GRB10/MSR1/RAB17/FAM3B/EPHB2/CDC20/HBZ/BVES/JCHAIN/CXCL11/IGKC/ELOVL3/MAOB/PRR16/MERTK/ANG/CCR2/CRYM/F3/IGHG3/ASPM/ASGR2/DOCK1/KL/IQGAP3/GLDC/GCAT/C3AR1/FBN2/CCNB2/RAB20/SLCO4A1/FFAR4/UBE2C/PYCR1/SLITRK4/BHLHA15/IL18/TXNDC5/NOS1AP/EX…	292	BP
GO:0006753	nucleoside phosphate metabolic process	74/1106	663/17910	5.09122e-07	2.86182e-05	2.32077e-05	NMNAT2/TPST1/AK4/ME1/ELOVL3/FAM20C/RRM2/TYMS/IDH1/INSR/PGD/TP53I3/SCD/CDK1/NUDT16/CCNB1/DDIT4/SULT1A1/TK1/GAPDH/PFKFB3/HK3/PNP/ATP6V1B2/PPT1/GALK1/CD38/GPX1/AGPAT2/ENO1/AFMID/MPP1/PUDP/TK2/UPP1/HSD17B4/GSTZ1/HK1/P2RX7/HK2/TKT/HAAO/PGM2/ABCD1/PAPSS1/TALDO1/SHMT1/TSPO/HSPA1B/DERA/PKM/PGAM4/G6PD/NDUFAF1/LDHA/NME2/NME1/COX5A/NUDT1/UQCR10/ATP5PB/UQCR11/NDUFS4/ACSL3/NDUFA8/ATP5MF/FBP1/NDUFB5/AK2/NDUFV3…	74	BP
GO:0052547	regulation of peptidase activity	51/1106	398/17910	5.80228e-07	3.21936e-05	2.61072e-05	WFDC1/PPARG/FN1/ANXA8/GPER1/CAV1/BIRC5/F3/TIMP3/DLC1/HGF/ASPH/SERPINE1/SPOCK1/NOL3/PRDX3/NLRC4/TIMP2/S100A8/C5/S100A9/COL6A3/GAPDH/GRN/SERPINB1/SPINT1/GPX1/SH3RF1/TIMP1/LGALS9/CTSH/JAK2/CTSD/YWHAE/CST3/SERPINB8/GAS6/RENBP/PRDX5/CIDEB/APLP2/FURIN/TNFSF10/CSTB/DHCR24/APP/BAK1/PYCARD/PRELID1/CASP1/DAP	51	BP
GO:0006915	apoptotic process	169/1106	1907/17910	5.81678e-07	3.21936e-05	2.61072e-05	PTGFR/ALOX15B/NES/PPARG/CREB3L1/SPRY2/FLT3/GPER1/CXCL10/DLX1/MPV17L/KCNMA1/IL10/CAV1/NTSR1/TYRO3/FAM3B/BIRC5/MYBL2/MZB1/WNT11/MERTK/F3/TPX2/DOCK1/MELK/TIMP3/H1-0/BUB1/KIF14/UACA/CECR2/FFAR4/ESPL1/TOP2A/TXNDC5/RXFP2/FZD5/DLC1/BUB1B/E2F1/E2F2/SORT1/CTSL/HGF/FGD4/SERPINE1/TICAM2/NOL3/TP53I3/NIBAN2/CTSB/FGD2/CDK1/ITSN1/PRDX3/NLRC4/HMOX1/PLK1/AURKA/UNC5A/ITGA1/CLEC5A/SPHK1/DDIT4/STEAP3/S100A8/S100A9/L…	169	BP
GO:0009607	response to biotic stimulus	96/1106	938/17910	5.97958e-07	3.2842e-05	2.6633e-05	TIMP4/PTGFR/RNASE2/CXCL10/LPL/IGKV3-20/HTRA1/SIGLEC11/IL10/CAV1/RNASE3/MGST1/JCHAIN/MAOB/SIGLEC16/FKBP5/BATF2/NECTIN2/IFI44/IL18/IRAK3/FZD5/RNASE6/OAS1/ADAM9/CD180/IGHA1/CD1D/CD68/SASH1/SERPINE1/TICAM2/PRDX3/NLRC4/CD36/OAS2/DDIT4/S100A8/S100A9/GAPDH/TLR2/IFITM3/DAB2IP/GRN/IRF5/IFNGR2/GRPR/UNC13B/IGHA2/SYK/MPEG1/IFNGR1/CFP/TLR5/MGST2/IGHM/ADAM15/GPX1/MT2A/FUCA2/LY86/BTK/ENO1/SIRPA/LGALS9/MYD88/JAK…	96	BP
GO:0009117	nucleotide metabolic process	73/1106	654/17910	6.07404e-07	3.31081e-05	2.68488e-05	NMNAT2/TPST1/AK4/ME1/ELOVL3/FAM20C/RRM2/TYMS/IDH1/INSR/PGD/TP53I3/SCD/CDK1/NUDT16/CCNB1/DDIT4/SULT1A1/GAPDH/PFKFB3/HK3/PNP/ATP6V1B2/PPT1/GALK1/CD38/GPX1/AGPAT2/ENO1/AFMID/MPP1/PUDP/TK2/UPP1/HSD17B4/GSTZ1/HK1/P2RX7/HK2/TKT/HAAO/PGM2/ABCD1/PAPSS1/TALDO1/SHMT1/TSPO/HSPA1B/DERA/PKM/PGAM4/G6PD/NDUFAF1/LDHA/NME2/NME1/COX5A/NUDT1/UQCR10/ATP5PB/UQCR11/NDUFS4/ACSL3/NDUFA8/ATP5MF/FBP1/NDUFB5/AK2/NDUFV3/NMN…	73	BP
GO:0000940	condensed chromosome outer kinetochore	7/1151	12/18675	1.99763e-06	3.4082e-05	2.66494e-05	SKA3/BUB1/BUB1B/SKA1/CENPF/PLK1/CCNB1	7	CC
GO:0005774	vacuolar membrane	48/1151	382/18675	2.08418e-06	3.48474e-05	2.72479e-05	HLA-DQA2/MGST1/C3AR1/MYO7A/TMEM150B/SORT1/CD1D/HLA-DQB2/CD68/RAB44/ANXA2/LDLR/DRAM1/MARCHF1/TRPM2/IFITM3/GRN/SCARB2/ATP6V1B2/CTSA/LAPTM4B/GAA/ATP6V0A1/RNF152/CTSD/AP2S1/RHEB/HPSE/ABCD1/SCARB1/GLMP/CLCN5/ATP6V0D1/SNAPIN/CLTA/PSAP/DNAJC13/P2RX4/AP1B1/ATP6V1F/SBF2/PRCP/WDR41/KPTN/TPCN2/AP1S1/BRI3/MCOLN1	48	CC
GO:0005768	endosome	87/1151	852/18675	2.1504e-06	3.52497e-05	2.75624e-05	HLA-DQA2/ANXA8/GPER1/NMNAT2/CAV1/TCN2/RAB17/RAB13/TMEM150B/KIFC1/FZD5/STS/CALCRL/SORT1/CLTCL1/CTSL/CD1D/CD1A/HLA-DQB2/CD68/INSR/FLT1/TICAM2/CTSB/FGD2/ITSN1/PRDX3/RASGEF1B/SPHK1/ANXA2/STEAP3/LDLR/MARCHF1/IFITM3/GRN/SCARB2/DYSF/CLCN4/MMP14/CORO1C/ANKRD50/LAPTM4B/ATP6V0A1/MYD88/CTSH/JAK2/CTSD/SNX8/AP2S1/CST3/HFE/TUBG1/BACE1/OCRL/DIAPH2/PSEN2/CLCN5/HAVCR2/PHETA2/TBC1D16/KCNQ1/ATP6V0D1/CLTA/EHD4/FURIN…	87	CC
GO:0043207	response to external biotic stimulus	93/1106	905/17910	7.5758e-07	4.09438e-05	3.32031e-05	TIMP4/PTGFR/RNASE2/CXCL10/LPL/IGKV3-20/HTRA1/SIGLEC11/IL10/CAV1/RNASE3/MGST1/JCHAIN/MAOB/SIGLEC16/FKBP5/BATF2/IFI44/IL18/IRAK3/FZD5/RNASE6/OAS1/ADAM9/CD180/IGHA1/CD1D/CD68/SASH1/SERPINE1/TICAM2/PRDX3/NLRC4/CD36/OAS2/DDIT4/S100A8/S100A9/GAPDH/TLR2/IFITM3/DAB2IP/GRN/IRF5/IFNGR2/GRPR/UNC13B/IGHA2/SYK/MPEG1/IFNGR1/CFP/TLR5/MGST2/IGHM/GPX1/MT2A/FUCA2/LY86/BTK/ENO1/SIRPA/LGALS9/MYD88/JAK2/ACP5/P2RX7/CA…	93	BP
GO:0043085	positive regulation of catalytic activity	123/1106	1293/17910	7.62539e-07	4.09438e-05	3.32031e-05	PPARG/FN1/SPRY2/FLT3/GPER1/SH3PXD2B/APOC1/DEPDC1/ARHGAP29/CAV1/SDC4/CDC20/STARD13/SRGAP1/WNT11/ANG/F3/TPX2/DOCK1/NRG1/IQGAP3/KIF14/ARHGAP23/UBE2C/GPRC5D/RGS16/IL18/NOS1AP/FZD5/DLC1/ADAP2/ADAM9/CDC6/ARHGAP24/HGF/TBC1D2/ASPH/SASH1/INSR/FLT1/GM2A/NCAPH/FGD2/CDK1/ITSN1/NLRC4/PDGFC/PLK1/ITGA1/CCNB1/RASGEF1B/DEPDC1B/TIMP2/S100A8/C5/S100A9/AURKB/STARD8/GPRC5C/GADD45G/DAB2IP/GRN/NET1/SRGAP2/ARHGAP31/SYK/…	123	BP
GO:0051983	regulation of chromosome segregation	20/1106	93/17910	7.74436e-07	4.12746e-05	3.34713e-05	DLGAP5/CDC20/CDCA5/MKI67/BUB1/TRIP13/ESPL1/TTK/BUB1B/CDC6/CENPF/PLK1/CCNB1/KIF2C/AURKB/CDT1/NEK2/MACROH2A1/KNSTRN/SPAG5	20	BP
GO:0051301	cell division	66/1106	575/17910	7.97473e-07	4.20115e-05	3.4069e-05	SPC25/CDC25A/CDC20/BIRC5/E2F8/SKA3/KIF20A/CDCA5/KIF4A/KIF18B/ASPM/TPX2/CEP55/BUB1/KIF14/CCNB2/CECR2/UBE2C/ESPL1/CENPW/CDCA2/TOP2A/KIF23/KIFC1/SPC24/BUB1B/ZWINT/SAPCD2/SKA1/CDC6/CENPF/E2F7/NCAPG/NCAPH/MACC1/CDK1/ANLN/PDGFC/PLK1/AURKA/KIF11/CCNB1/KIF2C/CDCA3/KNL1/AURKB/CCNA2/CENPA/CKS2/CIT/CDT1/NEK2/CDK5/NUF2/CAT/CDCA8/MAP10/PKP4/RBBP8/NEK3/KNSTRN/CLTA/BRCA2/SPAG5/NEK4/REEP4	66	BP
GO:0042133	neurotransmitter metabolic process	26/1106	145/17910	7.99941e-07	4.20115e-05	3.4069e-05	MAOA/SLC1A3/IL10/CAV1/MAOB/GLDC/GCAT/NOS1AP/INSR/CD36/SDSL/DPYD/SPR/TLR2/TMEM106A/SIRPA/JAK2/ACP5/SHMT1/TSPO/SRD5A1/P2RX4/ITGB2/AIF1/CHKA/ALDH9A1	26	BP
GO:0042493	response to drug	97/1106	958/17910	8.45462e-07	4.40804e-05	3.57467e-05	WFDC1/TIMP4/SLC1A3/SDC1/PPARG/HBE1/IGFBP2/LPL/AREG/KCNMA1/MET/IL10/CAV1/NTSR1/TCN2/MGST1/HBZ/AK4/MAOB/TYMS/PYCR1/TMEM38A/PTGR1/EPS8/ADAM9/CENPF/HGF/SLC4A11/FKBP1B/JAG1/CDK1/PRDX3/HMOX1/CCNB1/SPHK1/SLC1A5/DDIT4/TIMP2/S100A8/GGH/CYBB/TLR2/TRPM2/JUP/IRF5/NET1/PNP/CCNA2/HDAC9/CTNNA1/KCNMB1/ADAM15/CD38/GPX1/TP73/MT2A/AGPAT2/SIRPA/FZD1/CDK5/PLIN2/CAT/LGALS1/CATSPER1/PRKCG/CST3/P2RX7/GAS6/CARD9/TSPO/S10…	97	BP
GO:0033993	response to lipid	91/1106	883/17910	8.85655e-07	4.58438e-05	3.71767e-05	WFDC1/TIMP4/PTGFR/SDC1/PPARG/FLT3/IGFBP2/GPER1/CXCL10/LPL/AREG/IL10/CAV1/NTSR1/MGST1/ZNF366/MAOB/WNT11/GLDC/WNT5B/TYMS/IL18/IRAK3/E2F1/IDH1/ADAM9/CD180/CD68/SASH1/SERPINE1/TICAM2/PRDX3/CD36/CCNB1/DDIT4/S100A8/LDLR/CYBB/TLR2/DAB2IP/FHL2/CCNA2/FES/PPARGC1B/KCNMB1/MGST2/ADAM15/CD38/PADI2/LY86/SIRPA/LGALS9/CAT/RXRA/CATSPER1/CTSH/JAK2/CST3/ACP5/P2RX7/RBBP8/GLB1/OPRL1/YWHAH/NRIP1/PSPH/SCARB1/TSPO/IRF8/…	91	BP
GO:0044432	endoplasmic reticulum part	120/1151	1289/18675	2.91653e-06	4.68888e-05	3.66633e-05	CES1/CYP19A1/HLA-DQA2/UCHL1/FN1/CREB3L1/FLT3/GPER1/TMCC2/OTOF/AREG/CAV1/TYRO3/MGST1/POGLUT2/ELOVL3/MZB1/ASGR2/FAM20C/LAMC1/EBI3/WNT5B/TXNDC5/NOS1AP/PTGFRN/PKMYT1/TMEM38A/STS/VCAN/MFGE8/PLA2G4A/SORT1/ANO5/DERL3/CD1D/HLA-DQB2/ASPH/FKBP1B/SCD/STBD1/CDK1/KLHL14/JPH4/ERLIN1/PDGFC/HMOX1/TMTC2/UGGT2/F5/COL6A3/CTSZ/SPTLC2/CYBB/PLPP7/MARCHF1/EXT1/PDIA5/SCARB2/IFNGR2/PLD3/COL8A2/CLCN4/ALG14/CFP/SLC37A2/FAD…	120	CC
GO:0031012	extracellular matrix	55/1151	468/18675	3.11821e-06	4.91853e-05	3.8459e-05	ADAMTS2/C1QC/OLFML2A/FN1/C1QB/ANXA8/MMP2/ADAMDEC1/MMP19/HTRA1/C1QA/WNT11/ANG/F3/LAMC1/TIMP3/WNT5B/FBN2/VCAN/MFGE8/ANXA2P2/CTSL/SERPINE1/EMILIN2/CTSB/SDC3/ANXA2/TIMP2/S100A8/S100A9/COL6A3/CTSZ/FCN1/ANXA5/COL8A2/MMP14/SERPINB1/CFP/LGALS3/MMP17/TIMP1/LGALS9/LGALS1/CTSH/CTSD/CST3/SERPINB8/S100A10/PKM/C17orf58/AGRN/PSAP/CSTB/ANXA4/S100A6	55	CC
GO:0001816	cytokine production	81/1106	765/17910	1.25749e-06	6.3941e-05	5.18525e-05	VSIG4/ALOX15B/IL1R2/FN1/LPL/IL10/NAV3/WNT11/MERTK/CCR2/SIGLEC16/EBI3/C3AR1/FFAR4/IL18/IRAK3/FZD5/IL21/HGF/SERPINE1/JPH4/NLRC4/HMOX1/CD36/IGF2BP3/CLEC5A/SPHK1/CD86/S100A8/C5/S100A9/CYBB/GAPDH/TLR2/FCN1/IRF5/PNP/DYSF/SERPINB1/SYK/TMEM106A/LIPA/HDAC9/TLR5/LAPTM4B/RNF135/LILRA5/AGPAT2/BTK/SIRPA/LGALS9/MYD88/JAK2/HK1/ACP5/P2RX7/HFE/GAS6/CSF1R/CARD9/HPSE/ABCD1/TSPO/IRF8/HAVCR2/HSPA1B/FURIN/PER1/IL15/CH…	81	BP
GO:0071310	cellular response to organic substance	214/1106	2564/17910	1.25975e-06	6.3941e-05	5.18525e-05	PTGFR/MAOA/IGHG1/SDC1/TRIM71/PPARG/HLA-DQA2/IL1R2/FN1/CREB3L1/SPRY2/FLT3/IGFBP2/GPER1/CXCL10/MMP2/LPL/DLX1/CDH5/HTRA1/IL10/CAV1/ACVRL1/TNFRSF17/GRB10/BIRC5/ZNF366/MYBL2/CXCL11/MZB1/WNT11/CCR2/FAM20C/KL/RAB13/EBI3/TIMP3/IQGAP3/GLDC/WNT5B/FBN2/RAB20/MYOF/CDKN2B/BHLHA15/IL18/IRAK3/SHCBP1/IL21/OAS1/TMEM38A/KCNE1/SMAD1/WASF1/CALCRL/E2F1/EPS8/SORT1/ADAM9/CD180/CDC6/CTSL/DERL3/HGF/HLA-DQB2/CD68/SASH1/LM…	214	BP
GO:0051707	response to other organism	92/1106	903/17910	1.26193e-06	6.3941e-05	5.18525e-05	TIMP4/PTGFR/RNASE2/CXCL10/LPL/IGKV3-20/HTRA1/SIGLEC11/IL10/CAV1/RNASE3/MGST1/JCHAIN/MAOB/SIGLEC16/FKBP5/BATF2/IFI44/IL18/IRAK3/FZD5/RNASE6/OAS1/ADAM9/CD180/IGHA1/CD1D/CD68/SASH1/SERPINE1/TICAM2/PRDX3/NLRC4/CD36/OAS2/DDIT4/S100A8/S100A9/GAPDH/TLR2/IFITM3/DAB2IP/GRN/IRF5/IFNGR2/UNC13B/IGHA2/SYK/MPEG1/IFNGR1/CFP/TLR5/MGST2/IGHM/GPX1/MT2A/FUCA2/LY86/BTK/ENO1/SIRPA/LGALS9/MYD88/JAK2/ACP5/P2RX7/CARD9/S…	92	BP
GO:0006468	protein phosphorylation	162/1106	1835/17910	1.3127e-06	6.6048e-05	5.35612e-05	UCHL1/FN1/SPRY2/FLT3/GPER1/CXCL10/PBK/AREG/PLPP3/MET/CAV1/CDC25A/ACVRL1/TYRO3/SDC4/EPHB2/BIRC5/WNT11/MERTK/ANG/TPX2/FAM20C/NRG1/KL/MELK/TIMP3/IQGAP3/BUB1/PHKA1/KIF14/CCNB2/INKA1/GUCY2D/MARCO/CDKN2B/FFAR4/GPRC5D/IL18/IRAK3/FZD5/TTK/IL21/PKMYT1/SMAD1/BUB1B/ADAM9/CDC6/HGF/HASPIN/SASH1/INSR/FLT1/FGD2/CDK1/PDGFC/PLK1/CD36/AURKA/ITGA1/CCNB1/SPHK1/CDC42BPA/DDIT4/TIMP2/C5/LTBR/AURKB/SAMSN1/GFRA2/GPRC5C/G…	162	BP
GO:1901565	organonitrogen compound catabolic process	109/1106	1123/17910	1.3398e-06	6.69436e-05	5.42875e-05	MAOA/SDC1/UCHL1/PBK/APOC1/IL10/CAV1/SDC4/CDC20/BCAT1/DTL/MAOB/CRYM/NRG1/TIMP3/GLDC/GCAT/KIF14/UBE2C/IRAK3/ALDH1L2/BUB1B/VCAN/HMMR/ADAM9/CTSL/DERL3/GM2A/CTSB/CDK1/NUDT16/ERLIN1/ASB9/HMOX1/PLK1/AURKA/SDSL/CCNB1/SDC3/SPHK1/DPYD/ANXA2/BCKDHA/ALDH4A1/AURKB/FAH/LDLR/BLVRA/DAB2IP/NHLRC1/PNP/DYSF/TYMP/CTSA/PPT1/LAPTM4B/GPX1/DDO/HEXB/CEBPA/AFMID/TIMP1/UPP1/GSTZ1/GNS/CTSH/ADA2/BCKDK/KLHL8/LTA4H/PRKCG/CTSD/…	109	BP
GO:0035556	intracellular signal transduction	218/1106	2624/17910	1.3634e-06	6.7427e-05	5.46795e-05	PTGFR/UCHL1/FN1/CREB3L1/SPRY2/FLT3/GPER1/CXCL10/PBK/AREG/DEPDC1/ARHGAP29/MET/IL10/CAV1/TYRO3/EPHB2/STARD13/E2F8/CXCL11/SRGAP1/DTL/WNT11/MERTK/CCR2/IQSEC3/F3/TPX2/DOCK1/NRG1/CEP55/KL/RAB13/MELK/TIMP3/IQGAP3/KIF14/ARHGAP23/UACA/GUCY2D/MARCO/FFAR4/BHLHA15/IL18/IRAK3/RXFP2/NOS1AP/EXO1/FZD5/DLC1/IL21/TMEM38A/SMAD1/WASF1/CALCRL/E2F1/E2F2/EPS8/ADAM9/E2F7/ARHGAP24/RAPGEF5/HGF/HASPIN/FGD4/SASH1/CYFIP1/INS…	218	BP
GO:0001505	regulation of neurotransmitter levels	43/1106	321/17910	1.36822e-06	6.7427e-05	5.46795e-05	MAOA/SLC1A3/SYN2/GPER1/OTOF/IL10/CAV1/NTSR1/MAOB/GLDC/GCAT/NOS1AP/RPH3A/INSR/CD36/SDSL/DPYD/SPR/PNKD/TLR2/UNC13B/TMEM106A/PPT1/SIRPA/CDK5/JAK2/PRKCG/ACP5/P2RX7/BACE1/SHMT1/TSPO/SRD5A1/SLC30A1/SNAPIN/P2RX4/ITGB2/MEF2C/AIF1/CHKA/ALDH9A1/RHOT1/NAPA	43	BP
GO:0044283	small molecule biosynthetic process	78/1106	732/17910	1.55859e-06	7.62863e-05	6.18639e-05	CES1/CYP19A1/SLC1A3/OLAH/ALOX15B/GPER1/LPL/APOC1/CH25H/NTSR1/BCAT1/ELOVL3/PYCR1/ACOX2/VCAN/PLA2G4A/ACCS/INSR/NLN/PGD/SCD/NUDT16/ERLIN1/SPHK1/DPYD/DDIT4/SPR/TK1/SPTLC2/GAPDH/FABP5/PFKFB3/HK3/PCK2/PNP/SYK/TYMP/FADS1/MGST2/GALK1/GPX1/ENO1/PUDP/TK2/UPP1/CBR1/HSD17B4/DSE/HK1/LTA4H/P2RX7/HK2/TKT/HAAO/ABCD1/TALDO1/PSPH/GPT2/COQ5/PDSS1/PKM/PGAM4/G6PD/IMPA2/ITPKC/ACER3/LDHA/NME2/NME1/DHCR24/NUDT1/SQLE/ACS…	78	BP
GO:0012501	programmed cell death	177/1106	2049/17910	1.58036e-06	7.6829e-05	6.23039e-05	PTGFR/ALOX15B/NES/PPARG/CREB3L1/SPRY2/FLT3/GPER1/CXCL10/DLX1/MPV17L/KCNMA1/MET/IL10/CAV1/NTSR1/TYRO3/FAM3B/BIRC5/MYBL2/MZB1/WNT11/MERTK/F3/TPX2/DOCK1/MELK/TIMP3/H1-0/BUB1/KIF14/UACA/CECR2/ST14/FFAR4/ESPL1/TOP2A/TXNDC5/RXFP2/FZD5/DLC1/BUB1B/E2F1/E2F2/SORT1/CTSL/HGF/FGD4/SERPINE1/TICAM2/NOL3/TP53I3/NIBAN2/CTSB/FGD2/CDK1/ITSN1/PRDX3/NLRC4/HMOX1/PLK1/AURKA/UNC5A/ITGA1/CLEC5A/SPHK1/DDIT4/STEAP3/S100A8…	177	BP
GO:0022411	cellular component disassembly	58/1106	492/17910	1.5967e-06	7.71026e-05	6.25258e-05	C1QC/NES/C1QB/GPER1/MMP2/SH3PXD2B/MMP19/HTRA1/CAV1/C1QA/NAV3/KIF18B/LAMC1/H1-0/CCNB2/CECR2/TOP2A/IRAK3/FZD5/FZD2/EPS8/CTSL/ASPH/INSR/CDK1/PLK1/CAPG/CCNB1/KIF2C/MRPL15/DDIT4/TIMP2/MMP14/SMARCD3/ADAM15/DUSP3/PADI2/TIMP1/FZD1/CDK5/CST3/HK2/VDAC1/TSPO/ITGAM/MRPL37/SNAPIN/FURIN/CAPNS1/MRPL51/HMGB2/FSCN1/EIF5AL1/MRPL36/NMNAT1/MRPL3/MCOLN1/CHCHD1	58	BP
GO:0008219	cell death	186/1106	2178/17910	1.72455e-06	8.25553e-05	6.69476e-05	PTGFR/ALOX15B/NES/PPARG/CREB3L1/SPRY2/FLT3/GPER1/CXCL10/DLX1/MPV17L/KCNMA1/MET/IL10/CAV1/NTSR1/TYRO3/FAM3B/C1QA/BIRC5/MYBL2/MZB1/WNT11/MERTK/F3/TPX2/DOCK1/MELK/TIMP3/H1-0/BUB1/KIF14/UACA/CECR2/ST14/FFAR4/ESPL1/PYCR1/TOP2A/TXNDC5/RXFP2/FZD5/DLC1/ACOX2/BUB1B/E2F1/E2F2/SORT1/CTSL/HGF/FGD4/SERPINE1/TICAM2/NOL3/TP53I3/NIBAN2/CTSB/FGD2/CDK1/ITSN1/PRDX3/NLRC4/HMOX1/PLK1/CD36/AURKA/UNC5A/ITGA1/CLEC5A/SPH…	186	BP
GO:0019637	organophosphate metabolic process	106/1106	1090/17910	1.73257e-06	8.25553e-05	6.69476e-05	FLT3/GPER1/LPL/APOC1/NMNAT2/NTSR1/TPST1/AK4/ME1/ELOVL3/FAM20C/RRM2/TYMS/PLBD1/PLA2G4A/IDH1/INSR/FLT1/PGD/TP53I3/SCD/CDK1/NUDT16/PLA2G7/CCNB1/DDIT4/SULT1A1/TK1/SPTLC2/LDLR/GAPDH/DAB2IP/FABP5/PFKFB3/HK3/PNP/ATP6V1B2/PIP5K1B/PPT1/FADS1/GALK1/CD38/GPX1/HEXB/AGPAT2/CISH/ENO1/AFMID/MPP1/PUDP/TK2/UPP1/HSD17B4/GSTZ1/HK1/SOCS6/P2RX7/HK2/CSF1R/TKT/HAAO/PGM2/OCRL/ABCD1/PAPSS1/TALDO1/SHMT1/SCARB1/TSPO/HADHB/…	106	BP
GO:0000280	nuclear division	46/1106	357/17910	1.76801e-06	8.36895e-05	6.78674e-05	DLGAP5/CDC20/MYBL2/CDCA5/MKI67/KIF4A/DMC1/ASPM/TPX2/TDRD9/TRIP13/KIF14/UBE2C/ESPL1/TOP2A/KIF23/KIFC1/TTK/PKMYT1/BUB1B/ZWINT/EPS8/CDC6/CENPF/NCAPG/HASPIN/INSR/NCAPH/ANLN/PLK1/AURKA/KIF11/CCNB1/KIF2C/SPHK1/AURKB/CKS2/CDT1/NEK2/MACROH2A1/CDCA8/MAP10/HSPA1B/KNSTRN/BRCA2/SPAG5	46	BP
GO:0051156	glucose 6-phosphate metabolic process	9/1106	21/17910	1.88864e-06	8.88152e-05	7.20241e-05	PGD/HK3/HK1/HK2/TKT/PGM2/TALDO1/DERA/G6PD	9	BP
GO:0050663	cytokine secretion	34/1106	230/17910	1.92212e-06	8.98028e-05	7.2825e-05	ALOX15B/IL1R2/FN1/LPL/IL10/FFAR4/FZD5/NLRC4/CD36/CLEC5A/C5/GAPDH/TLR2/FCN1/PNP/DYSF/SERPINB1/SYK/TMEM106A/HDAC9/TLR5/LILRA5/LGALS9/HK1/P2RX7/GAS6/CSF1R/HAVCR2/IL17RA/PYCARD/HYAL2/ANXA4/AIF1/CASP1	34	BP
GO:0052548	regulation of endopeptidase activity	47/1106	370/17910	2.04424e-06	9.41712e-05	7.63675e-05	WFDC1/PPARG/ANXA8/GPER1/BIRC5/F3/TIMP3/DLC1/HGF/ASPH/SERPINE1/SPOCK1/NOL3/PRDX3/NLRC4/S100A8/C5/S100A9/COL6A3/GAPDH/SERPINB1/SPINT1/GPX1/SH3RF1/TIMP1/LGALS9/CTSH/JAK2/CTSD/YWHAE/CST3/SERPINB8/GAS6/RENBP/PRDX5/CIDEB/APLP2/FURIN/TNFSF10/CSTB/DHCR24/APP/BAK1/PYCARD/PRELID1/CASP1/DAP	47	BP
GO:0051186	cofactor metabolic process	62/1106	543/17910	2.05188e-06	9.41712e-05	7.63675e-05	MPV17L/NMNAT2/TCN2/ME1/ELOVL3/MAOB/TYMS/ALDH1L2/IDH1/INSR/PGD/TP53I3/SCD/PRDX3/HMOX1/OPLAH/DDIT4/SPR/CYBB/GAPDH/BLVRA/PFKFB3/HK3/PNP/PPT1/MGST2/GALK1/CD38/GPX1/ENO1/AFMID/GSTO1/PRDX1/HSD17B4/CAT/GSTZ1/HK1/P2RX7/HK2/TKT/HAAO/PGM2/ABCD1/TALDO1/SHMT1/TSPO/GPT2/COQ5/PDSS1/DERA/PKM/PGAM4/G6PD/LDHA/NUBP1/ACSL3/MTHFD2/FBP1/ALAS1/NMNAT1/TPI1/GPD2	62	BP
GO:1901701	cellular response to oxygen-containing compound	104/1106	1068/17910	2.05488e-06	9.41712e-05	7.63675e-05	PTGFR/PPARG/GPER1/CXCL10/MMP2/LPL/MET/IL10/CAV1/GRB10/MGST1/MZB1/WNT11/KL/RAB13/WNT5B/PYCR1/IL18/KCNE1/CALCRL/E2F1/ADAM9/CD180/CDC6/HGF/CD68/SASH1/SERPINE1/CYFIP1/INSR/FKBP1B/TICAM2/CDK1/PRDX3/PDGFC/SH3BP4/CD36/CCNB1/SPHK1/DDIT4/LDLR/CYBB/TLR2/SLC2A5/TRPM2/DAB2IP/JUP/NET1/YWHAG/TSHR/CCNA2/ATP6V1B2/FES/UNC13B/PPARGC1B/HDAC9/CTNNA1/KCNMB1/ADAM15/LY86/BTK/SIRPA/ATP6V0A1/CDK5/LGALS1/JAK2/CST3/P2RX7/G…	104	BP
GO:0051128	regulation of cellular component organization	197/1106	2340/17910	2.09688e-06	9.54878e-05	7.74352e-05	WFDC1/NES/SDC1/PPARG/FN1/SPRY2/GPER1/CXCL10/ARPIN/SH3PXD2B/MPV17L/APOC1/MET/IL10/CAV1/ACVRL1/SDC4/RAB17/DLGAP5/EPHB2/CDC20/SKA3/BVES/JCHAIN/C2/NAV3/CDCA5/MKI67/WNT11/MERTK/TPX2/DOCK1/KIF26A/BUB1/TRIP13/KIF14/HJURP/UBE2C/ESPL1/SLITRK4/TOP2A/IRAK3/FZD5/TTK/DLC1/PKMYT1/ITGA7/BUB1B/MYO10/MFGE8/WASF1/E2F1/EPS8/SKA1/ADAM9/CDC6/CENPF/HGF/ASPH/FGD4/SERPINE1/CYFIP1/CCDC151/INSR/SPOCK1/FKBP1B/NOL3/FGD2/ITS…	197	BP
GO:0014070	response to organic cyclic compound	89/1106	878/17910	2.33574e-06	0.000105696	8.57134e-05	WFDC1/PTGFR/SDC1/PPARG/HBE1/FLT3/IGFBP2/GPER1/CXCL10/AREG/MMP19/IL10/CAV1/ZNF366/MAOB/GLDC/TYMS/IL18/IRAK3/TMEM38A/KCNE1/SMAD1/IDH1/ADAM9/FKBP1B/CDK1/CD36/CCNB1/DDIT4/CYBB/TLR2/TRPM2/FHL2/JUP/CCNA2/MMP14/FES/PPARGC1B/CTNNA1/KCNMB1/CD38/PADI2/CEBPA/CDK5/PLIN2/CAT/LGALS1/RXRA/CATSPER1/JAK2/PRKCG/CST3/P2RX7/RBBP8/GLB1/OPRL1/CARD9/YWHAH/NRIP1/SHMT1/PSPH/TSPO/SRD5A1/KCNQ1/EIF4EBP1/EZH2/G6PD/PER1/IL15/…	89	BP
GO:0032612	interleukin-1 production	21/1106	108/17910	2.35548e-06	0.000105923	8.58976e-05	IL1R2/LPL/IL10/FZD5/NLRC4/CD36/SPHK1/SERPINB1/TMEM106A/LILRA5/SIRPA/LGALS9/JAK2/HK1/ACP5/P2RX7/GAS6/HAVCR2/APP/PYCARD/CASP1	21	BP
GO:0005912	adherens junction	56/1151	496/18675	8.54644e-06	0.000132312	0.000103457	CDH5/PLPP3/XIRP2/CAV1/SDC4/NECTIN2/KIF23/DLC1/FZD2/WASF1/ADAM9/ARHGAP24/ALCAM/TNS3/CYFIP1/FLT1/JAG1/NIBAN2/TLN2/ITGA1/CDCA3/LAP3/ANXA2/MYO1E/STARD8/FHL2/JUP/SCARB2/YWHAG/FMN1/ANXA5/MMP14/FES/ARHGAP31/CORO2B/CORO1C/CTNNA1/ADAM15/FAT2/FZD1/CAT/JAK2/YWHAE/FRMD4B/HSPA1B/ILK/MAP2K1/PVR/ACTB/SDCBP/VIM/CHP1/TPM4/ARPC1B/RHOU/SNTB1	56	CC
GO:0002237	response to molecule of bacterial origin	41/1106	309/17910	3.05419e-06	0.00013649	0.000110686	TIMP4/PTGFR/CXCL10/IL10/MGST1/MAOB/IL18/IRAK3/FZD5/ADAM9/CD180/CD68/SASH1/SERPINE1/TICAM2/PRDX3/CD36/S100A8/TLR2/DAB2IP/IRF5/MGST2/LY86/SIRPA/LGALS9/JAK2/ACP5/P2RX7/CARD9/SCARB1/TSPO/IRF8/HAVCR2/NOCT/PYCARD/MEF2C/HMGB2/CASP1/VIM/SGMS1/PTGER2	41	BP
GO:0036094	small molecule binding	207/1092	2340/16967	5.59986e-07	0.000145484	0.000128974	CYP19A1/SLC1A3/PPARG/SYN2/FLT3/ACSM4/PBK/APOC1/NMNAT2/MET/SIGLEC11/CAV1/ACVRL1/TYRO3/TCN2/RAB17/EPHB2/KIF20A/NAV3/MKI67/AK4/ME1/KIF4A/MAOB/KIF18B/MERTK/CRYM/DMC1/FAM20C/KL/RAB13/TDRD9/MELK/KIF26A/BUB1/GLDC/TYMS/GCAT/TRIP13/KIF14/MYO7A/RAB20/GUCY2D/FFAR4/UBE2C/TOP2A/IRAK3/KIF23/KIFC1/TTK/RPH3A/ACOX2/PKMYT1/OAS1/ADAP2/BUB1B/MYO10/VCAN/IDH1/HMMR/POLQ/ACCS/CDC6/HASPIN/SEPTIN10/KIF15/INSR/RAB44/FKBP1B…	207	MF
GO:0044839	cell cycle G2/M phase transition	36/1106	257/17910	3.48657e-06	0.000153613	0.000124571	NES/CDC25A/DTL/TPX2/MELK/KIF14/CCNB2/CDKN2B/TICRR/PKMYT1/HMMR/CENPF/GTSE1/CDK1/PLK1/AURKA/CCNB1/AURKB/YWHAG/CCNA2/SMARCD3/CIT/NEK2/MACROH2A1/CLSPN/YWHAE/TUBG1/DYNLL1/FOXM1/PSMA6/BACH1/APP/PSMB7/PSMB2/RBX1/PSMD1	36	BP
GO:0001817	regulation of cytokine production	74/1106	698/17910	3.4914e-06	0.000153613	0.000124571	VSIG4/ALOX15B/IL1R2/FN1/LPL/IL10/NAV3/WNT11/MERTK/CCR2/SIGLEC16/EBI3/C3AR1/FFAR4/IL18/IRAK3/FZD5/IL21/HGF/SERPINE1/JPH4/HMOX1/CD36/IGF2BP3/CLEC5A/SPHK1/CD86/C5/CYBB/GAPDH/TLR2/FCN1/IRF5/SERPINB1/SYK/HDAC9/TLR5/LAPTM4B/RNF135/LILRA5/AGPAT2/BTK/SIRPA/LGALS9/MYD88/JAK2/HK1/ACP5/P2RX7/HFE/GAS6/CSF1R/CARD9/HPSE/ABCD1/TSPO/IRF8/HAVCR2/HSPA1B/FURIN/PER1/IL15/CHID1/IL17RA/APP/PYCARD/HYAL2/RIOK3/ANXA4/AIF…	74	BP
GO:0006732	coenzyme metabolic process	46/1106	366/17910	3.50138e-06	0.000153613	0.000124571	NMNAT2/ME1/ELOVL3/TYMS/ALDH1L2/IDH1/INSR/PGD/TP53I3/SCD/DDIT4/SPR/GAPDH/PFKFB3/HK3/PNP/PPT1/GALK1/CD38/ENO1/AFMID/GSTO1/HSD17B4/GSTZ1/HK1/P2RX7/HK2/TKT/HAAO/PGM2/ABCD1/TALDO1/SHMT1/COQ5/PDSS1/DERA/PKM/PGAM4/G6PD/LDHA/ACSL3/MTHFD2/FBP1/NMNAT1/TPI1/GPD2	46	BP
GO:0000082	G1/S transition of mitotic cell cycle	37/1106	269/17910	3.9548e-06	0.000172453	0.00013985	TRIM71/CDC25A/BCAT1/E2F8/CDC45/IQGAP3/MCM10/RRM2/TYMS/KIF14/CDKN2B/E2F1/CDC6/E2F7/GTSE1/CDK1/AURKA/CCNB1/TFDP1/ACVR1B/CDT1/RBBP8/CDKN3/MCM2/NACC2/SLFN11/MCM4/EIF4EBP1/EZH2/UBE2E2/ORC1/BACH1/EIF4G1/AIF1/ID2/PCNA/RHOU	37	BP
GO:0030667	secretory granule membrane	38/1151	293/18675	1.14202e-05	0.000173587	0.000135731	CPE/CAV1/MGST1/SERPINB10/CLEC12A/MCEMP1/LHFPL2/C3AR1/CD68/RAB44/TICAM2/STBD1/CD36/GPR84/CLEC5A/CYBB/TLR2/SLC2A5/TRPM2/FABP5/SIGLEC9/ALDH3B1/GAA/CD38/LGALS3/AGPAT2/SIRPA/ICA1/ATP6V0A1/ITGAM/DYNLL1/APLP2/PSAP/DNAJC13/HVCN1/ITGB2/PRCP/BRI3	38	CC
GO:0000086	G2/M transition of mitotic cell cycle	34/1106	238/17910	4.17303e-06	0.000180873	0.000146678	NES/CDC25A/DTL/TPX2/MELK/KIF14/CCNB2/CDKN2B/TICRR/PKMYT1/HMMR/CENPF/CDK1/PLK1/AURKA/CCNB1/AURKB/YWHAG/CCNA2/SMARCD3/CIT/NEK2/CLSPN/YWHAE/TUBG1/DYNLL1/FOXM1/PSMA6/BACH1/APP/PSMB7/PSMB2/RBX1/PSMD1	34	BP
GO:0070161	anchoring junction	57/1151	514/18675	1.21499e-05	0.000181381	0.000141825	CDH5/PLPP3/XIRP2/CAV1/SDC4/NECTIN2/KIF23/DLC1/FZD2/WASF1/ADAM9/ARHGAP24/ALCAM/TNS3/CYFIP1/FLT1/JAG1/NIBAN2/TLN2/ITGA1/CDCA3/LAP3/ANXA2/MYO1E/STARD8/FHL2/JUP/SCARB2/YWHAG/FMN1/ANXA5/MMP14/FES/ARHGAP31/CORO2B/CORO1C/CTNNA1/ADAM15/FAT2/FZD1/CAT/JAK2/YWHAE/PKP4/FRMD4B/HSPA1B/ILK/MAP2K1/PVR/ACTB/SDCBP/VIM/CHP1/TPM4/ARPC1B/RHOU/SNTB1	57	CC
GO:0042221	response to chemical	343/1106	4520/17910	4.50862e-06	0.000194249	0.000157525	WFDC1/TIMP4/PTGFR/MAOA/CES1/CYP19A1/IGHG1/SLC1A3/SDC1/TRIM71/PPARG/HLA-DQA2/RNASE2/HBE1/IL1R2/FN1/OR7D2/CREB3L1/SPRY2/FLT3/IGFBP2/GPER1/CXCL10/MMP2/LPL/DLX1/OR10Z1/AREG/CDH5/MMP19/KCNMA1/CH25H/HTRA1/MET/IL10/CAV1/NTSR1/ACVRL1/TCN2/TNFRSF17/GRB10/EPHB2/C1QA/BIRC5/MGST1/ZNF366/HBZ/MYBL2/CXCL11/C2/AK4/ME1/MAOB/MZB1/WNT11/ANG/CCR2/F3/MT1E/FAM20C/NRG1/KL/RAB13/EBI3/MELK/TIMP3/IQGAP3/GLDC/WNT5B/TYMS/C3…	343	BP
GO:0071745	IgA immunoglobulin complex	4/1151	4/18675	1.43593e-05	0.000196793	0.000153876	IGKV3-20/JCHAIN/IGHA1/IGHA2	4	CC
GO:0071746	IgA immunoglobulin complex, circulating	4/1151	4/18675	1.43593e-05	0.000196793	0.000153876	IGKV3-20/JCHAIN/IGHA1/IGHA2	4	CC
GO:0071748	monomeric IgA immunoglobulin complex	4/1151	4/18675	1.43593e-05	0.000196793	0.000153876	IGKV3-20/JCHAIN/IGHA1/IGHA2	4	CC
GO:0071749	polymeric IgA immunoglobulin complex	4/1151	4/18675	1.43593e-05	0.000196793	0.000153876	IGKV3-20/JCHAIN/IGHA1/IGHA2	4	CC
GO:0071751	secretory IgA immunoglobulin complex	4/1151	4/18675	1.43593e-05	0.000196793	0.000153876	IGKV3-20/JCHAIN/IGHA1/IGHA2	4	CC
GO:0042581	specific granule	25/1151	160/18675	1.58478e-05	0.00021369	0.000167089	CLEC12A/MCEMP1/C3AR1/CYFIP1/RAB44/CD36/GPR84/CLEC5A/TIMP2/GGH/CTSZ/CYBB/SLC2A5/TRPM2/JUP/ALDH3B1/CFP/AGPAT2/CTSD/HPSE/ITGAM/HVCN1/QSOX1/ITGB2/DNASE1L1	25	CC
GO:0030666	endocytic vesicle membrane	25/1151	161/18675	1.76832e-05	0.000234653	0.00018348	HLA-DQA2/CD163/CAV1/MSR1/WNT5B/RAB20/MARCO/FZD5/FZD2/HLA-DQB2/CD36/LDLR/CYBB/TLR2/RAB39A/SCARB2/ATP6V0A1/PICK1/AP2S1/OCRL/SCARB1/RAB34/ATP6V0D1/HVCN1/MCOLN1	25	CC
GO:0010941	regulation of cell death	146/1106	1659/17910	5.63184e-06	0.000241197	0.000195597	PTGFR/NES/PPARG/CREB3L1/SPRY2/FLT3/GPER1/CXCL10/DLX1/MPV17L/KCNMA1/MET/IL10/CAV1/NTSR1/TYRO3/C1QA/BIRC5/MYBL2/WNT11/MERTK/F3/MELK/TIMP3/KIF14/FFAR4/PYCR1/TOP2A/TXNDC5/RXFP2/DLC1/ACOX2/E2F1/SORT1/HGF/FGD4/SERPINE1/NOL3/TP53I3/NIBAN2/CTSB/FGD2/CDK1/ITSN1/PRDX3/NLRC4/HMOX1/PLK1/CD36/AURKA/ITGA1/CLEC5A/SPHK1/DDIT4/STEAP3/S100A8/S100A9/LTBR/AURKB/CTSZ/GAPDH/GADD45G/DAB2IP/FHL2/GRN/IRF5/NET1/YWHAG/ANXA…	146	BP
GO:0051174	regulation of phosphorus metabolic process	147/1106	1673/17910	5.67151e-06	0.000241459	0.000195809	UCHL1/FN1/SPRY2/FLT3/SH2D4A/GPER1/CXCL10/PBK/APOC1/AREG/PLPP3/CAV1/NTSR1/CDC25A/ACVRL1/SDC4/EPHB2/ME1/WNT11/ANG/TPX2/FAM20C/NRG1/KL/TIMP3/IQGAP3/KIF14/INKA1/MARCO/CDKN2B/FFAR4/GPRC5D/CDCA2/IL18/IRAK3/FZD5/TTK/DLC1/IL21/PKMYT1/IDH1/ADAM9/CDC6/HGF/SASH1/INSR/FKBP1B/FLT1/FGD2/CDK1/ITSN1/PRDX3/PDGFC/PLK1/CD36/ITGA1/CCNB1/SPHK1/KNL1/DDIT4/TIMP2/C5/LTBR/SAMSN1/LDLR/GFRA2/GPRC5C/GADD45G/DAB2IP/PFKFB3/YW…	147	BP
GO:0006979	response to oxidative stress	52/1106	442/17910	5.83014e-06	0.000246752	0.000200102	SDC1/MMP2/AREG/MET/IL10/MGST1/MELK/PYCR1/ACOX2/IDH1/ADAM9/HGF/FKBP1B/NOL3/CDK1/PRDX3/HMOX1/CD36/SPHK1/CYBB/TRPM2/NET1/ALDH3B1/CCNA2/MMP14/PPARGC1B/CD38/GPX1/BTK/SIRPA/MACROH2A1/FZD1/PRDX1/CAT/JAK2/CST3/GSR/PRDX5/ABCD1/HSPA1B/EZH2/G6PD/PSAP/NME2/DHCR24/NUDT1/APP/BAK1/HYAL2/AIF1/PCNA/MTF1	52	BP
GO:0007346	regulation of mitotic cell cycle	67/1106	622/17910	5.98594e-06	0.000251865	0.000204248	IL10/DLGAP5/CDC20/E2F8/CDCA5/MKI67/DTL/TPX2/BUB1/TRIP13/KIF14/CDKN2B/UBE2C/TICRR/ESPL1/TTK/PKMYT1/BUB1B/ZWINT/E2F1/HMMR/CDC6/CENPF/E2F7/INSR/GTSE1/CDK1/ANLN/PLK1/AURKA/KIF11/CCNB1/SPHK1/TIMP2/AURKB/YWHAG/TFDP1/SMARCD3/MAP3K20/DUSP3/TP73/CDT1/NEK2/MACROH2A1/CLSPN/YWHAE/TUBG1/NACC2/DYNLL1/HSPA1B/SLFN11/PSMA6/EIF4EBP1/EZH2/BRCA2/UBE2E2/UBE2E1/EIF4G1/APP/PSMB7/SDCBP/AIF1/PSMB2/ID2/RBX1/PCNA/PSMD1	67	BP
GO:0007040	lysosome organization	14/1106	57/17910	6.80017e-06	0.000282816	0.000229348	MYO7A/RAB20/GRN/RAB39A/SCARB2/PPT1/LAPTM4B/GAA/HEXB/P2RX7/RAB34/ARSB/SNAPIN/TPCN2	14	BP
GO:0080171	lytic vacuole organization	14/1106	57/17910	6.80017e-06	0.000282816	0.000229348	MYO7A/RAB20/GRN/RAB39A/SCARB2/PPT1/LAPTM4B/GAA/HEXB/P2RX7/RAB34/ARSB/SNAPIN/TPCN2	14	BP
GO:0010035	response to inorganic substance	59/1106	528/17910	7.09544e-06	0.000293401	0.000237931	SDC1/IGFBP2/AREG/KCNMA1/MET/IL10/CAV1/C1QA/MAOB/MT1E/PYCR1/ADAM9/HGF/FKBP1B/CDK1/PRDX3/HMOX1/CD36/CCNB1/SPHK1/S100A8/GGH/CYBB/TRPM2/NET1/CCNA2/CLIC4/GPX1/MT2A/CEBPA/CYBRD1/SIRPA/CAT/FSTL3/MT1F/CST3/P2RX7/HFE/BACE1/MEF2A/HAAO/MT1X/TSPO/SLC30A1/EZH2/G6PD/PSAP/P2RX4/HVCN1/NUDT1/APP/BAK1/XRCC4/MEF2C/ID2/FBP1/PCNA/MTF1/MCOLN1	59	BP
GO:0098687	chromosomal region	41/1151	337/18675	2.45536e-05	0.000320731	0.000250786	SPC25/BIRC5/SKA3/CDCA5/DMC1/BUB1/HJURP/CENPW/TTK/SPC24/BUB1B/ZWINT/SKA1/CENPF/NCAPG/CDK1/PLK1/ESCO2/CCNB1/KIF2C/KNL1/AURKB/CENPA/CDT1/NEK2/MACROH2A1/NUF2/CDCA8/CENPU/CENPM/MCM2/PSEN2/DYNLL1/KNSTRN/MCM4/EZH2/BRCA2/ORC1/SPAG5/CENPN/PCNA	41	CC
GO:0044843	cell cycle G1/S phase transition	38/1106	288/17910	7.92855e-06	0.000325977	0.000264349	TRIM71/CDC25A/BCAT1/E2F8/CDC45/IQGAP3/MCM10/RRM2/TYMS/KIF14/CDKN2B/E2F1/CDC6/E2F7/GTSE1/CDK1/AURKA/CCNB1/CCNA2/TFDP1/ACVR1B/CDT1/RBBP8/CDKN3/MCM2/NACC2/SLFN11/MCM4/EIF4EBP1/EZH2/UBE2E2/ORC1/BACH1/EIF4G1/AIF1/ID2/PCNA/RHOU	38	BP
GO:0045087	innate immune response	88/1106	893/17910	8.20907e-06	0.00033503	0.00027169	VSIG4/C1QC/PPARG/HLA-DQA2/C1QB/GPER1/CAV1/TYRO3/RNASE3/C1QA/JCHAIN/C2/SIGLEC16/CLEC12B/RAB20/MARCO/NECTIN2/IL18/IRAK3/IL21/RNASE6/OAS1/CD180/CTSL/CD1D/HLA-DQB2/TICAM2/CTSB/NLRC4/CD36/OAS2/CLEC5A/S100A8/C5/S100A9/CYBB/GAPDH/TLR2/IFITM3/DAB2IP/FCN1/GRN/IRF5/IFNGR2/SYK/HMGB3/IFNGR1/CFP/TLR5/IGHM/ADAM15/RNF135/LILRA5/MT2A/LGALS3/LY86/BTK/SIRPA/PRDX1/LGALS9/MYD88/JAK2/SIGLEC15/CSF1R/TNFAIP8L2/CARD9/IR…	88	BP
GO:0019220	regulation of phosphate metabolic process	146/1106	1671/17910	8.27564e-06	0.00033503	0.00027169	UCHL1/FN1/SPRY2/FLT3/SH2D4A/GPER1/CXCL10/PBK/APOC1/AREG/PLPP3/CAV1/NTSR1/CDC25A/ACVRL1/SDC4/EPHB2/ME1/WNT11/ANG/TPX2/NRG1/KL/TIMP3/IQGAP3/KIF14/INKA1/MARCO/CDKN2B/FFAR4/GPRC5D/CDCA2/IL18/IRAK3/FZD5/TTK/DLC1/IL21/PKMYT1/IDH1/ADAM9/CDC6/HGF/SASH1/INSR/FKBP1B/FLT1/FGD2/CDK1/ITSN1/PRDX3/PDGFC/PLK1/CD36/ITGA1/CCNB1/SPHK1/KNL1/DDIT4/TIMP2/C5/LTBR/SAMSN1/LDLR/GFRA2/GPRC5C/GADD45G/DAB2IP/PFKFB3/YWHAG/NHL…	146	BP
GO:0010243	response to organonitrogen compound	91/1106	932/17910	8.28843e-06	0.00033503	0.00027169	TIMP4/SDC1/PPARG/FLT3/GPER1/MMP2/LPL/AREG/MMP19/IL10/CAV1/GRB10/MGST1/MZB1/KL/RAB13/GLDC/TYMS/IRAK3/TMEM38A/KCNE1/SORT1/CDC6/DERL3/CD68/CYFIP1/INSR/JAG1/CDK1/ERLIN1/PDGFC/SH3BP4/CD36/GGH/LDLR/CYBB/TLR2/TRPM2/JUP/IRF5/YWHAG/TSHR/CCNA2/ATP6V1B2/SYK/PPARGC1B/HDAC9/CTNNA1/MGST2/TP73/GCNT1/TIMP1/ATP6V0A1/CDK5/CAT/MYD88/JAK2/PRKCG/P2RX7/BACE1/CARD9/SHMT1/TSPO/SRD5A1/KCNQ1/EIF4EBP1/ATP6V0D1/EZH2/TNFSF10…	91	BP
GO:0008283	cell proliferation	167/1106	1969/17910	9.64103e-06	0.000387526	0.000314262	WFDC1/PTGFR/VSIG4/ALOX15B/NES/TMIGD3/TRIM71/PPARG/UCHL1/FN1/SPRY2/FLT3/IGFBP2/GPER1/CXCL10/MMP2/AREG/CDH5/HTRA1/IL10/CAV1/CDC25A/ACVRL1/SDC4/DLGAP5/CDC20/BIRC5/E2F8/CXCL11/MKI67/FAM83A/MZB1/WNT11/ANG/CCR2/F3/ASPM/ADORA3/NRG1/LAMC1/EBI3/MELK/IQGAP3/MCM10/BUB1/KIF14/CDKN2B/IL18/RXFP2/SHCBP1/FZD5/TTK/HLX/DLC1/IL21/SMAD1/CALCRL/SAPCD2/PLA2G4A/E2F1/CDC6/CENPF/E2F7/HGF/CD1D/TNS3/ASPH/INSR/FKBP1B/FLT1/J…	167	BP
GO:0010038	response to metal ion	42/1106	335/17910	9.7882e-06	0.000391256	0.000317287	SDC1/IGFBP2/KCNMA1/CAV1/C1QA/MAOB/MT1E/ADAM9/CDK1/HMOX1/CCNB1/S100A8/GGH/CYBB/TRPM2/CLIC4/MT2A/CEBPA/CYBRD1/CAT/FSTL3/MT1F/P2RX7/HFE/BACE1/MEF2A/HAAO/MT1X/TSPO/SLC30A1/G6PD/P2RX4/HVCN1/NUDT1/APP/XRCC4/MEF2C/ID2/FBP1/PCNA/MTF1/MCOLN1	42	BP
GO:1901990	regulation of mitotic cell cycle phase transition	50/1106	428/17910	1.06544e-05	0.000423529	0.000343458	DLGAP5/CDC20/E2F8/CDCA5/DTL/TPX2/TRIP13/KIF14/CDKN2B/UBE2C/TICRR/ESPL1/TTK/BUB1B/E2F1/HMMR/CDC6/CENPF/E2F7/GTSE1/CDK1/ANLN/PLK1/AURKA/CCNB1/AURKB/YWHAG/TFDP1/SMARCD3/CDT1/NEK2/CLSPN/YWHAE/TUBG1/NACC2/DYNLL1/SLFN11/PSMA6/EZH2/UBE2E2/UBE2E1/EIF4G1/APP/PSMB7/AIF1/PSMB2/ID2/RBX1/PCNA/PSMD1	50	BP
GO:0051239	regulation of multicellular organismal process	248/1106	3144/17910	1.16708e-05	0.000459653	0.000372753	VSIG4/DAAM2/ALOX15B/C1QC/TMIGD3/PPARG/IL1R2/FN1/CREB3L1/SPRY2/GPER1/CXCL10/LPL/SH3PXD2B/DLX1/APOC1/AREG/CDH5/PLPP3/MET/IL10/CAV1/NTSR1/ACVRL1/GRB10/RAB17/EPHB2/CDC20/STARD13/C1QA/BVES/NAV3/ELOVL3/WNT11/MERTK/CCR2/SIGLEC16/F3/ASPM/ADORA3/FAM20C/DOCK1/NRG1/KL/EBI3/IQGAP3/HOXA9/C3AR1/KIF14/FBN2/FFAR4/SLITRK4/IL18/IRAK3/NOS1AP/FZD5/HLX/IL21/FZD2/TMEM38A/KCNE1/SMAD1/MAFB/CALCRL/SAPCD2/E2F1/E2F2/ADAM9/…	248	BP
GO:0032103	positive regulation of response to external stimulus	40/1106	315/17910	1.1691e-05	0.000459653	0.000372753	CXCL10/LPL/MET/C1QA/CCR2/SIGLEC16/F3/C3AR1/IL18/IL21/CD180/SASH1/SERPINE1/FKBP1B/PLA2G7/S100A8/S100A9/LDLR/TLR2/GRN/DYSF/UNC13B/MGST2/LILRA5/LY86/CEBPA/BTK/LGALS9/MYD88/JAK2/GAS6/ITGAM/HAVCR2/IL15/P2RX4/IL17RA/APP/ITGB2/HYAL2/AIF1	40	BP
GO:0048285	organelle fission	47/1106	395/17910	1.20594e-05	0.000471563	0.000382411	DLGAP5/CDC20/MYBL2/CDCA5/MKI67/KIF4A/DMC1/ASPM/TPX2/TDRD9/TRIP13/KIF14/UBE2C/ESPL1/TOP2A/KIF23/KIFC1/TTK/PKMYT1/BUB1B/ZWINT/EPS8/CDC6/CENPF/NCAPG/HASPIN/INSR/NCAPH/ANLN/PLK1/AURKA/KIF11/CCNB1/KIF2C/SPHK1/AURKB/CKS2/CDT1/NEK2/MACROH2A1/CDCA8/MAP10/HSPA1B/KNSTRN/BRCA2/SPAG5/MTFR2	47	BP
GO:0090068	positive regulation of cell cycle process	37/1106	283/17910	1.27992e-05	0.000497785	0.000403675	DLGAP5/E2F8/CDCA5/DTL/KIF14/UBE2C/ESPL1/KIF23/E2F1/CDC6/E2F7/INSR/GTSE1/CDK1/NUDT16/AURKA/CCNB1/SPHK1/AURKB/DAB2IP/TFDP1/SMARCD3/TP73/CIT/CDT1/MACROH2A1/MAP10/PKP4/EZH2/UBE2E2/EIF4G1/POC1A/APP/AIF1/SPAG5/ID2/PCNA	37	BP
GO:0050701	interleukin-1 secretion	14/1106	60/17910	1.28836e-05	0.000498375	0.000404154	IL1R2/LPL/FZD5/NLRC4/CD36/SERPINB1/TMEM106A/LILRA5/LGALS9/HK1/P2RX7/GAS6/PYCARD/CASP1	14	BP
GO:0032496	response to lipopolysaccharide	38/1106	295/17910	1.38428e-05	0.000532615	0.000431921	TIMP4/PTGFR/CXCL10/IL10/MGST1/MAOB/IL18/IRAK3/ADAM9/CD180/CD68/SASH1/SERPINE1/TICAM2/PRDX3/CD36/S100A8/TLR2/DAB2IP/MGST2/LY86/SIRPA/LGALS9/JAK2/ACP5/P2RX7/SCARB1/TSPO/IRF8/HAVCR2/NOCT/PYCARD/MEF2C/HMGB2/CASP1/VIM/SGMS1/PTGER2	38	BP
GO:0010564	regulation of cell cycle process	77/1106	764/17910	1.39786e-05	0.000534979	0.000433838	GPER1/DLGAP5/CDC20/E2F8/KIF20A/CDCA5/MKI67/DTL/TPX2/RRM2/BUB1/TRIP13/KIF14/CDKN2B/UBE2C/TICRR/ESPL1/KIF23/TTK/PKMYT1/BUB1B/E2F1/HMMR/CDC6/CENPF/E2F7/INSR/GTSE1/CDK1/NUDT16/ANLN/PLK1/AURKA/KIF11/CCNB1/SPHK1/AURKB/DAB2IP/YWHAG/TFDP1/SMARCD3/TP73/CIT/CDT1/NEK2/MACROH2A1/CDK5/MAP10/CLSPN/YWHAE/PKP4/RBBP8/TUBG1/NACC2/DYNLL1/HSPA1B/FOXM1/SLFN11/KNSTRN/PSMA6/STIL/EZH2/BRCA2/UBE2E2/UBE2E1/EIF4G1/POC1A/AP…	77	BP
GO:0098813	nuclear chromosome segregation	31/1106	220/17910	1.44508e-05	0.000547901	0.000444317	DLGAP5/CDC20/CDCA5/KIF4A/DMC1/BUB1/TRIP13/KIF14/ESPL1/KIF23/KIFC1/TTK/BUB1B/ZWINT/CDC6/CENPF/NCAPG/HASPIN/NCAPH/PLK1/CCNB1/KIF2C/KNL1/AURKB/CDT1/NEK2/MACROH2A1/CDCA8/MAP10/KNSTRN/SPAG5	31	BP
GO:0019322	pentose biosynthetic process	4/1106	4/17910	1.44686e-05	0.000547901	0.000444317	PGD/TKT/TALDO1/G6PD	4	BP
GO:0030027	lamellipodium	27/1151	191/18675	4.63395e-05	0.000595998	0.000466022	ARPIN/RAB13/MYO10/WASF1/FGD4/CYFIP1/FGD2/ITSN1/CAPG/FGD6/CDC42BPA/DYSF/SRGAP2/CORO1C/CTNNA1/CCDC88A/SH3RF1/PTPRO/CDK5/RAPH1/ILK/CDC42BPB/NME2/APP/AIF1/FSCN1/KPTN	27	CC
GO:0007088	regulation of mitotic nuclear division	24/1106	150/17910	1.59568e-05	0.000601095	0.000487454	DLGAP5/CDC20/CDCA5/MKI67/TRIP13/UBE2C/ESPL1/TTK/PKMYT1/BUB1B/CDC6/CENPF/INSR/ANLN/PLK1/AURKA/KIF11/CCNB1/SPHK1/AURKB/CDT1/NEK2/MACROH2A1/HSPA1B	24	BP
GO:0030054	cell junction	111/1151	1247/18675	4.90257e-05	0.000620992	0.000485565	SYN2/GPER1/SH3PXD2B/OTOF/CDH5/PLPP3/XIRP2/AMPH/CAV1/SDC4/GJA4/CABP1/BVES/IQSEC3/RAB13/IQGAP3/NECTIN2/KIF23/FZD5/DLC1/RPH3A/FZD2/WASF1/SAPCD2/EPS8/ADAM9/KCTD12/ARHGAP24/ALCAM/NETO1/TBC1D2/TNS3/CYFIP1/FLT1/JAG1/GJD3/NIBAN2/TLN2/ITSN1/CHRNA2/DTNA/ESCO2/ITGA1/CDCA3/LAP3/CDC42BPA/ANXA2/S100A9/MYO1E/STARD8/FHL2/FABP5/JUP/SCARB2/YWHAG/FMN1/ANXA5/MMP14/SRGAP2/FES/ARHGAP31/UNC13B/CORO2B/CORO1C/CTNNA1/NFIA…	111	CC
GO:0030496	midbody	25/1151	171/18675	4.9844e-05	0.000621934	0.000486302	BIRC5/KIF20A/KIF4A/ASPM/CEP55/KIF14/KIF23/SHCBP1/CENPF/CDK1/ANLN/PLK1/AURKA/CAPG/RASGEF1B/LAP3/ANXA2/AURKB/CLIC4/CIT/NEK2/CDCA8/MAP10/PKP4/SPAG5	25	CC
GO:0050707	regulation of cytokine secretion	29/1106	201/17910	1.7185e-05	0.000643991	0.00052224	ALOX15B/IL1R2/FN1/LPL/IL10/FFAR4/FZD5/CLEC5A/C5/GAPDH/TLR2/FCN1/SERPINB1/SYK/HDAC9/TLR5/LILRA5/LGALS9/HK1/P2RX7/GAS6/CSF1R/HAVCR2/IL17RA/PYCARD/HYAL2/ANXA4/AIF1/CASP1	29	BP
GO:0031252	cell leading edge	44/1151	384/18675	5.43797e-05	0.000668551	0.000522753	SPRY2/GPER1/ARPIN/AMPH/RAB13/DLC1/MYO10/WASF1/EPS8/FGD4/CYFIP1/INSR/FGD2/TLN2/ITSN1/UNC5A/CAPG/FGD6/CDC42BPA/ANXA2/SAMSN1/SCIMP/DYSF/ATP6V1B2/SRGAP2/CORO1C/CTNNA1/CCDC88A/SH3RF1/PTPRO/CDK5/TUBG1/RAPH1/FRMD4B/ILK/CDC42BPB/NME2/NME1/APP/S100A6/AIF1/VIM/FSCN1/KPTN	44	CC
GO:0009144	purine nucleoside triphosphate metabolic process	40/1106	321/17910	1.82652e-05	0.000680924	0.000552191	AK4/FAM20C/INSR/CDK1/NUDT16/CCNB1/DDIT4/GAPDH/PFKFB3/HK3/ATP6V1B2/GALK1/ENO1/HK1/P2RX7/HK2/ABCD1/TSPO/HSPA1B/PKM/PGAM4/NDUFAF1/LDHA/NME2/NME1/COX5A/NUDT1/UQCR10/ATP5PB/UQCR11/NDUFS4/NDUFA8/ATP5MF/FBP1/NDUFB5/AK2/NDUFV3/NMNAT1/ATP5MC3/TPI1	40	BP
GO:0005925	focal adhesion	45/1151	397/18675	5.8318e-05	0.000706578	0.000552487	XIRP2/CAV1/SDC4/NECTIN2/KIF23/DLC1/FZD2/WASF1/ADAM9/ARHGAP24/ALCAM/TNS3/CYFIP1/FLT1/TLN2/ITGA1/LAP3/STARD8/FHL2/JUP/SCARB2/YWHAG/ANXA5/MMP14/FES/ARHGAP31/CORO2B/CORO1C/CTNNA1/FZD1/CAT/JAK2/YWHAE/HSPA1B/ILK/MAP2K1/PVR/ACTB/SDCBP/VIM/CHP1/TPM4/ARPC1B/RHOU/SNTB1	45	CC
GO:0033045	regulation of sister chromatid segregation	15/1106	70/17910	1.91374e-05	0.000709761	0.000575576	DLGAP5/CDC20/CDCA5/BUB1/TRIP13/ESPL1/TTK/BUB1B/CDC6/CENPF/PLK1/CCNB1/AURKB/CDT1/MACROH2A1	15	BP
GO:0032268	regulation of cellular protein metabolic process	199/1106	2452/17910	1.99268e-05	0.000735249	0.000596245	WFDC1/VSIG4/TRIM71/PPARG/UCHL1/IL1R2/FN1/SPRY2/FLT3/ANXA8/GPER1/CXCL10/PBK/AREG/PLPP3/IL10/CAV1/CDC25A/ACVRL1/SDC4/EPHB2/CDC20/BIRC5/WNT11/PRR16/ANG/F3/TPX2/NRG1/KL/TIMP3/IQGAP3/TYMS/KIF14/INKA1/MARCO/CDKN2B/FFAR4/UBE2C/GPRC5D/CDCA2/IL18/IRAK3/NOS1AP/FZD5/TTK/DLC1/IL21/PKMYT1/ADAM9/CDC6/DERL3/HGF/ASPH/SASH1/SERPINE1/CYFIP1/INSR/SPOCK1/FKBP1B/FLT1/NOL3/FGD2/CDK1/PRDX3/NLRC4/PDGFC/PLK1/CD36/AURKA/I…	199	BP
GO:0007091	metaphase/anaphase transition of mitotic cell cycle	12/1106	47/17910	2.01381e-05	0.000735364	0.000596339	DLGAP5/CDC20/TRIP13/ESPL1/TTK/BUB1B/CDC6/CENPF/PLK1/CCNB1/AURKB/CDT1	12	BP
GO:0010965	regulation of mitotic sister chromatid separation	12/1106	47/17910	2.01381e-05	0.000735364	0.000596339	DLGAP5/CDC20/TRIP13/ESPL1/TTK/BUB1B/CDC6/CENPF/PLK1/CCNB1/AURKB/CDT1	12	BP
GO:0003094	glomerular filtration	8/1106	21/17910	2.03388e-05	0.000735364	0.000596339	IGKV3-20/JCHAIN/IGHA1/MYO1E/IGHA2/CORO2B/PTPRO/GAS6	8	BP
GO:0071459	protein localization to chromosome, centromeric region	8/1106	21/17910	2.03388e-05	0.000735364	0.000596339	TTK/BUB1B/HASPIN/CDK1/KNL1/AURKB/CENPA/CDT1	8	BP
GO:0032652	regulation of interleukin-1 production	18/1106	96/17910	2.05518e-05	0.000739349	0.00059957	IL1R2/LPL/IL10/FZD5/SPHK1/SERPINB1/LILRA5/SIRPA/LGALS9/JAK2/HK1/ACP5/P2RX7/GAS6/HAVCR2/APP/PYCARD/CASP1	18	BP
GO:0010942	positive regulation of cell death	72/1106	710/17910	2.16909e-05	0.000776447	0.000629655	PPARG/GPER1/KCNMA1/IL10/CAV1/NTSR1/C1QA/MYBL2/WNT11/F3/MELK/TIMP3/TOP2A/DLC1/ACOX2/E2F1/SORT1/FGD4/FGD2/ITSN1/NLRC4/HMOX1/CD36/ITGA1/DDIT4/S100A8/S100A9/LTBR/CTSZ/GAPDH/GADD45G/DAB2IP/GRN/IRF5/NET1/YWHAG/TFDP1/UNC13B/MAP3K20/CTNNA1/TP73/PLEKHN1/LGALS9/CDK5/CTSH/JAK2/CTSD/YWHAE/P2RX7/BMF/AIMP2/BACE1/YWHAH/TSPO/CIDEB/ITGAM/PSEN2/NACC2/SLFN11/ARHGEF11/TNFSF10/EIF4G1/BAK1/PYCARD/GADD45B/ITGB2/PRELID1…	72	BP
GO:0005924	cell-substrate adherens junction	45/1151	399/18675	6.57552e-05	0.000785305	0.000614045	XIRP2/CAV1/SDC4/NECTIN2/KIF23/DLC1/FZD2/WASF1/ADAM9/ARHGAP24/ALCAM/TNS3/CYFIP1/FLT1/TLN2/ITGA1/LAP3/STARD8/FHL2/JUP/SCARB2/YWHAG/ANXA5/MMP14/FES/ARHGAP31/CORO2B/CORO1C/CTNNA1/FZD1/CAT/JAK2/YWHAE/HSPA1B/ILK/MAP2K1/PVR/ACTB/SDCBP/VIM/CHP1/TPM4/ARPC1B/RHOU/SNTB1	45	CC
GO:0005543	phospholipid binding	47/1092	363/16967	3.63391e-06	0.000786741	0.000697455	ANXA8/SH3PXD2B/APOC1/AMPH/JCHAIN/F3/MYOF/RPH3A/ADAP2/MYO10/MFGE8/PLA2G4A/JAG1/FGD2/PLA2G7/ANXA2/MYO1E/DAB2IP/SCARB2/DYSF/ANXA5/FES/UNC13B/LAPTM4B/IGHM/CCDC88A/RUFY4/PLEKHN1/BTK/SESTD1/SNX8/GAS6/SNX32/SCARB1/TEC/KCNQ1/PLA2G15/PSAP/DENND1A/ANXA4/SDCBP/PCTP/RPS6KC1/SNX3/SBF2/SGK3/PLEKHB2	47	MF
GO:0050729	positive regulation of inflammatory response	24/1106	153/17910	2.23747e-05	0.000796961	0.00064629	LPL/C1QA/CCR2/IL18/IL21/SERPINE1/PLA2G7/S100A8/S100A9/LDLR/TLR2/GRN/MGST2/LILRA5/CEBPA/BTK/MYD88/JAK2/ITGAM/IL15/IL17RA/APP/ITGB2/HYAL2	24	BP
GO:0045861	negative regulation of proteolysis	40/1106	324/17910	2.26945e-05	0.000804368	0.000652297	WFDC1/VSIG4/IL1R2/ANXA8/PBK/IL10/BIRC5/TIMP3/DERL3/HGF/SERPINE1/SPOCK1/NOL3/PRDX3/TIMP2/C5/COL6A3/CTSZ/GAPDH/SERPINB1/SPINT1/GPX1/SH3RF1/TIMP1/CDK5/PRKCG/YWHAE/CST3/SERPINB8/HFE/GAS6/RENBP/PRDX5/APLP2/FURIN/CSTB/DHCR24/APP/SDCBP/UBE2J1	40	BP
GO:0030260	entry into host cell	22/1106	134/17910	2.35708e-05	0.000819286	0.000664394	MET/CAV1/TYRO3/NECTIN2/CTSB/CDK1/CLEC5A/SLC1A5/CD86/LDLR/IFITM3/FCN1/SCARB2/FUCA2/LGALS9/LGALS1/GAS6/SCARB1/HSPA1B/PVR/HYAL2/SNX3	22	BP
GO:0044409	entry into host	22/1106	134/17910	2.35708e-05	0.000819286	0.000664394	MET/CAV1/TYRO3/NECTIN2/CTSB/CDK1/CLEC5A/SLC1A5/CD86/LDLR/IFITM3/FCN1/SCARB2/FUCA2/LGALS9/LGALS1/GAS6/SCARB1/HSPA1B/PVR/HYAL2/SNX3	22	BP
GO:0051806	entry into cell of other organism involved in symbiotic interaction	22/1106	134/17910	2.35708e-05	0.000819286	0.000664394	MET/CAV1/TYRO3/NECTIN2/CTSB/CDK1/CLEC5A/SLC1A5/CD86/LDLR/IFITM3/FCN1/SCARB2/FUCA2/LGALS9/LGALS1/GAS6/SCARB1/HSPA1B/PVR/HYAL2/SNX3	22	BP
GO:0051828	entry into other organism involved in symbiotic interaction	22/1106	134/17910	2.35708e-05	0.000819286	0.000664394	MET/CAV1/TYRO3/NECTIN2/CTSB/CDK1/CLEC5A/SLC1A5/CD86/LDLR/IFITM3/FCN1/SCARB2/FUCA2/LGALS9/LGALS1/GAS6/SCARB1/HSPA1B/PVR/HYAL2/SNX3	22	BP
GO:0043067	regulation of programmed cell death	134/1106	1539/17910	2.40512e-05	0.000830155	0.000673208	PTGFR/NES/PPARG/CREB3L1/SPRY2/FLT3/GPER1/CXCL10/DLX1/MPV17L/KCNMA1/MET/IL10/CAV1/NTSR1/TYRO3/BIRC5/MYBL2/WNT11/MERTK/F3/MELK/TIMP3/KIF14/FFAR4/TOP2A/TXNDC5/RXFP2/DLC1/E2F1/SORT1/HGF/FGD4/SERPINE1/NOL3/TP53I3/NIBAN2/CTSB/FGD2/CDK1/ITSN1/PRDX3/NLRC4/HMOX1/PLK1/AURKA/ITGA1/CLEC5A/SPHK1/STEAP3/S100A8/S100A9/LTBR/AURKB/CTSZ/GAPDH/GADD45G/DAB2IP/FHL2/GRN/IRF5/NET1/YWHAG/ANXA5/TFDP1/UNC13B/CARD6/MAP3K20…	134	BP
GO:0042127	regulation of cell proliferation	143/1106	1664/17910	2.41143e-05	0.000830155	0.000673208	WFDC1/PTGFR/VSIG4/ALOX15B/NES/TMIGD3/TRIM71/PPARG/FN1/SPRY2/FLT3/IGFBP2/GPER1/CXCL10/MMP2/AREG/CDH5/HTRA1/IL10/CAV1/ACVRL1/SDC4/CDC20/BIRC5/CXCL11/MZB1/WNT11/ANG/CCR2/F3/ASPM/ADORA3/NRG1/LAMC1/EBI3/IQGAP3/KIF14/CDKN2B/IL18/RXFP2/SHCBP1/FZD5/TTK/HLX/DLC1/IL21/SMAD1/CALCRL/SAPCD2/PLA2G4A/E2F1/CDC6/E2F7/CD1D/TNS3/ASPH/INSR/FLT1/JAG1/NIBAN2/CDK1/NUDT16/PRDX3/PDGFC/HMOX1/SH3BP4/ITGA1/CCNB1/SPHK1/CD86/…	143	BP
GO:0009725	response to hormone	88/1106	919/17910	2.4511e-05	0.000839792	0.000681024	WFDC1/TIMP4/PTGFR/SDC1/PPARG/FLT3/IGFBP2/GPER1/LPL/AREG/MMP19/IL10/CAV1/GRB10/ZNF366/ME1/MAOB/MZB1/ANG/KL/RAB13/TYMS/IDH1/SORT1/ADAM9/CDC6/CTSL/LMO2/CYFIP1/INSR/CTSB/ANXA2/DDIT4/GGH/CYBB/TLR2/FHL2/YWHAG/TSHR/CCNA2/ATP6V1B2/MMP14/PPARGC1B/HDAC9/CD38/PADI2/GCNT1/TIMP1/ATP6V0A1/CAT/RXRA/CATSPER1/CTSH/JAK2/CST3/RBBP8/GLB1/OPRL1/PAX8/YWHAH/NRIP1/PSPH/TSPO/SRD5A1/EIF4EBP1/ATP6V0D1/EZH2/AGRN/TNFSF10/PER…	88	BP
GO:0019221	cytokine-mediated signaling pathway	76/1106	764/17910	2.49346e-05	0.000850257	0.00068951	MAOA/IGHG1/SDC1/PPARG/HLA-DQA2/IL1R2/FN1/FLT3/CXCL10/MMP2/IL10/CAV1/TNFRSF17/BIRC5/CXCL11/CCR2/EBI3/IL18/IRAK3/IL21/OAS1/HGF/HLA-DQB2/TICAM2/NOL3/HMOX1/CD36/OAS2/SPHK1/ANXA2/CD86/LTBR/IFITM3/IRF5/IFNGR2/SYK/CCRL2/IFNGR1/PADI2/MT2A/AGPAT2/CISH/CEBPA/TIMP1/GSTO1/MYD88/JAK2/TNFSF13/GAS6/CSF1R/TALDO1/IRF8/IFI35/ITGAM/TRIM34/HSPA1B/ILK/TEC/PSMA6/CEBPD/LMNB1/IL15/PLP2/IL17RA/PYCARD/ITGB2/PSMB7/IL15RA/M…	76	BP
GO:0009141	nucleoside triphosphate metabolic process	41/1106	337/17910	2.54612e-05	0.000864118	0.000700751	AK4/FAM20C/TYMS/INSR/CDK1/NUDT16/CCNB1/DDIT4/GAPDH/PFKFB3/HK3/ATP6V1B2/GALK1/ENO1/HK1/P2RX7/HK2/ABCD1/TSPO/HSPA1B/PKM/PGAM4/NDUFAF1/LDHA/NME2/NME1/COX5A/NUDT1/UQCR10/ATP5PB/UQCR11/NDUFS4/NDUFA8/ATP5MF/FBP1/NDUFB5/AK2/NDUFV3/NMNAT1/ATP5MC3/TPI1	41	BP
GO:0006996	organelle organization	261/1106	3372/17910	2.60685e-05	0.000880577	0.000714098	DAAM2/NES/SDC1/SPRY2/ANXA8/GPER1/ARPIN/SH3PXD2B/MPV17L/AREG/MET/XIRP2/CAV1/SPC25/SDC4/RAB17/DLGAP5/CDC20/MYBL2/SKA3/KIF20A/NAV3/CDCA5/MKI67/KIF4A/WNT11/KIF18B/ANG/DMC1/SAP30/ASPM/TPX2/DOCK1/RAB13/TDRD9/SHROOM1/CDC45/H1-0/BUB1/TRIP13/PCLAF/KIF14/CCNB2/MYO7A/RAB20/CECR2/NECTIN2/HJURP/UBE2C/GAS2L3/ESPL1/CENPW/DIAPH3/BHLHA15/TOP2A/KIF23/NOS1AP/EXO1/KIFC1/FZD5/TTK/PTGFRN/DLC1/ACOX2/PKMYT1/TMEM38A/BUB1…	261	BP
GO:1902850	microtubule cytoskeleton organization involved in mitosis	20/1106	116/17910	2.64144e-05	0.000884639	0.000717392	SPRY2/SPC25/CDC20/MYBL2/KIF4A/TPX2/ESPL1/KIF23/KIFC1/TTK/SAPCD2/PLK1/KIF11/CCNB1/AURKB/CENPA/MAP10/HSPA1B/STIL/POC1A	20	BP
GO:0009123	nucleoside monophosphate metabolic process	42/1106	349/17910	2.64347e-05	0.000884639	0.000717392	AK4/FAM20C/TYMS/INSR/CDK1/CCNB1/DDIT4/TK1/GAPDH/PFKFB3/HK3/ATP6V1B2/GALK1/ENO1/MPP1/TK2/UPP1/HK1/P2RX7/HK2/ABCD1/SHMT1/TSPO/HSPA1B/PKM/PGAM4/NDUFAF1/LDHA/COX5A/UQCR10/ATP5PB/UQCR11/NDUFS4/NDUFA8/ATP5MF/FBP1/NDUFB5/AK2/NDUFV3/NMNAT1/ATP5MC3/TPI1	42	BP
GO:0008144	drug binding	151/1092	1658/16967	5.368e-06	0.000996147	0.000883096	CYP19A1/PPARG/SYN2/FLT3/ACSM4/PBK/NMNAT2/MET/ACVRL1/TYRO3/TCN2/EPHB2/KIF20A/NAV3/MKI67/AK4/KIF4A/KIF18B/MERTK/DMC1/FAM20C/TDRD9/MELK/KIF26A/BUB1/GLDC/TYMS/GCAT/TRIP13/KIF14/FKBP5/MYO7A/GUCY2D/UBE2C/TOP2A/IRAK3/KIF23/KIFC1/TTK/PKMYT1/OAS1/BUB1B/MYO10/POLQ/ACCS/CDC6/HASPIN/KIF15/INSR/FKBP1B/FLT1/CDK1/ABCA6/CHRNA2/NLRC4/PLK1/AURKA/KIF11/OAS2/SDSL/DNAH8/KIF2C/SPHK1/CDC42BPA/OPLAH/TK1/AURKB/MYO1E/SPTL…	151	MF
GO:0097205	renal filtration	8/1106	22/17910	3.02346e-05	0.00100712	0.000816717	IGKV3-20/JCHAIN/IGHA1/MYO1E/IGHA2/CORO2B/PTPRO/GAS6	8	BP
GO:0050764	regulation of phagocytosis	17/1106	90/17910	3.13475e-05	0.00103938	0.000842878	PPARG/C2/MERTK/MFGE8/CD36/SPHK1/TLR2/DYSF/SYK/SIRPA/PRKCG/GAS6/SCARB1/IL15/PYCARD/IL15RA/SNX3	17	BP
GO:0030055	cell-substrate junction	45/1151	404/18675	8.8281e-05	0.00103948	0.000812787	XIRP2/CAV1/SDC4/NECTIN2/KIF23/DLC1/FZD2/WASF1/ADAM9/ARHGAP24/ALCAM/TNS3/CYFIP1/FLT1/TLN2/ITGA1/LAP3/STARD8/FHL2/JUP/SCARB2/YWHAG/ANXA5/MMP14/FES/ARHGAP31/CORO2B/CORO1C/CTNNA1/FZD1/CAT/JAK2/YWHAE/HSPA1B/ILK/MAP2K1/PVR/ACTB/SDCBP/VIM/CHP1/TPM4/ARPC1B/RHOU/SNTB1	45	CC
GO:0044784	metaphase/anaphase transition of cell cycle	12/1106	49/17910	3.17076e-05	0.00104172	0.000844773	DLGAP5/CDC20/TRIP13/ESPL1/TTK/BUB1B/CDC6/CENPF/PLK1/CCNB1/AURKB/CDT1	12	BP
GO:0051306	mitotic sister chromatid separation	12/1106	49/17910	3.17076e-05	0.00104172	0.000844773	DLGAP5/CDC20/TRIP13/ESPL1/TTK/BUB1B/CDC6/CENPF/PLK1/CCNB1/AURKB/CDT1	12	BP
GO:0098857	membrane microdomain	37/1151	310/18675	8.99007e-05	0.00104385	0.000816203	KCNMA1/CAV1/NTSR1/SDC4/BVES/MYOF/NOS1AP/DLC1/KCNE1/CD1A/INSR/HMOX1/CD36/UNC5A/ITGA1/ANXA2/TLR2/DYSF/CORO1C/PPT1/CTNNA1/BTK/JAK2/HK1/CTSD/BACE1/HPSE/VDAC1/SCARB1/ITGAM/S100A10/KCNQ1/FURIN/APP/ITGB2/HYAL2/SDCBP	37	CC
GO:0001819	positive regulation of cytokine production	50/1106	446/17910	3.21698e-05	0.0010521	0.000853192	ALOX15B/LPL/IL10/WNT11/CCR2/SIGLEC16/EBI3/C3AR1/IL18/FZD5/IL21/HGF/SERPINE1/HMOX1/CD36/CLEC5A/SPHK1/CD86/C5/CYBB/GAPDH/TLR2/FCN1/IRF5/SYK/TLR5/RNF135/LILRA5/AGPAT2/LGALS9/MYD88/JAK2/HK1/P2RX7/CSF1R/CARD9/HPSE/IRF8/HAVCR2/HSPA1B/FURIN/IL15/IL17RA/APP/PYCARD/HYAL2/RIOK3/AIF1/HMGB2/CASP1	50	BP
GO:0043062	extracellular structure organization	45/1106	387/17910	3.25919e-05	0.00106108	0.000860477	ADAMTS2/SDC1/OLFML2A/FN1/CREB3L1/MMP2/LPL/SH3PXD2B/APOC1/MMP19/HTRA1/SDC4/LAMC1/FBN2/ITGA7/VCAN/CTSL/ICAM5/SERPINE1/CD36/ITGA1/PLA2G7/TIMP2/COL6A3/MYO1E/COL8A2/MMP14/SPINT1/ADAM15/TIMP1/CST3/GAS6/SCARB1/ITGAM/FURIN/AGRN/CAPNS1/APP/QSOX1/ITGB2/SDCBP/ACSL3/COLGALT1/FSCN1/PRDX4	45	BP
GO:0033047	regulation of mitotic sister chromatid segregation	13/1106	57/17910	3.38969e-05	0.00109714	0.000889715	DLGAP5/CDC20/TRIP13/ESPL1/TTK/BUB1B/CDC6/CENPF/PLK1/CCNB1/AURKB/CDT1/MACROH2A1	13	BP
GO:0048469	cell maturation	25/1106	167/17910	3.42859e-05	0.00109714	0.000889715	GLDN/PPARG/C1QA/HBZ/ANG/DMC1/FAM20C/TYMS/TRIP13/KIF14/BHLHA15/RXFP2/FZD5/IL21/AURKA/CCNB1/CEBPA/BTK/PICK1/G6PD/BRCA2/AGRN/IL15/APP/ID2	25	BP
GO:0007051	spindle organization	23/1106	147/17910	3.43093e-05	0.00109714	0.000889715	SPC25/CDC20/MYBL2/KIF4A/ASPM/TPX2/ESPL1/KIF23/KIFC1/TTK/PLK1/AURKA/KIF11/CCNB1/AURKB/NEK2/MAP10/TUBG1/HSPA1B/KNSTRN/STIL/POC1A/SPAG5	23	BP
GO:0007093	mitotic cell cycle checkpoint	23/1106	147/17910	3.43093e-05	0.00109714	0.000889715	CDC20/E2F8/BUB1/TRIP13/CDKN2B/TICRR/TTK/BUB1B/ZWINT/E2F1/CENPF/E2F7/GTSE1/CDK1/PLK1/AURKA/CCNB1/AURKB/TFDP1/MAP3K20/CDT1/CLSPN/PCNA	23	BP
GO:0034599	cellular response to oxidative stress	37/1106	296/17910	3.4718e-05	0.00110529	0.000896329	MMP2/MET/IL10/MGST1/MELK/PYCR1/HGF/NOL3/CDK1/PRDX3/HMOX1/CD36/SPHK1/CYBB/TRPM2/NET1/ALDH3B1/CCNA2/PPARGC1B/GPX1/BTK/SIRPA/FZD1/PRDX1/CAT/JAK2/CST3/GSR/PRDX5/ABCD1/HSPA1B/EZH2/G6PD/PSAP/NME2/AIF1/PCNA	37	BP
GO:0044440	endosomal part	53/1151	504/18675	0.00010017	0.00114715	0.000896979	HLA-DQA2/ANXA8/CAV1/RAB17/RAB13/TMEM150B/FZD5/SORT1/CTSL/CD1D/CD1A/HLA-DQB2/CD68/INSR/TICAM2/CTSB/FGD2/SPHK1/ANXA2/STEAP3/LDLR/MARCHF1/IFITM3/SCARB2/CLCN4/CORO1C/LAPTM4B/ATP6V0A1/MYD88/CTSH/JAK2/CTSD/SNX8/AP2S1/BACE1/OCRL/CLCN5/ATP6V0D1/CLTA/EHD4/FURIN/DNAJC13/APP/UBAP1/PLIN3/SNX3/SBF2/VPS25/PLEKHB2/LEPROT/TPCN2/ATP6AP1/MCOLN1	53	CC
GO:0051050	positive regulation of transport	89/1106	942/17910	3.63072e-05	0.00115046	0.000932959	CYP19A1/ALOX15B/SDC1/PPARG/GPER1/CXCL10/LPL/IL10/CAV1/NTSR1/SDC4/EPHB2/CXCL11/C2/MERTK/ANG/CCR2/NOS1AP/FZD5/KCNE1/MFGE8/E2F1/CLTCL1/ADAM9/SERPINE1/INSR/GTSE1/ITSN1/STAC3/CD36/CLEC5A/ANXA2/S100A8/C5/GAPDH/TLR2/FCN1/JUP/YWHAG/TFDP1/UNC13B/SYK/PPT1/KCNMB1/CD38/LILRA5/TP73/LGALS3/GSTO1/LGALS9/CDK5/PICK1/JAK2/HK1/YWHAE/GLRX/P2RX7/HFE/GAS6/CSF1R/OPRL1/MEF2A/YWHAH/TSPO/ITGAM/HAVCR2/KCNQ1/G6PD/SNAPIN/IL1…	89	BP
GO:0002495	antigen processing and presentation of peptide antigen via MHC class II	18/1106	100/17910	3.64566e-05	0.00115046	0.000932959	HLA-DQA2/KIF4A/KIF26A/KIF23/CTSL/HLA-DQB2/KIF15/KIF11/KIF2C/MARCHF1/CTSD/AP2S1/DYNLL1/SEC24D/CLTA/PYCARD/AP1B1/AP1S1	18	BP
GO:0042981	regulation of apoptotic process	131/1106	1512/17910	3.77023e-05	0.00118458	0.000960626	PTGFR/NES/PPARG/CREB3L1/SPRY2/FLT3/GPER1/CXCL10/DLX1/MPV17L/KCNMA1/IL10/CAV1/NTSR1/TYRO3/BIRC5/MYBL2/WNT11/MERTK/F3/MELK/TIMP3/KIF14/FFAR4/TOP2A/TXNDC5/RXFP2/DLC1/E2F1/SORT1/HGF/FGD4/SERPINE1/NOL3/TP53I3/NIBAN2/CTSB/FGD2/CDK1/ITSN1/PRDX3/NLRC4/HMOX1/PLK1/AURKA/ITGA1/CLEC5A/SPHK1/STEAP3/S100A8/S100A9/LTBR/AURKB/CTSZ/GAPDH/GADD45G/DAB2IP/FHL2/GRN/IRF5/NET1/YWHAG/ANXA5/TFDP1/UNC13B/CARD6/MAP3K20/PPT…	131	BP
GO:1904724	tertiary granule lumen	12/1151	55/18675	0.000105144	0.00118784	0.000928796	IDH1/CYFIP1/METTL7A/TIMP2/GGH/CFP/CTSH/LTA4H/CTSD/CST3/CSTB/QSOX1	12	CC
GO:0051235	maintenance of location	36/1106	286/17910	3.80035e-05	0.00118885	0.00096409	PPARG/GPER1/CXCL10/LPL/IL10/CAV1/NTSR1/MSR1/CXCL11/ASPM/FBN2/TMEM38A/FKBP1B/NOL3/GM2A/TLN2/JPH4/CD36/S100A8/S100A9/TRPM2/JUP/DYSF/GAA/HEXB/GSTO1/CDK5/PLIN2/HK1/P2RX7/HK2/NRIP1/SCARB1/TSPO/TPCN2/MCOLN1	36	BP
GO:0031329	regulation of cellular catabolic process	79/1106	814/17910	4.06909e-05	0.00126741	0.00102779	TRIM71/UCHL1/PBK/APOC1/MET/IL10/CAV1/TIMP3/FZD5/DEPP1/E2F1/IDH1/ADAM9/DERL3/HGF/INSR/HMOX1/PLK1/SH3BP4/AURKA/IGF2BP3/ANXA2/DDIT4/SPTLC2/LDLR/GAPDH/DRAM1/DAB2IP/PFKFB3/SCARB2/ATP6V1B2/CTSA/LAPTM4B/GPX1/RUFY4/PLEKHN1/CEBPA/TIMP1/ATP6V0A1/CDK5/RNF152/MYD88/PRKCG/CST3/TNFSF13/P2RX7/HK2/BMF/HFE/RHEB/SNX32/ABCD1/VDAC1/SCARB1/TSPO/PSMA6/ATP6V0D1/FURIN/PSAP/CAPNS1/NOCT/EXOSC4/EIF4G1/PYCARD/QSOX1/PSMB7/SD…	79	BP
GO:0046034	ATP metabolic process	36/1106	287/17910	4.0936e-05	0.00126955	0.00102953	AK4/FAM20C/INSR/CDK1/CCNB1/DDIT4/GAPDH/PFKFB3/HK3/ATP6V1B2/GALK1/ENO1/HK1/P2RX7/HK2/ABCD1/TSPO/HSPA1B/PKM/PGAM4/NDUFAF1/LDHA/COX5A/UQCR10/ATP5PB/UQCR11/NDUFS4/NDUFA8/ATP5MF/FBP1/NDUFB5/AK2/NDUFV3/NMNAT1/ATP5MC3/TPI1	36	BP
GO:0002504	antigen processing and presentation of peptide or polysaccharide antigen via MHC class II	18/1106	101/17910	4.1842e-05	0.00128738	0.00104399	HLA-DQA2/KIF4A/KIF26A/KIF23/CTSL/HLA-DQB2/KIF15/KIF11/KIF2C/MARCHF1/CTSD/AP2S1/DYNLL1/SEC24D/CLTA/PYCARD/AP1B1/AP1S1	18	BP
GO:0009636	response to toxic substance	54/1106	499/17910	4.1869e-05	0.00128738	0.00104399	CES1/SDC1/HBE1/AREG/KCNMA1/MET/IL10/MGST1/HBZ/MAOB/TYMS/PYCR1/EPS8/ADAM9/HGF/FKBP1B/CDK1/PRDX3/HMOX1/CD36/CCNB1/SPHK1/S100A8/S100A9/GGH/CYBB/TLR2/TRPM2/NET1/HDAC9/KCNMB1/MGST2/GPX1/SIRPA/GSTO1/CAT/GSTZ1/CST3/GSR/PRDX5/SRD5A1/CLDN7/EIF4EBP1/SLC30A1/EZH2/G6PD/PSAP/EIF4G1/BAK1/ACTB/DNMT3B/CHKA/PRDX4/PCNA	54	BP
GO:0005819	spindle	38/1151	326/18675	0.000119835	0.00133576	0.00104445	DLGAP5/CDC20/SKA3/KIF20A/KIF4A/KIF18B/ASPM/TPX2/KIF14/KIF23/SHCBP1/TTK/CKAP2L/BUB1B/CLTCL1/SKA1/CDC6/CENPF/HASPIN/KIF15/CDK1/PLK1/AURKA/KIF11/CAPG/CCNB1/AURKB/NEK2/MAP10/PKP4/TUBG1/DYNLL1/KNSTRN/CLTA/POC1A/APP/SPAG5/CEP170	38	CC
GO:0042803	protein homodimerization activity	84/1092	809/16967	8.46012e-06	0.00137371	0.00121781	OLFML2A/C1QB/FLT3/LPL/NTSR1/TPST1/MGST1/E2F8/JCHAIN/MAOB/ANG/CCR2/CRYM/RRM2/GLDC/TYMS/MYO7A/NECTIN2/BHLHA15/TOP2A/IRAK3/TTK/ACOX2/SMAD1/MAFB/IDH1/ACCS/CENPF/TP53I3/NUDT16/NLRC4/PDGFC/HMOX1/DPYD/DAB2IP/JUP/EXT1/SCARB2/SRGAP2/NAGA/TYMP/CCDC88A/PADI2/HEXB/CEBPA/ENO1/PTPRO/HSD17B4/CAT/GSTZ1/LGALS1/ADA2/GYG1/P2RX7/CSF1R/GLB1/TKT/RENBP/CARD9/ABCD1/PAPSS1/SHMT1/PSPH/SCARB1/S100A10/NACC2/PHETA2/G6PD/IMPA…	84	MF
GO:0031100	animal organ regeneration	15/1106	75/17910	4.52447e-05	0.0013829	0.00112145	PPARG/FLT3/IL10/TYMS/HGF/CDK1/HMOX1/AURKA/CCNA2/HFE/GAS6/PKM/EZH2/BAK1/PCNA	15	BP
GO:1901987	regulation of cell cycle phase transition	51/1106	464/17910	4.53599e-05	0.0013829	0.00112145	DLGAP5/CDC20/E2F8/CDCA5/DTL/TPX2/TRIP13/KIF14/CDKN2B/UBE2C/TICRR/ESPL1/TTK/BUB1B/E2F1/HMMR/CDC6/CENPF/E2F7/GTSE1/CDK1/ANLN/PLK1/AURKA/CCNB1/AURKB/YWHAG/TFDP1/SMARCD3/CDT1/NEK2/MACROH2A1/CLSPN/YWHAE/TUBG1/NACC2/DYNLL1/SLFN11/PSMA6/EZH2/UBE2E2/UBE2E1/EIF4G1/APP/PSMB7/AIF1/PSMB2/ID2/RBX1/PCNA/PSMD1	51	BP
GO:0009719	response to endogenous stimulus	134/1106	1560/17910	4.56914e-05	0.00138713	0.00112488	WFDC1/TIMP4/PTGFR/SDC1/TRIM71/PPARG/CREB3L1/FLT3/IGFBP2/GPER1/MMP2/LPL/DLX1/AREG/CDH5/MMP19/HTRA1/IL10/CAV1/ACVRL1/GRB10/ZNF366/ME1/MAOB/MZB1/ANG/FAM20C/KL/RAB13/TYMS/FBN2/CDKN2B/SHCBP1/TMEM38A/KCNE1/SMAD1/WASF1/E2F1/IDH1/SORT1/ADAM9/CDC6/CTSL/CD68/LMO2/CYFIP1/INSR/CTSB/PDGFC/SH3BP4/CD36/ANXA2/DDIT4/GGH/LDLR/CYBB/TLR2/TRPM2/DAB2IP/FHL2/JUP/YWHAG/TSHR/CCNA2/ATP6V1B2/MMP14/SPINT1/SYK/PPARGC1B/HDAC9…	134	BP
GO:0051726	regulation of cell cycle	104/1106	1149/17910	4.66429e-05	0.00141007	0.00114348	ALOX15B/GPER1/IL10/CDC25A/DLGAP5/CDC20/E2F8/MYBL2/KIF20A/CDCA5/MKI67/DTL/ASPM/TPX2/CDC45/RRM2/BUB1/TRIP13/PCLAF/KIF14/CCNB2/CDKN2B/UBE2C/TICRR/ESPL1/KIF23/TTK/PKMYT1/BUB1B/ZWINT/E2F1/HMMR/CDC6/CENPF/E2F7/INSR/GTSE1/CDK1/NUDT16/ANLN/PLK1/AURKA/KIF11/CCNB1/SPHK1/TIMP2/AURKB/DAB2IP/YWHAG/TFDP1/CKS2/SMARCD3/MAP3K20/DUSP3/TP73/CIT/CDT1/CEBPA/NEK2/MACROH2A1/CDK5/MAP10/CLSPN/YWHAE/PKP4/GAS6/RBBP8/CDKN3/…	104	BP
GO:0032611	interleukin-1 beta production	17/1106	93/17910	4.85709e-05	0.00145252	0.00117791	LPL/FZD5/NLRC4/CD36/SPHK1/SERPINB1/TMEM106A/LILRA5/SIRPA/LGALS9/JAK2/HK1/ACP5/P2RX7/APP/PYCARD/CASP1	17	BP
GO:0042592	homeostatic process	146/1106	1730/17910	4.85833e-05	0.00145252	0.00117791	PPARG/FLT3/GPER1/CXCL10/LPL/KCNMA1/MET/CAV1/NTSR1/TYRO3/TNFRSF17/GRB10/FAM3B/HBZ/JCHAIN/CXCL11/IGKC/ELOVL3/MERTK/ANG/CCR2/IGHG3/ASGR2/KL/C3AR1/CCNB2/RAB20/FFAR4/UBE2C/BHLHA15/IL18/TXNDC5/EXO1/OAS1/TMEM38A/SMAD1/MAFB/ANXA2P2/IGHA1/SLC4A11/INSR/FKBP1B/NOL3/SCD/JPH4/PDGFC/HMOX1/CD36/TMTC2/ANXA2/STEAP3/S100A8/S100A9/AURKB/LDLR/FTL/CYBB/GADD45G/TRPM2/FABP5/GRN/PDIA5/RAB39A/TSHR/MAFG/ATP6V1B2/UNC13B/IG…	146	BP
GO:0050702	interleukin-1 beta secretion	12/1106	51/17910	4.8653e-05	0.00145252	0.00117791	LPL/FZD5/NLRC4/CD36/SERPINB1/TMEM106A/LILRA5/LGALS9/HK1/P2RX7/PYCARD/CASP1	12	BP
GO:0046718	viral entry into host cell	20/1106	121/17910	4.94174e-05	0.00146925	0.00119148	CAV1/TYRO3/NECTIN2/CTSB/CDK1/CLEC5A/SLC1A5/CD86/LDLR/IFITM3/FCN1/SCARB2/LGALS9/LGALS1/GAS6/SCARB1/HSPA1B/PVR/HYAL2/SNX3	20	BP
GO:0051049	regulation of transport	149/1106	1773/17910	4.96398e-05	0.00146979	0.00119191	CYP19A1/ALOX15B/SDC1/PPARG/IL1R2/FN1/GPER1/CXCL10/LPL/MPV17L/APOC1/KCNMA1/IL10/CAV1/NTSR1/SDC4/GRB10/EPHB2/CABP1/BVES/CXCL11/C2/MAOB/MERTK/ANG/CCR2/KCNK13/NRG1/FFAR4/NOS1AP/FZD5/TMEM38A/KCNE1/MFGE8/E2F1/NETO2/CLTCL1/ADAM9/DERL3/NETO1/SERPINE1/CYFIP1/INSR/FKBP1B/GTSE1/CTTNBP2NL/ITSN1/JPH4/HMOX1/STAC3/CD36/OAS2/CLEC5A/SPHK1/ANXA2/S100A8/C5/PNKD/CYBB/GAPDH/TLR2/FABP5/FCN1/JUP/YWHAG/DYSF/TFDP1/FES/UN…	149	BP
GO:0046434	organophosphate catabolic process	30/1106	224/17910	5.2385e-05	0.00154471	0.00125267	APOC1/NTSR1/IDH1/INSR/NUDT16/DDIT4/LDLR/GAPDH/PFKFB3/HK3/PNP/GALK1/GPX1/ENO1/UPP1/HK1/P2RX7/HK2/PGM2/ABCD1/SCARB1/DERA/PKM/PLA2G15/PGAM4/IMPA2/LDHA/NUDT1/FBP1/TPI1	30	BP
GO:0010043	response to zinc ion	11/1106	44/17910	5.49572e-05	0.00160383	0.00130061	MT1E/S100A8/GGH/MT2A/MT1F/P2RX7/HAAO/MT1X/TSPO/P2RX4/HVCN1	11	BP
GO:0030071	regulation of mitotic metaphase/anaphase transition	11/1106	44/17910	5.49572e-05	0.00160383	0.00130061	DLGAP5/CDC20/TRIP13/ESPL1/TTK/CDC6/CENPF/PLK1/CCNB1/AURKB/CDT1	11	BP
GO:1901698	response to nitrogen compound	93/1106	1006/17910	5.50585e-05	0.00160383	0.00130061	TIMP4/SDC1/PPARG/FLT3/GPER1/MMP2/LPL/AREG/MMP19/IL10/CAV1/GRB10/MGST1/MZB1/KL/RAB13/GLDC/TYMS/IRAK3/TMEM38A/KCNE1/SORT1/CDC6/DERL3/CD68/CYFIP1/INSR/JAG1/CDK1/ERLIN1/PDGFC/SH3BP4/CD36/GGH/LDLR/CYBB/TLR2/TRPM2/JUP/IRF5/YWHAG/TSHR/CCNA2/ATP6V1B2/SYK/PPARGC1B/HDAC9/CTNNA1/MGST2/TP73/GCNT1/TIMP1/ATP6V0A1/CDK5/CAT/MYD88/JAK2/PRKCG/P2RX7/BACE1/CARD9/SHMT1/TSPO/SRD5A1/KCNQ1/EIF4EBP1/ATP6V0D1/EZH2/AGRN/TN…	93	BP
GO:0006739	NADP metabolic process	9/1106	30/17910	5.54411e-05	0.00160459	0.00130123	ME1/IDH1/PGD/TP53I3/TKT/PGM2/TALDO1/DERA/G6PD	9	BP
GO:0002694	regulation of leukocyte activation	53/1106	492/17910	5.55306e-05	0.00160459	0.00130123	VSIG4/IGFBP2/GPER1/IL10/CAV1/TYRO3/SDC4/C1QA/MZB1/MERTK/CCR2/EBI3/NECTIN2/IL18/HLX/IL21/CD1D/MILR1/HMOX1/SPHK1/CD86/SAMSN1/LDLR/GRN/PNP/MMP14/FES/SYK/HMGB3/CD38/DUSP3/LGALS3/SH3RF1/CEBPA/BTK/PRAM1/LGALS9/LGALS1/TNFSF13/SOCS6/HFE/GAS6/ITGAM/HAVCR2/IL15/APP/PYCARD/ITGB2/PRELID1/MEF2C/AIF1/ID2/PRDM1	53	BP
GO:0009205	purine ribonucleoside triphosphate metabolic process	38/1106	314/17910	5.57716e-05	0.00160511	0.00130165	AK4/FAM20C/INSR/CDK1/CCNB1/DDIT4/GAPDH/PFKFB3/HK3/ATP6V1B2/GALK1/ENO1/HK1/P2RX7/HK2/ABCD1/TSPO/HSPA1B/PKM/PGAM4/NDUFAF1/LDHA/NME2/NME1/COX5A/UQCR10/ATP5PB/UQCR11/NDUFS4/NDUFA8/ATP5MF/FBP1/NDUFB5/AK2/NDUFV3/NMNAT1/ATP5MC3/TPI1	38	BP
GO:0072593	reactive oxygen species metabolic process	34/1106	269/17910	5.682e-05	0.00162876	0.00132083	SH3PXD2B/MPV17L/IL10/CAV1/MAOB/NOS1AP/INSR/PRDX3/CD36/DDIT4/SPR/CYBB/TLR2/SYK/TMEM106A/GPX1/SIRPA/PRDX1/CAT/JAK2/ACP5/P2RX7/HK2/ABCD1/VDAC1/TSPO/ITGAM/FOXM1/G6PD/P2RX4/ITGB2/AIF1/NDUFS4/PRCP	34	BP
GO:0050715	positive regulation of cytokine secretion	21/1106	132/17910	5.77721e-05	0.00164948	0.00133764	ALOX15B/LPL/IL10/FZD5/CLEC5A/C5/GAPDH/TLR2/FCN1/SYK/LILRA5/LGALS9/HK1/P2RX7/CSF1R/HAVCR2/IL17RA/PYCARD/HYAL2/AIF1/CASP1	21	BP
GO:0050661	NADP binding	13/1092	50/16967	1.14687e-05	0.00165532	0.00146746	ME1/CRYM/IDH1/PGD/TP53I3/DPYD/SPR/GAPDH/CAT/GSR/SRD5A1/G6PD/FMO5	13	MF
GO:0045787	positive regulation of cell cycle	43/1106	373/17910	5.92502e-05	0.001685	0.00136644	GPER1/IL10/DLGAP5/E2F8/CDCA5/DTL/KIF14/UBE2C/ESPL1/KIF23/E2F1/CDC6/E2F7/INSR/GTSE1/CDK1/NUDT16/AURKA/CCNB1/SPHK1/AURKB/DAB2IP/TFDP1/CKS2/SMARCD3/DUSP3/TP73/CIT/CDT1/MACROH2A1/MAP10/PKP4/EIF4EBP1/EZH2/BRCA2/UBE2E2/EIF4G1/POC1A/APP/AIF1/SPAG5/ID2/PCNA	43	BP
GO:1905818	regulation of chromosome separation	12/1106	52/17910	5.97306e-05	0.00169198	0.0013721	DLGAP5/CDC20/TRIP13/ESPL1/TTK/BUB1B/CDC6/CENPF/PLK1/CCNB1/AURKB/CDT1	12	BP
GO:0019693	ribose phosphate metabolic process	56/1106	531/17910	6.19618e-05	0.00174829	0.00141777	TPST1/AK4/ELOVL3/FAM20C/INSR/PGD/SCD/CDK1/NUDT16/CCNB1/DDIT4/SULT1A1/GAPDH/PFKFB3/HK3/ATP6V1B2/PPT1/GALK1/ENO1/MPP1/UPP1/HSD17B4/GSTZ1/HK1/P2RX7/HK2/TKT/PGM2/ABCD1/PAPSS1/TALDO1/TSPO/HSPA1B/DERA/PKM/PGAM4/G6PD/NDUFAF1/LDHA/NME2/NME1/COX5A/UQCR10/ATP5PB/UQCR11/NDUFS4/ACSL3/NDUFA8/ATP5MF/FBP1/NDUFB5/AK2/NDUFV3/NMNAT1/ATP5MC3/TPI1	56	BP
GO:0032602	chemokine production	16/1106	86/17910	6.43957e-05	0.00180987	0.0014677	ALOX15B/LPL/IL10/IL18/HMOX1/S100A8/C5/S100A9/TLR2/SIRPA/LGALS9/CSF1R/HAVCR2/APP/PYCARD/AIF1	16	BP
GO:0046677	response to antibiotic	39/1106	328/17910	6.60371e-05	0.00184878	0.00149926	SLC1A3/SDC1/AREG/MET/IL10/MAOB/TYMS/PYCR1/PLA2G4A/EPS8/ADAM9/HGF/FKBP1B/CDK1/PRDX3/HMOX1/SPHK1/S100A8/GGH/CYBB/TRPM2/NET1/KCNMB1/GPX1/SIRPA/CAT/JAK2/CST3/SRD5A1/CLDN7/EIF4EBP1/EZH2/G6PD/PSAP/EIF4G1/BAK1/HYAL2/MEF2C/PCNA	39	BP
GO:0001932	regulation of protein phosphorylation	116/1106	1324/17910	6.82133e-05	0.00190231	0.00154266	UCHL1/FN1/SPRY2/FLT3/GPER1/CXCL10/PBK/AREG/PLPP3/CAV1/CDC25A/ACVRL1/SDC4/EPHB2/WNT11/ANG/TPX2/NRG1/KL/TIMP3/IQGAP3/KIF14/INKA1/MARCO/CDKN2B/FFAR4/GPRC5D/IL18/IRAK3/FZD5/TTK/IL21/PKMYT1/ADAM9/CDC6/HGF/SASH1/INSR/FLT1/FGD2/CDK1/PDGFC/PLK1/CD36/ITGA1/CCNB1/SPHK1/DDIT4/TIMP2/C5/LTBR/SAMSN1/GFRA2/GPRC5C/GADD45G/DAB2IP/YWHAG/NHLRC1/SCIMP/ACVR1B/SYK/TMEM106A/CORO1C/CKS2/MAP3K20/LILRA5/DUSP3/CCDC88A/TP73…	116	BP
GO:0060718	chorionic trophoblast cell differentiation	4/1106	5/17910	6.8781e-05	0.00191073	0.00154949	HTRA1/E2F8/FZD5/E2F7	4	BP
GO:0061134	peptidase regulator activity	29/1092	192/16967	1.5202e-05	0.00197473	0.00175062	WFDC1/TIMP4/FN1/CAV1/BIRC5/TIMP3/SERPINE1/SPOCK1/NOL3/PRDX3/TIMP2/C5/COL6A3/GAPDH/SERPINB1/SPINT1/TIMP1/CTSH/CST3/SERPINB8/GAS6/RENBP/PRDX5/APLP2/FURIN/CSTB/APP/PYCARD/CASP1	29	MF
GO:0045121	membrane raft	36/1151	309/18675	0.000180685	0.00198753	0.00155409	KCNMA1/CAV1/NTSR1/SDC4/BVES/MYOF/NOS1AP/DLC1/KCNE1/CD1A/INSR/HMOX1/CD36/UNC5A/ITGA1/ANXA2/TLR2/CORO1C/PPT1/CTNNA1/BTK/JAK2/HK1/CTSD/BACE1/HPSE/VDAC1/SCARB1/ITGAM/S100A10/KCNQ1/FURIN/APP/ITGB2/HYAL2/SDCBP	36	CC
GO:0016052	carbohydrate catabolic process	26/1106	185/17910	7.21749e-05	0.00199099	0.00161458	PHKA1/INSR/GM2A/STBD1/DDIT4/GAPDH/PFKFB3/HK3/SCARB2/NAGA/GAA/GALK1/HEXB/ENO1/HK1/P2RX7/HK2/GLB1/PGM2/PKM/PGAM4/LDHA/MAN2B1/FBP1/TPI1/GPD2	26	BP
GO:0006027	glycosaminoglycan catabolic process	13/1106	61/17910	7.22236e-05	0.00199099	0.00161458	SDC1/SDC4/VCAN/HMMR/SDC3/HEXB/GNS/GLB1/HPSE/ARSB/AGRN/HYAL2/CHP1	13	BP
GO:0098589	membrane region	37/1151	321/18675	0.000183708	0.00199455	0.00155957	KCNMA1/CAV1/NTSR1/SDC4/BVES/MYOF/NOS1AP/DLC1/KCNE1/CD1A/INSR/HMOX1/CD36/UNC5A/ITGA1/ANXA2/TLR2/DYSF/CORO1C/PPT1/CTNNA1/BTK/JAK2/HK1/CTSD/BACE1/HPSE/VDAC1/SCARB1/ITGAM/S100A10/KCNQ1/FURIN/APP/ITGB2/HYAL2/SDCBP	37	CC
GO:0050865	regulation of cell activation	56/1106	535/17910	7.59476e-05	0.00208566	0.00169135	VSIG4/IGFBP2/GPER1/IL10/CAV1/TYRO3/SDC4/C1QA/MZB1/MERTK/CCR2/EBI3/NECTIN2/IL18/HLX/IL21/CD1D/MILR1/HMOX1/SPHK1/CD86/SAMSN1/LDLR/GRN/PNP/MMP14/FES/SYK/HMGB3/CD38/LILRA5/DUSP3/LGALS3/SH3RF1/CEBPA/BTK/PRAM1/LGALS9/LGALS1/JAK2/TNFSF13/SOCS6/HFE/GAS6/ITGAM/HAVCR2/TEC/IL15/APP/PYCARD/ITGB2/PRELID1/MEF2C/AIF1/ID2/PRDM1	56	BP
GO:0044092	negative regulation of molecular function	99/1106	1096/17910	7.71792e-05	0.00211142	0.00171225	WFDC1/NES/TMIGD3/PPARG/UCHL1/SPRY2/ANXA8/SH2D4A/APOC1/MET/IL10/CAV1/EPHB2/BIRC5/CABP1/CCR2/ADORA3/TIMP3/CLEC12B/INKA1/CDKN2B/IRAK3/PKMYT1/KCNE1/E2F1/ANXA2P2/SORT1/HGF/SERPINE1/SPOCK1/FKBP1B/NOL3/CTTNBP2NL/PRDX3/HMOX1/PLK1/SH3BP4/AURKA/KNL1/ANXA2/TIMP2/C5/AURKB/COL6A3/CTSZ/GAPDH/DAB2IP/YWHAG/DYSF/ANXA5/SERPINB1/SPINT1/CORO1C/HDAC9/ADAM15/GPX1/DUSP3/LGALS3/SH3RF1/CEBPA/NEK2/MACROH2A1/TIMP1/GSTO1/CA…	99	BP
GO:0046983	protein dimerization activity	120/1092	1285/16967	1.80036e-05	0.00212606	0.00188478	PPARG/OLFML2A/C1QB/FLT3/LPL/IL10/CAV1/NTSR1/TYRO3/TPST1/MGST1/E2F8/JCHAIN/MAOB/ANG/CCR2/CRYM/RRM2/GLDC/TYMS/MYO7A/NECTIN2/CENPW/BHLHA15/TOP2A/IRAK3/TTK/ACOX2/SMAD1/MAFB/E2F1/IDH1/E2F2/ARNTL2/ANO5/ACCS/CENPF/HGF/SLC4A11/TP53I3/NUDT16/NLRC4/PDGFC/HMOX1/AURKA/DPYD/CYBB/TLR2/DAB2IP/JUP/EXT1/SCARB2/MAFG/SRGAP2/NAGA/CENPA/TYMP/CTNNA1/CCDC88A/PADI2/HEXB/CEBPA/ENO1/MACROH2A1/PTPRO/HSD17B4/CAT/GSTZ1/LGALS…	120	MF
GO:0009199	ribonucleoside triphosphate metabolic process	38/1106	319/17910	7.8343e-05	0.00213514	0.00173148	AK4/FAM20C/INSR/CDK1/CCNB1/DDIT4/GAPDH/PFKFB3/HK3/ATP6V1B2/GALK1/ENO1/HK1/P2RX7/HK2/ABCD1/TSPO/HSPA1B/PKM/PGAM4/NDUFAF1/LDHA/NME2/NME1/COX5A/UQCR10/ATP5PB/UQCR11/NDUFS4/NDUFA8/ATP5MF/FBP1/NDUFB5/AK2/NDUFV3/NMNAT1/ATP5MC3/TPI1	38	BP
GO:0048608	reproductive structure development	47/1106	426/17910	8.13256e-05	0.00220807	0.00179062	CYP19A1/ALOX15B/SDC1/PPARG/MMP19/HTRA1/IL10/TYRO3/MGST1/E2F8/MERTK/ANG/DMC1/ASPM/RAB13/HOXA9/ST14/RXFP2/FZD5/IDH1/E2F7/INSR/CTSB/PRDX3/MMP14/SPINT1/CTNNA1/ADAM15/CEBPA/HSD17B4/FSTL3/RXRA/CST3/EAF2/NRIP1/SRD5A1/BRCA2/TNFSF10/DHCR24/NUDT1/MAP2K1/BAK1/HMGB2/MKKS/PRDM1/PRDX4/PLCD3	47	BP
GO:0000075	cell cycle checkpoint	27/1106	197/17910	8.19226e-05	0.00221591	0.00179698	CDC20/E2F8/DTL/CDC45/BUB1/TRIP13/CDKN2B/TICRR/TTK/BUB1B/ZWINT/E2F1/CDC6/CENPF/E2F7/GTSE1/CDK1/PLK1/AURKA/CCNB1/AURKB/TFDP1/MAP3K20/CDT1/CLSPN/FBXO6/PCNA	27	BP
GO:0031638	zymogen activation	11/1106	46/17910	8.53201e-05	0.00228867	0.00185598	ASPH/SERPINE1/CTSZ/MMP14/ENO1/CTSH/CIDEB/FURIN/DHCR24/BAK1/PYCARD	11	BP
GO:1902099	regulation of metaphase/anaphase transition of cell cycle	11/1106	46/17910	8.53201e-05	0.00228867	0.00185598	DLGAP5/CDC20/TRIP13/ESPL1/TTK/CDC6/CENPF/PLK1/CCNB1/AURKB/CDT1	11	BP
GO:0097237	cellular response to toxic substance	31/1106	241/17910	8.55666e-05	0.00228867	0.00185598	HBE1/MET/IL10/MGST1/HBZ/PYCR1/HGF/CDK1/PRDX3/HMOX1/CD36/SPHK1/S100A9/CYBB/TRPM2/NET1/KCNMB1/MGST2/GPX1/SIRPA/GSTO1/CAT/GSTZ1/CST3/GSR/PRDX5/EZH2/PSAP/ACTB/PRDX4/PCNA	31	BP
GO:0071294	cellular response to zinc ion	7/1106	19/17910	8.76799e-05	0.00233651	0.00189477	MT1E/MT2A/MT1F/MT1X/TSPO/P2RX4/HVCN1	7	BP
GO:0071750	dimeric IgA immunoglobulin complex	3/1151	3/18675	0.000233551	0.00238108	0.00186181	JCHAIN/IGHA1/IGHA2	3	CC
GO:0071752	secretory dimeric IgA immunoglobulin complex	3/1151	3/18675	0.000233551	0.00238108	0.00186181	JCHAIN/IGHA1/IGHA2	3	CC
GO:0071753	IgM immunoglobulin complex	3/1151	3/18675	0.000233551	0.00238108	0.00186181	IGKV3-20/JCHAIN/IGHM	3	CC
GO:0071754	IgM immunoglobulin complex, circulating	3/1151	3/18675	0.000233551	0.00238108	0.00186181	IGKV3-20/JCHAIN/IGHM	3	CC
GO:0071756	pentameric IgM immunoglobulin complex	3/1151	3/18675	0.000233551	0.00238108	0.00186181	IGKV3-20/JCHAIN/IGHM	3	CC
GO:0005975	carbohydrate metabolic process	60/1106	589/17910	9.1902e-05	0.00243998	0.00197869	GPER1/NTSR1/OTOGL/ME1/KL/PHKA1/CHST13/MYOF/OAS1/IDH1/INSR/NLN/PGD/GM2A/STBD1/DDIT4/GAPDH/SLC2A5/FABP5/PFKFB3/GBGT1/EXT1/HK3/SCARB2/PCK2/NHLRC1/DYSF/NAGA/GAA/GALK1/HEXB/FUCA2/ENO1/GSTO1/HK1/GNPDA1/GYG1/P2RX7/HK2/GLB1/TKT/CSGALNACT2/PGM2/MPDU1/TALDO1/NPL/PKM/PGAM4/G6PD/IMPA2/LDHA/MAN2B1/CHID1/HYAL2/GBE1/SIAE/G6PC3/FBP1/TPI1/GPD2	60	BP
GO:0019882	antigen processing and presentation	29/1106	220/17910	9.24266e-05	0.00244489	0.00198266	HLA-DQA2/KIF4A/KIF26A/KIF23/CTSL/CD1D/HLA-DQB2/KIF15/CD68/CD36/KIF11/KIF2C/CYBB/MARCHF1/CTSH/CTSD/AP2S1/HFE/DYNLL1/PSMA6/RAB34/SEC24D/CLTA/PYCARD/PSMB7/AP1B1/PSMB2/AP1S1/PSMD1	29	BP
GO:0043086	negative regulation of catalytic activity	73/1106	756/17910	9.33822e-05	0.00246112	0.00199583	WFDC1/NES/PPARG/UCHL1/SPRY2/ANXA8/SH2D4A/APOC1/CAV1/EPHB2/BIRC5/CABP1/CCR2/TIMP3/INKA1/CDKN2B/IRAK3/PKMYT1/ANXA2P2/SORT1/HGF/SERPINE1/SPOCK1/FKBP1B/NOL3/PRDX3/PLK1/SH3BP4/KNL1/ANXA2/TIMP2/C5/COL6A3/GAPDH/DAB2IP/YWHAG/ANXA5/SERPINB1/SPINT1/CORO1C/HDAC9/GPX1/DUSP3/LGALS3/SH3RF1/CEBPA/MACROH2A1/TIMP1/PPP1R26/YWHAE/CST3/SERPINB8/GAS6/RENBP/PRDX5/MCM2/ILK/APLP2/FURIN/CSTB/DHCR24/APP/PYCARD/GADD45B/HYA…	73	BP
GO:0019674	NAD metabolic process	14/1106	71/17910	9.46711e-05	0.0024775	0.00200911	NMNAT2/GAPDH/HK3/PNP/CD38/ENO1/AFMID/HK1/HK2/HAAO/PKM/NMNAT1/TPI1/GPD2	14	BP
GO:0030595	leukocyte chemotaxis	26/1106	188/17910	9.46925e-05	0.0024775	0.00200911	CYP19A1/CXCL10/CH25H/IL10/CXCL11/CCR2/C3AR1/SERPINE1/FLT1/ITGA1/PLA2G7/S100A8/C5/S100A9/TRPM2/DYSF/SYK/PADI2/LGALS3/MPP1/PTPRO/LGALS9/GAS6/IL17RA/ITGB2/AIF1	26	BP
GO:0061458	reproductive system development	47/1106	429/17910	9.63255e-05	0.00251109	0.00203635	CYP19A1/ALOX15B/SDC1/PPARG/MMP19/HTRA1/IL10/TYRO3/MGST1/E2F8/MERTK/ANG/DMC1/ASPM/RAB13/HOXA9/ST14/RXFP2/FZD5/IDH1/E2F7/INSR/CTSB/PRDX3/MMP14/SPINT1/CTNNA1/ADAM15/CEBPA/HSD17B4/FSTL3/RXRA/CST3/EAF2/NRIP1/SRD5A1/BRCA2/TNFSF10/DHCR24/NUDT1/MAP2K1/BAK1/HMGB2/MKKS/PRDM1/PRDX4/PLCD3	47	BP
GO:0010951	negative regulation of endopeptidase activity	28/1106	210/17910	9.931e-05	0.00257955	0.00209187	WFDC1/ANXA8/BIRC5/TIMP3/HGF/SERPINE1/SPOCK1/NOL3/PRDX3/C5/COL6A3/GAPDH/SERPINB1/SPINT1/GPX1/SH3RF1/TIMP1/YWHAE/CST3/SERPINB8/GAS6/RENBP/PRDX5/APLP2/FURIN/CSTB/DHCR24/APP	28	BP
GO:0045859	regulation of protein kinase activity	71/1106	732/17910	0.000101365	0.00261974	0.00212446	UCHL1/SPRY2/FLT3/CXCL10/CAV1/CDC25A/SDC4/EPHB2/WNT11/ANG/TPX2/NRG1/IQGAP3/KIF14/INKA1/CDKN2B/GPRC5D/IL18/IRAK3/FZD5/PKMYT1/ADAM9/CDC6/HGF/SASH1/INSR/FLT1/FGD2/CDK1/PDGFC/PLK1/ITGA1/CCNB1/C5/GPRC5C/GADD45G/DAB2IP/YWHAG/NHLRC1/SYK/CORO1C/CKS2/MAP3K20/LILRA5/DUSP3/CCDC88A/TP73/CEBPA/MACROH2A1/CDK5/MAP3K6/JAK2/CLSPN/P2RX7/GAS6/CDKN3/CSF1R/ILK/EZH2/MAP2K1/APP/PYCARD/ACTB/GADD45B/HYAL2/CHP1/VPS25/DBNDD…	71	BP
GO:0009894	regulation of catabolic process	85/1106	916/17910	0.000101586	0.00261974	0.00212446	TRIM71/UCHL1/PBK/APOC1/MET/IL10/CAV1/DTL/NRG1/TIMP3/IRAK3/FZD5/DEPP1/E2F1/IDH1/ADAM9/DERL3/HGF/INSR/ASB9/HMOX1/PLK1/SH3BP4/AURKA/IGF2BP3/ANXA2/DDIT4/SPTLC2/LDLR/GAPDH/DRAM1/DAB2IP/PFKFB3/SCARB2/DYSF/ATP6V1B2/CTSA/LAPTM4B/GPX1/RUFY4/PLEKHN1/CEBPA/TIMP1/ATP6V0A1/CDK5/RNF152/MYD88/PRKCG/CST3/TNFSF13/P2RX7/HK2/BMF/HFE/RHEB/SNX32/ABCD1/VDAC1/SCARB1/TSPO/PSMA6/ATP6V0D1/FURIN/PSAP/CAPNS1/NOCT/EXOSC4/EIF…	85	BP
GO:0006026	aminoglycan catabolic process	13/1106	63/17910	0.000102645	0.00263762	0.00213896	SDC1/SDC4/VCAN/HMMR/SDC3/HEXB/GNS/GLB1/HPSE/ARSB/AGRN/HYAL2/CHP1	13	BP
GO:0005794	Golgi apparatus	121/1151	1441/18675	0.000263881	0.00265788	0.00207825	SDC1/HLA-DQA2/CPE/GPER1/AREG/NMNAT2/PLPP3/CAV1/NTSR1/TPST1/SDC4/CABP1/KIF20A/FAM20C/RAB13/H1-0/WNT5B/GASK1B/CHST13/ST6GALNAC3/RAB20/FZD5/PTGFRN/RPH3A/PKMYT1/STS/VCAN/SORT1/CLTCL1/HLA-DQB2/FGD4/FGD2/PDGFC/CD36/ESCO2/FGD6/SDC3/LAP3/F5/LTBR/CTSZ/LDLR/CYBB/TLR2/MARCHF1/GRN/GBGT1/EXT1/RAB39A/SCARB2/IFNGR2/DYSF/MMP14/FES/UNC13B/PPT1/CTNNA1/CCDC88A/TP73/SLC39A11/CIT/FAT2/SH3RF1/GCNT1/ICA1/ATP6V0A1/PICK1…	121	CC
GO:0009435	NAD biosynthetic process	12/1106	55/17910	0.000106961	0.00273874	0.00222096	NMNAT2/GAPDH/HK3/PNP/ENO1/AFMID/HK1/HK2/HAAO/PKM/NMNAT1/TPI1	12	BP
GO:0030003	cellular cation homeostasis	54/1106	518/17910	0.000112817	0.00287844	0.00233425	GPER1/CXCL10/KCNMA1/CAV1/NTSR1/CXCL11/CCR2/C3AR1/RAB20/TMEM38A/ANXA2P2/SLC4A11/FKBP1B/NOL3/JPH4/HMOX1/CD36/ANXA2/S100A8/S100A9/FTL/TRPM2/GRN/RAB39A/MAFG/ATP6V1B2/PPT1/CLIC4/CD38/MT2A/HEXB/CYBRD1/ATP6V0A1/GSTO1/CDK5/MICU1/JAK2/YWHAE/P2RX7/HFE/OPRL1/SLC30A1/ATP6V0D1/SNAPIN/GRINA/P2RX4/APP/BAK1/NUBP1/ATP6V1F/CHP1/TPCN2/ATP6AP1/MCOLN1	54	BP
GO:0046209	nitric oxide metabolic process	15/1106	81/17910	0.000114157	0.00290232	0.00235362	IL10/CAV1/NOS1AP/INSR/CD36/SPR/TLR2/TMEM106A/SIRPA/JAK2/ACP5/TSPO/P2RX4/ITGB2/AIF1	15	BP
GO:0048037	cofactor binding	51/1092	438/16967	2.85497e-05	0.00295853	0.00262278	CYP19A1/TCN2/MGST1/ME1/MAOB/FLVCR2/CRYM/GLDC/TYMS/GCAT/ACOX2/IDH1/ACCS/LMO2/PGD/TP53I3/CREG1/HMOX1/SDSL/DPYD/SPR/SPTLC2/CYBB/GAPDH/DDO/LDHD/SQOR/CAT/HEBP1/JAK2/TKT/GSR/SHMT1/GPT2/SRD5A1/SDHD/G6PD/DHCR24/BACH1/QSOX1/SQLE/NUBP1/FMO5/PLOD1/SDHC/ACO2/UQCRFS1P1/ALAS1/CISD1/ETFA/HADHA	51	MF
GO:0016301	kinase activity	70/1092	664/16967	2.96081e-05	0.00295853	0.00262278	FLT3/PBK/MET/ACVRL1/TYRO3/EPHB2/AK4/FAM20C/MELK/BUB1/GUCY2D/IRAK3/TTK/PKMYT1/BUB1B/HASPIN/INSR/FLT1/CDK1/PLK1/AURKA/SPHK1/CDC42BPA/AURKB/PFKFB3/HK3/CCNA2/FES/PIP5K1B/ACVR1B/SYK/MAP3K20/GALK1/CIT/DGKG/BTK/NEK2/MPP1/TK2/CDK5/MAP3K6/JAK2/HK1/BCKDK/PRKCG/HK2/CSF1R/PAPSS1/GRK3/ILK/NEK3/PKM/MAPK6/TEC/ITPKC/MAST1/CDC42BPB/NME2/NME1/MAP2K1/RIOK3/ATP23/CHKA/RPS6KC1/SGMS1/CAMK1/SGK3/MAP3K21/AK2/NEK4	70	MF
GO:0042737	drug catabolic process	18/1106	109/17910	0.000117193	0.0029616	0.00240169	MAOA/MAOB/GLDC/GCAT/PRDX3/SDSL/DPYD/SULT1A1/FAH/ALDH3B1/GPX1/PRDX1/CAT/GSTZ1/CTSH/ADA2/RENBP/NPL	18	BP
GO:0010466	negative regulation of peptidase activity	29/1106	223/17910	0.000117723	0.0029616	0.00240169	WFDC1/ANXA8/BIRC5/TIMP3/HGF/SERPINE1/SPOCK1/NOL3/PRDX3/TIMP2/C5/COL6A3/GAPDH/SERPINB1/SPINT1/GPX1/SH3RF1/TIMP1/YWHAE/CST3/SERPINB8/GAS6/RENBP/PRDX5/APLP2/FURIN/CSTB/DHCR24/APP	29	BP
GO:0045137	development of primary sexual characteristics	29/1106	223/17910	0.000117723	0.0029616	0.00240169	CYP19A1/SDC1/MMP19/MGST1/ANG/DMC1/ASPM/RAB13/HOXA9/LHFPL2/RXFP2/IDH1/INSR/MMP14/ACVR1B/CBX2/CTNNA1/ADAM15/HSD17B4/FSTL3/CST3/NRIP1/SRD5A1/BRCA2/TNFSF10/NUDT1/HMGB2/MKKS/PRDX4	29	BP
GO:0042325	regulation of phosphorylation	125/1106	1467/17910	0.000118831	0.00297907	0.00241585	UCHL1/FN1/SPRY2/FLT3/GPER1/CXCL10/PBK/AREG/PLPP3/CAV1/CDC25A/ACVRL1/SDC4/EPHB2/WNT11/ANG/TPX2/NRG1/KL/TIMP3/IQGAP3/KIF14/INKA1/MARCO/CDKN2B/FFAR4/GPRC5D/IL18/IRAK3/FZD5/TTK/IL21/PKMYT1/ADAM9/CDC6/HGF/SASH1/INSR/FLT1/FGD2/CDK1/ITSN1/PRDX3/PDGFC/PLK1/CD36/ITGA1/CCNB1/SPHK1/DDIT4/TIMP2/C5/LTBR/SAMSN1/GFRA2/GPRC5C/GADD45G/DAB2IP/PFKFB3/YWHAG/NHLRC1/SCIMP/ACVR1B/SYK/TMEM106A/CORO1C/PPARGC1B/CKS2/MAP3K…	125	BP
GO:0008637	apoptotic mitochondrial changes	19/1106	119/17910	0.000121888	0.00304508	0.00246939	GPER1/MPV17L/E2F1/HGF/NOL3/YWHAG/TFDP1/GPX1/TP73/YWHAE/HK2/BMF/YWHAH/CIDEB/TNFSF10/BAK1/PYCARD/PRELID1/RHOT1	19	BP
GO:0010008	endosome membrane	48/1151	464/18675	0.000306061	0.00304604	0.00238176	HLA-DQA2/ANXA8/CAV1/RAB17/RAB13/TMEM150B/FZD5/SORT1/CD1D/CD1A/HLA-DQB2/CD68/INSR/TICAM2/FGD2/SPHK1/ANXA2/STEAP3/LDLR/MARCHF1/IFITM3/SCARB2/CLCN4/CORO1C/LAPTM4B/ATP6V0A1/MYD88/CTSD/SNX8/AP2S1/BACE1/OCRL/CLCN5/ATP6V0D1/CLTA/EHD4/FURIN/DNAJC13/UBAP1/PLIN3/SNX3/SBF2/VPS25/PLEKHB2/LEPROT/TPCN2/ATP6AP1/MCOLN1	48	CC
GO:0005788	endoplasmic reticulum lumen	35/1151	306/18675	0.000313749	0.00308581	0.00241286	CES1/FN1/FLT3/POGLUT2/MZB1/FAM20C/LAMC1/EBI3/WNT5B/TXNDC5/STS/VCAN/MFGE8/PDGFC/UGGT2/F5/COL6A3/CTSZ/PDIA5/COL8A2/CFP/FUCA2/TIMP1/FSTL3/LGALS1/CST3/GAS6/BACE1/APLP2/ARSB/APP/QSOX1/CRTAP/COLGALT1/SUMF1	35	CC
GO:0044459	plasma membrane part	179/1151	2283/18675	0.000328471	0.00319305	0.0024967	PTGFR/SLC1A3/SDC1/TMIGD3/HLA-DQA2/FN1/CD163/SPRY2/IGFBP2/GPER1/CXCL10/OTOF/CDH5/KCNMA1/MET/AMPH/CAV1/NTSR1/ACVRL1/TYRO3/BSND/SDC4/MSR1/RAB17/GJA4/EPHB2/CABP1/BVES/KIF20A/CCR2/IQSEC3/F3/PRRG1/ASPM/ADORA3/NRG1/CEP55/KL/RAB13/CLEC12B/IQGAP3/C3AR1/HTR1F/MYO7A/GUCY2D/MARCO/MYOF/ST14/TMEM150B/NOS1AP/FZD5/DLC1/KCNE1/ITGA7/MYO10/MFGE8/CALCRL/SAPCD2/EPS8/ADAM9/KCTD12/CD1D/CD1A/ALCAM/NETO1/MILR1/HLA-DQB2/S…	179	CC
GO:0071345	cellular response to cytokine stimulus	97/1106	1084/17910	0.00012902	0.00321211	0.00260484	MAOA/IGHG1/SDC1/PPARG/HLA-DQA2/IL1R2/FN1/SPRY2/FLT3/GPER1/CXCL10/MMP2/IL10/CAV1/TNFRSF17/BIRC5/MYBL2/CXCL11/CCR2/EBI3/GLDC/RAB20/IL18/IRAK3/IL21/OAS1/EPS8/HGF/HLA-DQB2/TICAM2/NOL3/HMOX1/CD36/OAS2/MRPL15/SPHK1/ANXA2/CD86/LTBR/GAPDH/TLR2/IFITM3/DAB2IP/IRF5/IFNGR2/SYK/CCRL2/IFNGR1/PADI2/MT2A/RUFY4/AGPAT2/CISH/CEBPA/BTK/SIRPA/TIMP1/GSTO1/LGALS9/MYD88/JAK2/TNFSF13/HK2/GAS6/CSF1R/MT1X/MCM2/TALDO1/IRF8/…	97	BP
GO:0007548	sex differentiation	33/1106	269/17910	0.000129558	0.00321437	0.00260667	CYP19A1/SDC1/MMP19/TYRO3/MGST1/MERTK/ANG/DMC1/ASPM/RAB13/HOXA9/LHFPL2/RXFP2/IDH1/INSR/MMP14/ACVR1B/CBX2/CTNNA1/ADAM15/HSD17B4/FSTL3/CST3/NRIP1/SRD5A1/BRCA2/TNFSF10/DHCR24/NUDT1/BAK1/HMGB2/MKKS/PRDX4	33	BP
GO:0034502	protein localization to chromosome	15/1106	82/17910	0.000131858	0.00326021	0.00264384	CDCA5/TTK/BUB1B/HASPIN/CDK1/PLK1/ESCO2/KNL1/AURKB/CENPA/CDT1/MACROH2A1/EZH2/BRCA2/CCT5	15	BP
GO:0009167	purine ribonucleoside monophosphate metabolic process	37/1106	317/17910	0.000147211	0.00362734	0.00294157	AK4/FAM20C/INSR/CDK1/CCNB1/DDIT4/GAPDH/PFKFB3/HK3/ATP6V1B2/GALK1/ENO1/MPP1/HK1/P2RX7/HK2/ABCD1/TSPO/HSPA1B/PKM/PGAM4/NDUFAF1/LDHA/COX5A/UQCR10/ATP5PB/UQCR11/NDUFS4/NDUFA8/ATP5MF/FBP1/NDUFB5/AK2/NDUFV3/NMNAT1/ATP5MC3/TPI1	37	BP
GO:0051783	regulation of nuclear division	24/1106	172/17910	0.000150768	0.00370231	0.00300237	DLGAP5/CDC20/CDCA5/MKI67/TRIP13/UBE2C/ESPL1/TTK/PKMYT1/BUB1B/CDC6/CENPF/INSR/ANLN/PLK1/AURKA/KIF11/CCNB1/SPHK1/AURKB/CDT1/NEK2/MACROH2A1/HSPA1B	24	BP
GO:0046686	response to cadmium ion	12/1106	57/17910	0.00015382	0.00375823	0.00304771	MT1E/CDK1/HMOX1/CYBB/CAT/MT1F/HAAO/MT1X/SLC30A1/NUDT1/PCNA/MTF1	12	BP
GO:1901293	nucleoside phosphate biosynthetic process	41/1106	365/17910	0.00015409	0.00375823	0.00304771	NMNAT2/AK4/ME1/ELOVL3/RRM2/TYMS/INSR/SCD/DDIT4/TK1/GAPDH/PFKFB3/HK3/PNP/PPT1/GALK1/AGPAT2/ENO1/AFMID/TK2/UPP1/GSTZ1/HK1/P2RX7/HK2/HAAO/PAPSS1/SHMT1/PKM/PGAM4/LDHA/NME2/NME1/ATP5PB/ACSL3/ATP5MF/FBP1/AK2/NMNAT1/ATP5MC3/TPI1	41	BP
GO:0031349	positive regulation of defense response	53/1106	512/17910	0.000155545	0.00377753	0.00306337	LPL/CAV1/TYRO3/C1QA/CCR2/SIGLEC16/MARCO/NECTIN2/IL18/IRAK3/IL21/CTSL/CD1D/SERPINE1/TICAM2/CTSB/NLRC4/CD36/PLA2G7/S100A8/S100A9/LDLR/TLR2/DAB2IP/FCN1/GRN/UNC13B/SYK/TLR5/MGST2/LILRA5/CEBPA/BTK/MYD88/JAK2/CARD9/ITGAM/HAVCR2/HSPA1B/PSMA6/IL15/IL17RA/PVR/APP/PYCARD/ITGB2/HYAL2/RIOK3/MEF2C/PSMB7/PSMB2/UNC93B1/PSMD1	53	BP
GO:0071219	cellular response to molecule of bacterial origin	25/1106	183/17910	0.000155932	0.00377753	0.00306337	CXCL10/IL10/IL18/FZD5/ADAM9/CD180/CD68/SASH1/SERPINE1/TICAM2/CD36/TLR2/DAB2IP/LY86/SIRPA/SCARB1/TSPO/IRF8/HAVCR2/PYCARD/MEF2C/HMGB2/CASP1/VIM/SGMS1	25	BP
GO:0009126	purine nucleoside monophosphate metabolic process	37/1106	318/17910	0.000156949	0.00378941	0.003073	AK4/FAM20C/INSR/CDK1/CCNB1/DDIT4/GAPDH/PFKFB3/HK3/ATP6V1B2/GALK1/ENO1/MPP1/HK1/P2RX7/HK2/ABCD1/TSPO/HSPA1B/PKM/PGAM4/NDUFAF1/LDHA/COX5A/UQCR10/ATP5PB/UQCR11/NDUFS4/NDUFA8/ATP5MF/FBP1/NDUFB5/AK2/NDUFV3/NMNAT1/ATP5MC3/TPI1	37	BP
GO:0043065	positive regulation of apoptotic process	64/1106	652/17910	0.000158106	0.00380458	0.0030853	PPARG/GPER1/KCNMA1/IL10/CAV1/NTSR1/MYBL2/WNT11/F3/MELK/TIMP3/TOP2A/DLC1/E2F1/SORT1/FGD4/FGD2/ITSN1/NLRC4/HMOX1/ITGA1/S100A8/S100A9/LTBR/CTSZ/GAPDH/GADD45G/DAB2IP/GRN/IRF5/NET1/YWHAG/TFDP1/UNC13B/MAP3K20/CTNNA1/TP73/PLEKHN1/LGALS9/CDK5/CTSH/JAK2/CTSD/YWHAE/P2RX7/BMF/BACE1/YWHAH/TSPO/CIDEB/ITGAM/PSEN2/NACC2/ARHGEF11/TNFSF10/BAK1/PYCARD/GADD45B/PRELID1/HYAL2/MEF2C/CASP1/DAP/E2F3	64	BP
GO:0015949	nucleobase-containing small molecule interconversion	8/1106	27/17910	0.000159129	0.00380972	0.00308947	AK4/RRM2/TYMS/GLRX/GSR/NME2/NME1/AK2	8	BP
GO:0031099	regeneration	26/1106	194/17910	0.000159378	0.00380972	0.00308947	PPARG/FLT3/IL10/TYMS/PTGFRN/HGF/FKBP1B/CDK1/HMOX1/AURKA/CCNB1/GRN/CCNA2/DYSF/CTNNA1/ADAM15/GPX1/JAK2/HFE/GAS6/TSPO/PKM/EZH2/MAP2K1/BAK1/PCNA	26	BP
GO:0019899	enzyme binding	167/1092	1941/16967	4.14243e-05	0.00384358	0.00340738	DAAM2/PPARG/UCHL1/FN1/SPRY2/SH2D4A/CDH5/MET/SIGLEC11/CAV1/CDC25A/ACVRL1/SDC4/CDC20/BIRC5/KIF20A/FAM83A/IQSEC3/F3/TPX2/DOCK1/NRG1/CLEC12B/IQGAP3/MCM10/HOXA9/GLDC/KIF14/INKA1/CDKN2B/UBE2C/DIAPH3/TOP2A/NOS1AP/FZD5/RPH3A/SMAD1/WASF1/E2F1/EPS8/SORT1/ADAM9/CDC6/RAPGEF5/FGD4/SASH1/SERPINE1/CYFIP1/NOL3/FGD2/STBD1/CTTNBP2NL/ITSN1/PRDX3/ERLIN1/HMOX1/PLK1/SH3BP4/AURKA/KIF11/ITGA1/FGD6/CCNB1/RASGEF1B/SPHK1/A…	167	MF
GO:0019359	nicotinamide nucleotide biosynthetic process	21/1106	142/17910	0.000168525	0.0039819	0.0032291	NMNAT2/ME1/INSR/DDIT4/GAPDH/PFKFB3/HK3/PNP/GALK1/ENO1/AFMID/HK1/P2RX7/HK2/HAAO/PKM/PGAM4/LDHA/FBP1/NMNAT1/TPI1	21	BP
GO:0019363	pyridine nucleotide biosynthetic process	21/1106	142/17910	0.000168525	0.0039819	0.0032291	NMNAT2/ME1/INSR/DDIT4/GAPDH/PFKFB3/HK3/PNP/GALK1/ENO1/AFMID/HK1/P2RX7/HK2/HAAO/PKM/PGAM4/LDHA/FBP1/NMNAT1/TPI1	21	BP
GO:0006098	pentose-phosphate shunt	6/1106	15/17910	0.000168795	0.0039819	0.0032291	PGD/TKT/PGM2/TALDO1/DERA/G6PD	6	BP
GO:0090197	positive regulation of chemokine secretion	6/1106	15/17910	0.000168795	0.0039819	0.0032291	ALOX15B/LPL/C5/CSF1R/PYCARD/AIF1	6	BP
GO:0009161	ribonucleoside monophosphate metabolic process	38/1106	331/17910	0.000169805	0.00399264	0.0032378	AK4/FAM20C/INSR/CDK1/CCNB1/DDIT4/GAPDH/PFKFB3/HK3/ATP6V1B2/GALK1/ENO1/MPP1/UPP1/HK1/P2RX7/HK2/ABCD1/TSPO/HSPA1B/PKM/PGAM4/NDUFAF1/LDHA/COX5A/UQCR10/ATP5PB/UQCR11/NDUFS4/NDUFA8/ATP5MF/FBP1/NDUFB5/AK2/NDUFV3/NMNAT1/ATP5MC3/TPI1	38	BP
GO:0098883	synapse pruning	5/1106	10/17910	0.000172639	0.00404605	0.00328112	C1QC/C1QB/C1QA/CDK5/ITGAM	5	BP
GO:0035579	specific granule membrane	15/1151	91/18675	0.000423255	0.00406714	0.00318017	CLEC12A/MCEMP1/C3AR1/RAB44/CD36/GPR84/CLEC5A/CYBB/SLC2A5/TRPM2/ALDH3B1/AGPAT2/ITGAM/HVCN1/ITGB2	15	CC
GO:2001057	reactive nitrogen species metabolic process	15/1106	84/17910	0.000174529	0.00407308	0.00330304	IL10/CAV1/NOS1AP/INSR/CD36/SPR/TLR2/TMEM106A/SIRPA/JAK2/ACP5/TSPO/P2RX4/ITGB2/AIF1	15	BP
GO:0071216	cellular response to biotic stimulus	27/1106	206/17910	0.000174924	0.00407308	0.00330304	CXCL10/IL10/IL18/FZD5/ADAM9/CD180/CD68/SASH1/SERPINE1/TICAM2/CD36/TLR2/DAB2IP/SYK/LY86/BTK/SIRPA/SCARB1/TSPO/IRF8/HAVCR2/PYCARD/MEF2C/HMGB2/CASP1/VIM/SGMS1	27	BP
GO:0021700	developmental maturation	32/1106	262/17910	0.000176617	0.00409922	0.00332424	GLDN/PPARG/MMP2/CDH5/ACVRL1/CDC20/C1QA/HBZ/ANG/DMC1/FAM20C/TYMS/TRIP13/KIF14/BHLHA15/RXFP2/FZD5/IL21/AURKA/CCNB1/DAB2IP/NFIA/CEBPA/BTK/PICK1/G6PD/SNAPIN/BRCA2/AGRN/IL15/APP/ID2	32	BP
GO:0000778	condensed nuclear chromosome kinetochore	4/1151	7/18675	0.0004322	0.0041059	0.00321048	BUB1/PLK1/CCNB1/CENPA	4	CC
GO:0016491	oxidoreductase activity	69/1092	662/16967	4.83029e-05	0.00418303	0.00370831	MAOA/CYP19A1/ALOX15B/CH25H/MGST1/PIR/ME1/MAOB/CRYM/RRM2/GLDC/PYCR1/ACOX2/PTGR1/IDH1/FRRS1/ASPH/PGD/TP53I3/SCD/PRDX3/HMOX1/DPYD/BCKDHA/SPR/ALDH4A1/CYBB/GAPDH/BLVRA/PDIA5/ALDH3B1/FADS1/MGST2/GPX1/DDO/CYBRD1/SQOR/GSTO1/CBR1/PRDX1/HSD17B4/CAT/GSTZ1/GLRX/GSR/HAAO/PRDX5/HADHB/SRD5A1/SDHD/G6PD/LDHA/DHCR24/COX5A/UQCR10/QSOX1/SQLE/UQCR11/NDUFS4/NDUFA8/PLOD1/ALDH9A1/MTHFD2/NDUFB5/NDUFV3/GPD2/ETFA/HADHA/SUM…	69	MF
GO:0019682	glyceraldehyde-3-phosphate metabolic process	7/1106	21/17910	0.000181418	0.00419712	0.00340363	PGD/TKT/PGM2/TALDO1/DERA/G6PD/TPI1	7	BP
GO:0032731	positive regulation of interleukin-1 beta production	10/1106	42/17910	0.000185322	0.00426004	0.00345465	LPL/FZD5/LILRA5/LGALS9/JAK2/HK1/P2RX7/APP/PYCARD/CASP1	10	BP
GO:0090382	phagosome maturation	10/1106	42/17910	0.000185322	0.00426004	0.00345465	MYO7A/RAB20/RAB39A/ATP6V1B2/UNC13B/ATP6V0A1/P2RX7/RAB34/ATP6V0D1/ATP6V1F	10	BP
GO:0097190	apoptotic signaling pathway	58/1106	579/17910	0.000187232	0.00429024	0.00347914	CREB3L1/GPER1/MPV17L/CAV1/MELK/TIMP3/UACA/E2F1/E2F2/SORT1/HGF/SERPINE1/TICAM2/NOL3/HMOX1/DDIT4/S100A8/S100A9/LTBR/DAB2IP/YWHAG/TFDP1/ACVR1B/CTNNA1/CD38/GPX1/TP73/LGALS3/SH3RF1/BTK/ENO1/LGALS9/CTSH/JAK2/YWHAE/P2RX7/BMF/YWHAH/CIDEB/ITGAM/NACC2/HSPA1B/BRCA2/TNFSF10/GRINA/P2RX4/BAK1/PYCARD/PRELID1/HYAL2/HMGB2/CASP1/SGMS1/DAP/SGK3/RHOT1/FNIP2/PTTG1IP	58	BP
GO:0032732	positive regulation of interleukin-1 production	11/1106	50/17910	0.000190356	0.00433421	0.0035148	LPL/FZD5/LILRA5/LGALS9/JAK2/HK1/P2RX7/HAVCR2/APP/PYCARD/CASP1	11	BP
GO:0045851	pH reduction	11/1106	50/17910	0.000190356	0.00433421	0.0035148	RAB20/GRN/RAB39A/ATP6V1B2/PPT1/CLIC4/ATP6V0A1/ATP6V0D1/SNAPIN/ATP6V1F/ATP6AP1	11	BP
GO:0034220	ion transmembrane transport	92/1106	1028/17910	0.000191919	0.00435602	0.00353248	SLC1A3/GPER1/CXCL10/KCNMA1/CAV1/NTSR1/BSND/EPHB2/CXCL11/CCR2/KCNK13/SLC16A8/SLC22A16/BHLHA15/NOS1AP/TMEM38A/KCNE1/NETO2/ANXA2P2/ANO5/NETO1/ASPH/SLC4A11/FKBP1B/NOL3/GJD3/JPH4/STAC3/SLC1A5/ANXA2/CYBB/TRPM2/DYSF/ANXA5/ATP6V1B2/CLCN4/SLC31A2/SLC7A7/SLC37A2/KCNMB1/CLIC4/SESTD1/KCNK5/ATP6V0A1/GSTO1/CATSPER1/MICU1/YWHAE/GLRX/P2RX7/HFE/GAS6/OPRL1/YWHAH/VDAC1/PSEN2/CLCN5/SLC39A1/GRIK1/KCNQ1/SLC30A1/ATP6V0…	92	BP
GO:0071900	regulation of protein serine/threonine kinase activity	50/1106	479/17910	0.000193612	0.00438063	0.00355244	UCHL1/SPRY2/FLT3/CAV1/CDC25A/EPHB2/NRG1/IQGAP3/INKA1/CDKN2B/IRAK3/FZD5/PKMYT1/ADAM9/CDC6/HGF/SASH1/INSR/FLT1/FGD2/CDK1/PLK1/ITGA1/CCNB1/C5/GADD45G/DAB2IP/YWHAG/SYK/CKS2/MAP3K20/DUSP3/TP73/CEBPA/MACROH2A1/MAP3K6/JAK2/P2RX7/CDKN3/CSF1R/ILK/EZH2/MAP2K1/PYCARD/ACTB/GADD45B/HYAL2/CAMK1/DUSP7/MAP3K21	50	BP
GO:0060696	regulation of phospholipid catabolic process	4/1106	6/17910	0.000196205	0.00442538	0.00358873	APOC1/IDH1/LDLR/SCARB1	4	BP
GO:0051188	cofactor biosynthetic process	36/1106	310/17910	0.000198833	0.00447064	0.00362543	MPV17L/NMNAT2/ME1/ELOVL3/MAOB/INSR/SCD/OPLAH/DDIT4/SPR/CYBB/GAPDH/PFKFB3/HK3/PNP/PPT1/MGST2/GALK1/ENO1/AFMID/GSTZ1/HK1/P2RX7/HK2/HAAO/TSPO/COQ5/PDSS1/PKM/PGAM4/LDHA/ACSL3/FBP1/ALAS1/NMNAT1/TPI1	36	BP
GO:0031589	cell-substrate adhesion	37/1106	322/17910	0.000201961	0.00452145	0.00366664	SIGLEC1/FN1/ACVRL1/TYRO3/SDC4/BVES/MERTK/DOCK1/LAMC1/KIF14/DLC1/ITGA7/ADAM9/SERPINE1/SPOCK1/JAG1/CD36/ITGA1/JUP/FMN1/MMP14/SRGAP2/CORO2B/CORO1C/ADAM15/DUSP3/FAT2/PTPRO/CDK5/LGALS1/JAK2/GAS6/HPSE/S100A10/ILK/ITGB2/AKIP1	37	BP
GO:0000302	response to reactive oxygen species	29/1106	230/17910	0.00020235	0.00452145	0.00366664	SDC1/MMP2/AREG/MET/IL10/PYCR1/ADAM9/HGF/FKBP1B/CDK1/PRDX3/HMOX1/CD36/SPHK1/TRPM2/NET1/CCNA2/PPARGC1B/GPX1/BTK/SIRPA/CAT/CST3/PRDX5/EZH2/PSAP/BAK1/HYAL2/PCNA	29	BP
GO:0005524	ATP binding	130/1092	1451/16967	5.59077e-05	0.00453901	0.00402389	SYN2/FLT3/ACSM4/PBK/NMNAT2/MET/ACVRL1/TYRO3/EPHB2/KIF20A/NAV3/MKI67/AK4/KIF4A/KIF18B/MERTK/DMC1/FAM20C/TDRD9/MELK/KIF26A/BUB1/TRIP13/KIF14/MYO7A/GUCY2D/UBE2C/TOP2A/IRAK3/KIF23/KIFC1/TTK/PKMYT1/OAS1/BUB1B/MYO10/POLQ/CDC6/HASPIN/KIF15/INSR/FLT1/CDK1/ABCA6/NLRC4/PLK1/AURKA/KIF11/OAS2/DNAH8/KIF2C/SPHK1/CDC42BPA/OPLAH/TK1/AURKB/MYO1E/PFKFB3/HK3/ATP6V1B2/CLCN4/FES/PIP5K1B/ACVR1B/SYK/MAP3K20/GALK1/CIT/D…	130	MF
GO:0005739	mitochondrion	123/1151	1492/18675	0.000485741	0.00456269	0.00356765	MAOA/GPER1/MMP2/MPV17L/NTSR1/ECHDC3/DLGAP5/STARD13/MGST1/AK4/MAOB/CRYM/GLDC/TYMS/GCAT/FAM72A/HJURP/PYCR1/NOS1AP/ALDH1L2/OAS1/ADAP2/DEPP1/WASF1/PLA2G4A/E2F1/NOL3/MACC1/CDK1/PRDX3/ASB9/CCNB1/MRPL15/DDIT4/BCKDHA/PNKD/ALDH4A1/PCK2/YWHAG/TFDP1/PPARGC1B/FADS1/CLIC4/GPX1/TP73/LGALS3/PLEKHN1/LDHD/SQOR/TK2/PICK1/CAT/GSTZ1/MICU1/HK1/BCKDK/TMEM70/YWHAE/HK2/BMF/GSR/YWHAH/PRDX5/ABCD1/VDAC1/TSPO/HADHB/CLPB/GPT…	123	CC
GO:0006665	sphingolipid metabolic process	21/1106	144/17910	0.000205647	0.00456675	0.00370338	PLPP3/ST6GALNAC3/STS/GM2A/TEX2/SPHK1/SPTLC2/ALDH3B1/CTSA/PPT1/HEXB/P2RX7/GLB1/PLA2G15/CERS6/PSAP/ACER3/SPTSSA/ORMDL2/SGMS1/SUMF1	21	BP
GO:0042542	response to hydrogen peroxide	21/1106	144/17910	0.000205647	0.00456675	0.00370338	SDC1/AREG/MET/IL10/PYCR1/ADAM9/HGF/FKBP1B/CDK1/PRDX3/HMOX1/SPHK1/TRPM2/NET1/GPX1/SIRPA/CST3/EZH2/PSAP/BAK1/PCNA	21	BP
GO:0034097	response to cytokine	102/1106	1167/17910	0.000208053	0.00460598	0.00373519	MAOA/IGHG1/SDC1/PPARG/HLA-DQA2/IL1R2/FN1/SPRY2/FLT3/GPER1/CXCL10/MMP2/IL10/CAV1/TNFRSF17/BIRC5/MYBL2/CXCL11/CCR2/EBI3/GLDC/TYMS/RAB20/IL18/IRAK3/IL21/OAS1/EPS8/ADAM9/HGF/HLA-DQB2/TICAM2/NOL3/HMOX1/CD36/OAS2/MRPL15/SPHK1/ANXA2/CD86/LTBR/GAPDH/TLR2/IFITM3/DAB2IP/IRF5/IFNGR2/SYK/CCRL2/IFNGR1/CD38/PADI2/MT2A/RUFY4/AGPAT2/CISH/CEBPA/BTK/SIRPA/TIMP1/GSTO1/LGALS9/MYD88/JAK2/ACP5/TNFSF13/HK2/GAS6/CSF1R/M…	102	BP
GO:0060326	cell chemotaxis	31/1106	253/17910	0.00020901	0.00461296	0.00374085	CYP19A1/CXCL10/CH25H/MET/IL10/CXCL11/CCR2/RAB13/C3AR1/HGF/SERPINE1/FLT1/ITGA1/PLA2G7/S100A8/C5/S100A9/TRPM2/DYSF/SYK/PADI2/LGALS3/MPP1/PTPRO/LGALS9/GAS6/P2RX4/IL17RA/ITGB2/AIF1/HMGB2	31	BP
GO:0061615	glycolytic process through fructose-6-phosphate	8/1106	28/17910	0.000210804	0.0046242	0.00374996	GAPDH/HK3/GALK1/ENO1/HK1/HK2/PKM/TPI1	8	BP
GO:0061620	glycolytic process through glucose-6-phosphate	8/1106	28/17910	0.000210804	0.0046242	0.00374996	GAPDH/HK3/GALK1/ENO1/HK1/HK2/PKM/TPI1	8	BP
GO:0006873	cellular ion homeostasis	54/1106	531/17910	0.000212142	0.00462565	0.00375114	GPER1/CXCL10/KCNMA1/CAV1/NTSR1/CXCL11/CCR2/C3AR1/RAB20/TMEM38A/ANXA2P2/SLC4A11/FKBP1B/NOL3/JPH4/HMOX1/CD36/ANXA2/S100A8/S100A9/FTL/TRPM2/GRN/RAB39A/MAFG/ATP6V1B2/PPT1/CLIC4/CD38/MT2A/HEXB/CYBRD1/ATP6V0A1/GSTO1/CDK5/MICU1/JAK2/YWHAE/P2RX7/HFE/OPRL1/SLC30A1/ATP6V0D1/SNAPIN/GRINA/P2RX4/APP/BAK1/NUBP1/ATP6V1F/CHP1/TPCN2/ATP6AP1/MCOLN1	54	BP
GO:0042177	negative regulation of protein catabolic process	19/1106	124/17910	0.000212156	0.00462565	0.00375114	PBK/IL10/NRG1/TIMP3/IRAK3/DERL3/ANXA2/DAB2IP/DYSF/CTSA/LAPTM4B/TIMP1/PRKCG/CST3/HFE/FURIN/SDCBP/SNX3/UBE2J1	19	BP
GO:0071222	cellular response to lipopolysaccharide	24/1106	176/17910	0.000215237	0.00467865	0.00379412	CXCL10/IL10/IL18/ADAM9/CD180/CD68/SASH1/SERPINE1/TICAM2/CD36/TLR2/DAB2IP/LY86/SIRPA/SCARB1/TSPO/IRF8/HAVCR2/PYCARD/MEF2C/HMGB2/CASP1/VIM/SGMS1	24	BP
GO:0009895	negative regulation of catabolic process	34/1106	288/17910	0.000216672	0.00469564	0.0038079	PBK/APOC1/MET/IL10/NRG1/TIMP3/IRAK3/E2F1/DERL3/HGF/HMOX1/ANXA2/DDIT4/DAB2IP/DYSF/CTSA/LAPTM4B/TIMP1/MYD88/PRKCG/CST3/BMF/HFE/TSPO/FURIN/NOCT/EIF4G1/QSOX1/SDCBP/SNX3/UBE2J1/FBP1/DAP/NMNAT1	34	BP
GO:0007052	mitotic spindle organization	16/1106	95/17910	0.000218016	0.00471058	0.00382001	SPC25/CDC20/MYBL2/KIF4A/TPX2/KIF23/KIFC1/TTK/PLK1/KIF11/CCNB1/AURKB/MAP10/HSPA1B/STIL/POC1A	16	BP
GO:0043068	positive regulation of programmed cell death	64/1106	660/17910	0.000222174	0.00478606	0.00388122	PPARG/GPER1/KCNMA1/IL10/CAV1/NTSR1/MYBL2/WNT11/F3/MELK/TIMP3/TOP2A/DLC1/E2F1/SORT1/FGD4/FGD2/ITSN1/NLRC4/HMOX1/ITGA1/S100A8/S100A9/LTBR/CTSZ/GAPDH/GADD45G/DAB2IP/GRN/IRF5/NET1/YWHAG/TFDP1/UNC13B/MAP3K20/CTNNA1/TP73/PLEKHN1/LGALS9/CDK5/CTSH/JAK2/CTSD/YWHAE/P2RX7/BMF/BACE1/YWHAH/TSPO/CIDEB/ITGAM/PSEN2/NACC2/ARHGEF11/TNFSF10/BAK1/PYCARD/GADD45B/PRELID1/HYAL2/MEF2C/CASP1/DAP/E2F3	64	BP
GO:0051346	negative regulation of hydrolase activity	45/1106	420/17910	0.000223186	0.0047935	0.00388726	WFDC1/SPRY2/ANXA8/SH2D4A/APOC1/BIRC5/TIMP3/PKMYT1/SORT1/HGF/SERPINE1/SPOCK1/FKBP1B/NOL3/PRDX3/SH3BP4/KNL1/TIMP2/C5/COL6A3/GAPDH/DAB2IP/SERPINB1/SPINT1/HDAC9/GPX1/LGALS3/SH3RF1/TIMP1/PPP1R26/YWHAE/CST3/SERPINB8/GAS6/RENBP/PRDX5/MCM2/APLP2/FURIN/CSTB/DHCR24/APP/MKKS/CHP1/FKBP15	45	BP
GO:0072525	pyridine-containing compound biosynthetic process	21/1106	145/17910	0.000226771	0.004856	0.00393794	NMNAT2/ME1/INSR/DDIT4/GAPDH/PFKFB3/HK3/PNP/GALK1/ENO1/AFMID/HK1/P2RX7/HK2/HAAO/PKM/PGAM4/LDHA/FBP1/NMNAT1/TPI1	21	BP
GO:0051304	chromosome separation	13/1106	68/17910	0.000230871	0.00492913	0.00399725	DLGAP5/CDC20/TRIP13/ESPL1/TTK/BUB1B/CDC6/CENPF/NCAPH/PLK1/CCNB1/AURKB/CDT1	13	BP
GO:0009165	nucleotide biosynthetic process	40/1106	360/17910	0.000231831	0.00493498	0.00400199	NMNAT2/AK4/ME1/ELOVL3/RRM2/TYMS/INSR/SCD/DDIT4/GAPDH/PFKFB3/HK3/PNP/PPT1/GALK1/AGPAT2/ENO1/AFMID/TK2/UPP1/GSTZ1/HK1/P2RX7/HK2/HAAO/PAPSS1/SHMT1/PKM/PGAM4/LDHA/NME2/NME1/ATP5PB/ACSL3/ATP5MF/FBP1/AK2/NMNAT1/ATP5MC3/TPI1	40	BP
GO:0010899	regulation of phosphatidylcholine catabolic process	3/1106	3/17910	0.000234894	0.00497078	0.00403102	APOC1/LDLR/SCARB1	3	BP
GO:0019087	transformation of host cell by virus	3/1106	3/17910	0.000234894	0.00497078	0.00403102	TYMS/INSR/HYAL2	3	BP
GO:0051247	positive regulation of protein metabolic process	129/1106	1548/17910	0.000238246	0.00502567	0.00407553	PPARG/FN1/SPRY2/FLT3/GPER1/AREG/CAV1/ACVRL1/SDC4/CDC20/DTL/WNT11/PRR16/ANG/CCR2/F3/TPX2/NRG1/KL/EBI3/IQGAP3/KIF14/MARCO/FFAR4/UBE2C/GPRC5D/CDCA2/IL18/NOS1AP/FZD5/TTK/DLC1/IL21/ADAM9/CDC6/HGF/ASPH/SASH1/INSR/FLT1/FGD2/CDK1/NLRC4/PDGFC/ASB9/HMOX1/PLK1/CD36/AURKA/ITGA1/CCNB1/SPHK1/CD86/TIMP2/S100A8/C5/S100A9/LTBR/LDLR/CYBB/GPRC5C/GADD45G/DAB2IP/GRN/NHLRC1/SCIMP/MMP14/CTIF/ACVR1B/SYK/TMEM106A/CKS2/MA…	129	BP
GO:0048002	antigen processing and presentation of peptide antigen	25/1106	188/17910	0.000238885	0.00502567	0.00407553	HLA-DQA2/KIF4A/KIF26A/KIF23/CTSL/HLA-DQB2/KIF15/CD36/KIF11/KIF2C/CYBB/MARCHF1/CTSD/AP2S1/HFE/DYNLL1/PSMA6/SEC24D/CLTA/PYCARD/PSMB7/AP1B1/PSMB2/AP1S1/PSMD1	25	BP
GO:0030414	peptidase inhibitor activity	24/1092	157/16967	6.60957e-05	0.00505049	0.00447732	WFDC1/TIMP4/BIRC5/TIMP3/SERPINE1/SPOCK1/NOL3/PRDX3/TIMP2/C5/COL6A3/GAPDH/SERPINB1/SPINT1/TIMP1/CST3/SERPINB8/GAS6/RENBP/PRDX5/APLP2/FURIN/CSTB/APP	24	MF
GO:0042116	macrophage activation	16/1106	96/17910	0.000246884	0.00515685	0.00418191	VSIG4/IL10/C1QA/SPHK1/LDLR/TLR2/GRN/DYSF/SYK/TMEM106A/CEBPA/ITGAM/HAVCR2/APP/ITGB2/AIF1	16	BP
GO:0043549	regulation of kinase activity	75/1106	807/17910	0.000247059	0.00515685	0.00418191	UCHL1/SPRY2/FLT3/CXCL10/CAV1/CDC25A/SDC4/EPHB2/WNT11/ANG/TPX2/NRG1/IQGAP3/KIF14/INKA1/CDKN2B/GPRC5D/IL18/IRAK3/FZD5/PKMYT1/ADAM9/CDC6/HGF/SASH1/INSR/FLT1/FGD2/CDK1/ITSN1/PRDX3/PDGFC/PLK1/ITGA1/CCNB1/C5/GPRC5C/GADD45G/DAB2IP/YWHAG/NHLRC1/SYK/CORO1C/CKS2/MAP3K20/LILRA5/DUSP3/CCDC88A/TP73/CISH/CEBPA/MACROH2A1/CDK5/MAP3K6/JAK2/CLSPN/SOCS6/P2RX7/GAS6/CDKN3/CSF1R/ILK/EZH2/MAP2K1/APP/PYCARD/ACTB/GADD45B…	75	BP
GO:0031330	negative regulation of cellular catabolic process	30/1106	244/17910	0.000247271	0.00515685	0.00418191	PBK/APOC1/MET/IL10/TIMP3/E2F1/DERL3/HGF/HMOX1/ANXA2/DDIT4/DAB2IP/CTSA/LAPTM4B/TIMP1/MYD88/PRKCG/CST3/BMF/HFE/TSPO/FURIN/NOCT/EIF4G1/QSOX1/SDCBP/UBE2J1/FBP1/DAP/NMNAT1	30	BP
GO:0071248	cellular response to metal ion	23/1106	167/17910	0.000249291	0.00518396	0.0042039	MT1E/HMOX1/CCNB1/CYBB/TRPM2/CLIC4/MT2A/CEBPA/FSTL3/MT1F/HFE/BACE1/MEF2A/MT1X/TSPO/P2RX4/HVCN1/APP/XRCC4/MEF2C/ID2/FBP1/MCOLN1	23	BP
GO:0032559	adenyl ribonucleotide binding	133/1092	1502/16967	7.803e-05	0.00518724	0.00459855	SYN2/FLT3/ACSM4/PBK/NMNAT2/MET/ACVRL1/TYRO3/EPHB2/KIF20A/NAV3/MKI67/AK4/ME1/KIF4A/KIF18B/MERTK/DMC1/FAM20C/TDRD9/MELK/KIF26A/BUB1/TRIP13/KIF14/MYO7A/GUCY2D/UBE2C/TOP2A/IRAK3/KIF23/KIFC1/TTK/PKMYT1/OAS1/BUB1B/MYO10/POLQ/CDC6/HASPIN/KIF15/INSR/FLT1/CDK1/ABCA6/NLRC4/PLK1/AURKA/KIF11/OAS2/DNAH8/KIF2C/SPHK1/CDC42BPA/OPLAH/TK1/AURKB/MYO1E/PFKFB3/HK3/ATP6V1B2/CLCN4/FES/PIP5K1B/ACVR1B/SYK/MAP3K20/GALK1/C…	133	MF
GO:0016773	phosphotransferase activity, alcohol group as acceptor	64/1092	611/16967	7.81249e-05	0.00518724	0.00459855	FLT3/PBK/MET/ACVRL1/TYRO3/EPHB2/FAM20C/MELK/BUB1/GUCY2D/IRAK3/TTK/PKMYT1/BUB1B/HASPIN/INSR/FLT1/CDK1/PLK1/AURKA/SPHK1/CDC42BPA/AURKB/PFKFB3/HK3/CCNA2/FES/PIP5K1B/ACVR1B/SYK/MAP3K20/GALK1/CIT/DGKG/BTK/NEK2/CDK5/MAP3K6/JAK2/HK1/BCKDK/PRKCG/HK2/CSF1R/PAPSS1/GRK3/ILK/NEK3/PKM/MAPK6/TEC/ITPKC/MAST1/CDC42BPB/NME2/MAP2K1/RIOK3/ATP23/CHKA/RPS6KC1/CAMK1/SGK3/MAP3K21/NEK4	64	MF
GO:0004866	endopeptidase inhibitor activity	23/1092	149/16967	7.98652e-05	0.00518724	0.00459855	WFDC1/TIMP4/BIRC5/TIMP3/SERPINE1/SPOCK1/NOL3/PRDX3/C5/COL6A3/GAPDH/SERPINB1/SPINT1/TIMP1/CST3/SERPINB8/GAS6/RENBP/PRDX5/APLP2/FURIN/CSTB/APP	23	MF
GO:0072521	purine-containing compound metabolic process	56/1106	560/17910	0.000251043	0.00520534	0.00422124	TPST1/AK4/ELOVL3/FAM20C/INSR/SCD/CDK1/NUDT16/CCNB1/DPYD/DDIT4/SULT1A1/GAPDH/PFKFB3/HK3/PNP/ATP6V1B2/PPT1/GALK1/GPX1/ENO1/MPP1/HSD17B4/GSTZ1/ADA2/HK1/P2RX7/HK2/ABCD1/PAPSS1/SHMT1/TSPO/HSPA1B/PKM/PGAM4/NDUFAF1/LDHA/SLC2A9/NME2/NME1/COX5A/NUDT1/UQCR10/ATP5PB/UQCR11/NDUFS4/ACSL3/NDUFA8/ATP5MF/FBP1/NDUFB5/AK2/NDUFV3/NMNAT1/ATP5MC3/TPI1	56	BP
GO:2001235	positive regulation of apoptotic signaling pathway	24/1106	178/17910	0.000255803	0.00527767	0.00427989	GPER1/CAV1/TIMP3/E2F1/S100A8/S100A9/LTBR/DAB2IP/YWHAG/TFDP1/CTNNA1/TP73/LGALS9/CTSH/JAK2/YWHAE/BMF/YWHAH/CIDEB/NACC2/TNFSF10/BAK1/PYCARD/HYAL2	24	BP
GO:0034501	protein localization to kinetochore	6/1106	16/17910	0.000255998	0.00527767	0.00427989	TTK/HASPIN/CDK1/KNL1/AURKB/CDT1	6	BP
GO:0034404	nucleobase-containing small molecule biosynthetic process	27/1106	211/17910	0.000259875	0.00534228	0.00433229	INSR/NUDT16/DDIT4/TK1/GAPDH/PFKFB3/HK3/PNP/TYMP/GALK1/GPX1/ENO1/PUDP/TK2/UPP1/HK1/P2RX7/HK2/ABCD1/PKM/PGAM4/LDHA/NME2/NME1/NUDT1/FBP1/TPI1	27	BP
GO:0033043	regulation of organelle organization	100/1106	1147/17910	0.000262859	0.00538824	0.00436956	NES/SDC1/GPER1/ARPIN/SH3PXD2B/MPV17L/MET/SDC4/DLGAP5/CDC20/SKA3/NAV3/CDCA5/MKI67/WNT11/TPX2/BUB1/TRIP13/UBE2C/ESPL1/TOP2A/FZD5/TTK/DLC1/PKMYT1/BUB1B/WASF1/E2F1/EPS8/SKA1/CDC6/CENPF/HGF/CYFIP1/CCDC151/INSR/NOL3/ANLN/PLK1/AURKA/KIF11/CAPG/CCNB1/SPHK1/ANXA2/S100A8/S100A9/AURKB/TRPM2/GRN/SCARB2/YWHAG/FMN1/TFDP1/FES/CORO2B/LAPTM4B/CLIC4/GPX1/CCDC88A/PADI2/TP73/CIT/CDT1/NEK2/MACROH2A1/CDK5/PICK1/SIGLEC…	100	BP
GO:0042742	defense response to bacterium	30/1106	245/17910	0.000265545	0.00542784	0.00440167	IGKV3-20/SIGLEC11/IL10/RNASE3/JCHAIN/SIGLEC16/RNASE6/IGHA1/SERPINE1/NLRC4/CD36/S100A8/S100A9/TLR2/GRN/UNC13B/IGHA2/SYK/MPEG1/CFP/TLR5/IGHM/MYD88/ACP5/P2RX7/CARD9/IRF8/HAVCR2/PYCARD/HMGB2	30	BP
GO:0051130	positive regulation of cellular component organization	103/1106	1189/17910	0.000268292	0.00546723	0.00443362	NES/SDC1/PPARG/FN1/GPER1/ARPIN/SH3PXD2B/MET/CAV1/SDC4/DLGAP5/EPHB2/CDC20/JCHAIN/C2/NAV3/CDCA5/WNT11/MERTK/DOCK1/UBE2C/ESPL1/SLITRK4/FZD5/MFGE8/WASF1/E2F1/ADAM9/HGF/SERPINE1/CYFIP1/INSR/FKBP1B/ITSN1/ANLN/CD36/AURKA/CCNB1/SPHK1/ANXA2/S100A9/AURKB/DAB2IP/GRN/SCARB2/YWHAG/FMN1/TFDP1/FES/UNC13B/SYK/CORO1C/PPT1/GPX1/DUSP3/CCDC88A/TP73/CDT1/NEK2/MACROH2A1/FZD1/CDK5/PICK1/YWHAE/P2RX7/HK2/BMF/HFE/GAS6/YWH…	103	BP
GO:0022617	extracellular matrix disassembly	14/1106	78/17910	0.000268992	0.00546723	0.00443362	MMP2/SH3PXD2B/MMP19/HTRA1/LAMC1/CTSL/TIMP2/MMP14/ADAM15/TIMP1/CST3/FURIN/CAPNS1/FSCN1	14	BP
GO:0010562	positive regulation of phosphorus metabolic process	91/1106	1025/17910	0.000272763	0.00550566	0.00446478	SPRY2/FLT3/GPER1/AREG/CAV1/NTSR1/ACVRL1/SDC4/WNT11/ANG/TPX2/NRG1/KL/IQGAP3/KIF14/MARCO/FFAR4/GPRC5D/CDCA2/IL18/FZD5/TTK/DLC1/IL21/ADAM9/CDC6/HGF/SASH1/INSR/FLT1/FGD2/CDK1/ITSN1/PDGFC/PLK1/CD36/ITGA1/CCNB1/SPHK1/TIMP2/C5/LTBR/GPRC5C/GADD45G/DAB2IP/PFKFB3/SCIMP/ACVR1B/SYK/TMEM106A/PPARGC1B/CKS2/MAP3K20/LILRA5/CCDC88A/TP73/SH3RF1/ENO1/FZD1/LGALS9/CDK5/MAP3K6/JAK2/CLSPN/P2RX7/HFE/GAS6/CSF1R/CARD9/HAV…	91	BP
GO:0045937	positive regulation of phosphate metabolic process	91/1106	1025/17910	0.000272763	0.00550566	0.00446478	SPRY2/FLT3/GPER1/AREG/CAV1/NTSR1/ACVRL1/SDC4/WNT11/ANG/TPX2/NRG1/KL/IQGAP3/KIF14/MARCO/FFAR4/GPRC5D/CDCA2/IL18/FZD5/TTK/DLC1/IL21/ADAM9/CDC6/HGF/SASH1/INSR/FLT1/FGD2/CDK1/ITSN1/PDGFC/PLK1/CD36/ITGA1/CCNB1/SPHK1/TIMP2/C5/LTBR/GPRC5C/GADD45G/DAB2IP/PFKFB3/SCIMP/ACVR1B/SYK/TMEM106A/PPARGC1B/CKS2/MAP3K20/LILRA5/CCDC88A/TP73/SH3RF1/ENO1/FZD1/LGALS9/CDK5/MAP3K6/JAK2/CLSPN/P2RX7/HFE/GAS6/CSF1R/CARD9/HAV…	91	BP
GO:0050704	regulation of interleukin-1 secretion	11/1106	52/17910	0.000274825	0.00550566	0.00446478	IL1R2/LPL/FZD5/SERPINB1/LILRA5/LGALS9/HK1/P2RX7/GAS6/PYCARD/CASP1	11	BP
GO:0090307	mitotic spindle assembly	11/1106	52/17910	0.000274825	0.00550566	0.00446478	CDC20/MYBL2/KIF4A/TPX2/KIF23/KIFC1/PLK1/KIF11/AURKB/MAP10/HSPA1B	11	BP
GO:0008608	attachment of spindle microtubules to kinetochore	8/1106	29/17910	0.000275474	0.00550566	0.00446478	CCNB1/KIF2C/KNL1/AURKB/CDT1/NEK2/KNSTRN/SPAG5	8	BP
GO:0050718	positive regulation of interleukin-1 beta secretion	8/1106	29/17910	0.000275474	0.00550566	0.00446478	LPL/FZD5/LILRA5/LGALS9/HK1/P2RX7/PYCARD/CASP1	8	BP
GO:0019886	antigen processing and presentation of exogenous peptide antigen via MHC class II	16/1106	97/17910	0.000279005	0.00551393	0.00447149	HLA-DQA2/KIF4A/KIF26A/KIF23/CTSL/HLA-DQB2/KIF15/KIF11/KIF2C/CTSD/AP2S1/DYNLL1/SEC24D/CLTA/AP1B1/AP1S1	16	BP
GO:0120162	positive regulation of cold-induced thermogenesis	16/1106	97/17910	0.000279005	0.00551393	0.00447149	CAV1/GRB10/ELOVL3/CCR2/FFAR4/IL18/SCD/PDGFC/CD36/GADD45G/FABP5/TSHR/SYK/PPARGC1B/JAK2/FH	16	BP
GO:0034383	low-density lipoprotein particle clearance	10/1106	44/17910	0.00027923	0.00551393	0.00447149	HMOX1/CD36/ANXA2/LDLR/LIPA/AP2S1/NCEH1/SCARB1/NPC2/CLTA	10	BP
GO:0043410	positive regulation of MAPK cascade	51/1106	499/17910	0.000279431	0.00551393	0.00447149	SPRY2/FLT3/GPER1/NRG1/KL/IQGAP3/MARCO/FFAR4/FZD5/ADAM9/HGF/SASH1/INSR/FLT1/FGD2/CDK1/CD36/ITGA1/SPHK1/TIMP2/C5/LTBR/GADD45G/DAB2IP/SCIMP/SYK/TMEM106A/MAP3K20/LILRA5/TP73/SH3RF1/LGALS9/MAP3K6/JAK2/P2RX7/GAS6/CSF1R/CARD9/HAVCR2/ILK/EZH2/PSAP/MAP2K1/APP/PYCARD/GADD45B/SDCBP/DUSP7/MAP3K21/NMNAT1/ATP6AP1	51	BP
GO:0055080	cation homeostasis	58/1106	588/17910	0.00027972	0.00551393	0.00447149	GPER1/CXCL10/KCNMA1/CAV1/NTSR1/CXCL11/CCR2/KL/C3AR1/RAB20/TMEM38A/ANXA2P2/SLC4A11/FKBP1B/NOL3/JPH4/HMOX1/CD36/TMTC2/ANXA2/STEAP3/S100A8/S100A9/FTL/TRPM2/GRN/RAB39A/MAFG/ATP6V1B2/PPT1/CLIC4/CD38/MT2A/HEXB/CYBRD1/ATP6V0A1/GSTO1/CDK5/MICU1/JAK2/YWHAE/P2RX7/HFE/OPRL1/SLC30A1/ATP6V0D1/SNAPIN/GRINA/P2RX4/APP/BAK1/NUBP1/HYAL2/ATP6V1F/CHP1/TPCN2/ATP6AP1/MCOLN1	58	BP
GO:0008284	positive regulation of cell proliferation	84/1106	931/17910	0.000280753	0.00551917	0.00447573	PTGFR/NES/FN1/FLT3/IGFBP2/GPER1/CXCL10/MMP2/AREG/HTRA1/IL10/ACVRL1/CDC20/BIRC5/MZB1/ANG/CCR2/F3/ASPM/NRG1/LAMC1/EBI3/IQGAP3/KIF14/IL18/TTK/HLX/IL21/CALCRL/SAPCD2/E2F1/CDC6/CD1D/TNS3/INSR/CDK1/NUDT16/PRDX3/PDGFC/HMOX1/CCNB1/SPHK1/CD86/TBC1D8/CTSZ/GRN/TSHR/PNP/CCNA2/DYSF/SMARCD3/CD38/ROGDI/TIMP1/LGALS9/CTSH/JAK2/CST3/TNFSF13/GAS6/CSF1R/HPSE/TSPO/HAVCR2/NACC2/CLDN7/FOXM1/ILK/EZH2/CAPNS1/ACER3/IL15/N…	84	BP
GO:1901265	nucleoside phosphate binding	170/1092	2013/16967	9.45299e-05	0.00568184	0.00503702	SYN2/FLT3/ACSM4/PBK/NMNAT2/MET/ACVRL1/TYRO3/RAB17/EPHB2/KIF20A/NAV3/MKI67/AK4/ME1/KIF4A/MAOB/KIF18B/MERTK/CRYM/DMC1/FAM20C/RAB13/TDRD9/MELK/KIF26A/BUB1/TYMS/TRIP13/KIF14/MYO7A/RAB20/GUCY2D/UBE2C/TOP2A/IRAK3/KIF23/KIFC1/TTK/ACOX2/PKMYT1/OAS1/BUB1B/MYO10/IDH1/POLQ/CDC6/HASPIN/SEPTIN10/KIF15/INSR/RAB44/FKBP1B/FLT1/PGD/TP53I3/CDK1/NUDT16/ABCA6/NLRC4/PLK1/AURKA/KIF11/OAS2/DNAH8/KIF2C/SPHK1/DPYD/CDC42B…	170	MF
GO:0030554	adenyl nucleotide binding	133/1092	1509/16967	9.62283e-05	0.00568184	0.00503702	SYN2/FLT3/ACSM4/PBK/NMNAT2/MET/ACVRL1/TYRO3/EPHB2/KIF20A/NAV3/MKI67/AK4/ME1/KIF4A/KIF18B/MERTK/DMC1/FAM20C/TDRD9/MELK/KIF26A/BUB1/TRIP13/KIF14/MYO7A/GUCY2D/UBE2C/TOP2A/IRAK3/KIF23/KIFC1/TTK/PKMYT1/OAS1/BUB1B/MYO10/POLQ/CDC6/HASPIN/KIF15/INSR/FLT1/CDK1/ABCA6/NLRC4/PLK1/AURKA/KIF11/OAS2/DNAH8/KIF2C/SPHK1/CDC42BPA/OPLAH/TK1/AURKB/MYO1E/PFKFB3/HK3/ATP6V1B2/CLCN4/FES/PIP5K1B/ACVR1B/SYK/MAP3K20/GALK1/C…	133	MF
GO:0051704	multi-organism process	194/1106	2496/17910	0.000299952	0.00581036	0.00471187	ADAMTS2/TIMP4/PTGFR/POU2F3/RNASE2/FN1/FLT3/IGFBP2/CXCL10/MMP2/LPL/SH3PXD2B/IGKV3-20/MMP19/PLPP3/HTRA1/MET/SIGLEC11/IL10/CAV1/TYRO3/RNASE3/MGST1/JCHAIN/MAOB/MERTK/ANG/CCR2/DMC1/SIGLEC16/ASPM/ASGR2/TDRD9/HOXA9/LHFPL2/BUB1/TYMS/TRIP13/SLC22A16/FKBP5/BATF2/NECTIN2/IFI44/TOP2A/IL18/IRAK3/RXFP2/KIFC1/FZD5/TTK/RNASE6/OAS1/SMAD1/STS/MFGE8/E2F1/ADAM9/CD180/IGHA1/CD1D/CD68/SASH1/SERPINE1/INSR/TICAM2/NCAPH/…	194	BP
GO:0000076	DNA replication checkpoint	5/1106	11/17910	0.000300411	0.00581036	0.00471187	CDC45/TICRR/CDC6/CDT1/CLSPN	5	BP
GO:0001845	phagolysosome assembly	5/1106	11/17910	0.000300411	0.00581036	0.00471187	MYO7A/RAB20/RAB39A/P2RX7/RAB34	5	BP
GO:0008655	pyrimidine-containing compound salvage	5/1106	11/17910	0.000300411	0.00581036	0.00471187	TK1/TYMP/PUDP/TK2/UPP1	5	BP
GO:0019321	pentose metabolic process	5/1106	11/17910	0.000300411	0.00581036	0.00471187	OTOGL/PGD/TKT/TALDO1/G6PD	5	BP
GO:0043097	pyrimidine nucleoside salvage	5/1106	11/17910	0.000300411	0.00581036	0.00471187	TK1/TYMP/PUDP/TK2/UPP1	5	BP
GO:0032270	positive regulation of cellular protein metabolic process	122/1106	1458/17910	0.000301484	0.00581549	0.00471604	PPARG/FN1/SPRY2/FLT3/GPER1/AREG/CAV1/ACVRL1/SDC4/CDC20/WNT11/PRR16/ANG/F3/TPX2/NRG1/KL/IQGAP3/KIF14/MARCO/FFAR4/UBE2C/GPRC5D/CDCA2/IL18/NOS1AP/FZD5/TTK/DLC1/IL21/ADAM9/CDC6/HGF/ASPH/SASH1/INSR/FLT1/FGD2/CDK1/NLRC4/PDGFC/PLK1/CD36/AURKA/ITGA1/CCNB1/SPHK1/TIMP2/S100A8/C5/S100A9/LTBR/LDLR/GPRC5C/GADD45G/DAB2IP/GRN/NHLRC1/SCIMP/MMP14/CTIF/ACVR1B/SYK/TMEM106A/CKS2/MAP3K20/LILRA5/CCDC88A/TP73/SH3RF1/CE…	122	BP
GO:0033554	cellular response to stress	154/1106	1914/17910	0.000302353	0.00581665	0.00471698	PPARG/CREB3L1/CXCL10/MMP2/PBK/MET/IL10/CAV1/MGST1/E2F8/CDCA5/DTL/MELK/MCM10/TRIP13/PCLAF/MYOF/CDKN2B/TICRR/PYCR1/BHLHA15/TOP2A/EXO1/FZD5/E2F1/POLQ/E2F7/DERL3/HGF/SASH1/FKBP1B/GTSE1/NOL3/FGD2/CDK1/NUDT16/PRDX3/ERLIN1/HMOX1/PLK1/CD36/AURKA/ESCO2/RAD51AP1/CCNB1/SPHK1/DDIT4/LTBR/CYBB/GADD45G/TRPM2/DAB2IP/GRN/PDIA5/NET1/ALDH3B1/NHLRC1/CCNA2/DYSF/TFDP1/CORO2B/SYK/PPARGC1B/MAP3K20/NEIL3/CTNNA1/FADS1/KCN…	154	BP
GO:1902749	regulation of cell cycle G2/M phase transition	26/1106	202/17910	0.000305462	0.00585317	0.00474659	DTL/TPX2/KIF14/TICRR/HMMR/CENPF/GTSE1/CDK1/PLK1/AURKA/CCNB1/AURKB/YWHAG/SMARCD3/NEK2/MACROH2A1/CLSPN/YWHAE/TUBG1/DYNLL1/PSMA6/APP/PSMB7/PSMB2/RBX1/PSMD1	26	BP
GO:0046394	carboxylic acid biosynthetic process	45/1106	426/17910	0.000305878	0.00585317	0.00474659	SLC1A3/OLAH/ALOX15B/LPL/APOC1/CH25H/BCAT1/ELOVL3/PYCR1/ACOX2/VCAN/PLA2G4A/ACCS/INSR/SCD/ERLIN1/DPYD/DDIT4/GAPDH/FABP5/PFKFB3/HK3/SYK/FADS1/MGST2/GALK1/ENO1/CBR1/HSD17B4/DSE/HK1/LTA4H/P2RX7/HK2/HAAO/ABCD1/PSPH/GPT2/PKM/PGAM4/LDHA/ACSL3/PLOD1/FBP1/TPI1	45	BP
GO:0005905	clathrin-coated pit	12/1151	66/18675	0.000630939	0.00586072	0.00458261	SORT1/CLTCL1/ITSN1/SH3BP4/SPHK1/LDLR/LRP3/AP2S1/OCRL/CLTA/APP/AP1S1	12	CC
GO:0001934	positive regulation of protein phosphorylation	82/1106	907/17910	0.00031093	0.0059297	0.00480865	SPRY2/FLT3/GPER1/AREG/CAV1/ACVRL1/SDC4/WNT11/ANG/TPX2/NRG1/KL/IQGAP3/KIF14/MARCO/FFAR4/GPRC5D/IL18/FZD5/TTK/IL21/ADAM9/CDC6/HGF/SASH1/INSR/FLT1/FGD2/CDK1/PDGFC/PLK1/CD36/ITGA1/CCNB1/SPHK1/TIMP2/C5/LTBR/GPRC5C/GADD45G/DAB2IP/SCIMP/ACVR1B/SYK/TMEM106A/CKS2/MAP3K20/LILRA5/CCDC88A/TP73/SH3RF1/FZD1/LGALS9/CDK5/MAP3K6/JAK2/CLSPN/P2RX7/HFE/GAS6/CSF1R/CARD9/HAVCR2/ILK/TEC/EZH2/EHD4/PSAP/IL15/MAP2K1/EIF4G…	82	BP
GO:0034381	plasma lipoprotein particle clearance	13/1106	70/17910	0.000311526	0.0059297	0.00480865	APOC1/MSR1/HMOX1/CD36/ANXA2/LDLR/LIPA/AP2S1/NCEH1/SCARB1/HDLBP/NPC2/CLTA	13	BP
GO:0016798	hydrolase activity, acting on glycosyl bonds	18/1092	104/16967	0.000105604	0.00596435	0.00528747	OTOGL/KL/GM2A/ADPRH/NAGA/NEIL3/GAA/CD38/HEXB/FUCA2/GLB1/HPSE/MAN2A2/PSAP/ACER3/HYAL2/GBE1/PCNA	18	MF
GO:0042136	neurotransmitter biosynthetic process	16/1106	98/17910	0.000314676	0.00597387	0.00484447	SLC1A3/IL10/CAV1/NOS1AP/INSR/CD36/DPYD/SPR/SIRPA/JAK2/ACP5/TSPO/P2RX4/ITGB2/AIF1/ALDH9A1	16	BP
GO:0034987	immunoglobulin receptor binding	5/1092	9/16967	0.000110821	0.00599819	0.00531747	JCHAIN/IGHA1/FES/IGHA2/IGHM	5	MF
GO:0016053	organic acid biosynthetic process	45/1106	427/17910	0.000322065	0.00609804	0.00494516	SLC1A3/OLAH/ALOX15B/LPL/APOC1/CH25H/BCAT1/ELOVL3/PYCR1/ACOX2/VCAN/PLA2G4A/ACCS/INSR/SCD/ERLIN1/DPYD/DDIT4/GAPDH/FABP5/PFKFB3/HK3/SYK/FADS1/MGST2/GALK1/ENO1/CBR1/HSD17B4/DSE/HK1/LTA4H/P2RX7/HK2/HAAO/ABCD1/PSPH/GPT2/PKM/PGAM4/LDHA/ACSL3/PLOD1/FBP1/TPI1	45	BP
GO:0030574	collagen catabolic process	9/1106	37/17910	0.000325997	0.00613984	0.00497906	ADAMTS2/MMP2/CTSL/CTSB/MMP14/ADAM15/CTSD/CST3/FURIN	9	BP
GO:0033046	negative regulation of sister chromatid segregation	9/1106	37/17910	0.000325997	0.00613984	0.00497906	CDC20/TRIP13/ESPL1/TTK/CENPF/PLK1/CCNB1/AURKB/CDT1	9	BP
GO:0034329	cell junction assembly	27/1106	214/17910	0.000326832	0.00613984	0.00497906	FN1/CDH5/CAV1/ACVRL1/SDC4/GJA4/WNT11/RAB13/LAMC1/FZD5/DLC1/GJD3/TLN2/JUP/FMN1/MMP14/CORO2B/CORO1C/CTNNA1/DUSP3/PTPRO/PKP4/GPBAR1/S100A10/ILK/ACTB/FSCN1	27	BP
GO:0032635	interleukin-6 production	21/1106	149/17910	0.000331546	0.00620716	0.00503366	LPL/IL10/SIGLEC16/IL18/IRAK3/HGF/CD36/TLR2/TMEM106A/LILRA5/SIRPA/LGALS9/MYD88/P2RX7/GAS6/CARD9/HAVCR2/APP/PYCARD/HYAL2/AIF1	21	BP
GO:1904951	positive regulation of establishment of protein localization	46/1106	440/17910	0.000332141	0.00620716	0.00503366	ALOX15B/GPER1/LPL/IL10/ANG/FZD5/E2F1/ADAM9/GTSE1/CLEC5A/C5/GAPDH/TLR2/FCN1/JUP/YWHAG/TFDP1/UNC13B/CORO2B/SYK/CD38/LILRA5/TP73/LGALS9/CDK5/JAK2/HK1/YWHAE/P2RX7/GAS6/CSF1R/YWHAH/ITGAM/HAVCR2/IL17RA/PYCARD/ITGB2/HYAL2/AIF1/CASP1/ACSL3/CHP1/CAMK1/RHOU/CCT5/LEPROT	46	BP
GO:0006811	ion transport	127/1106	1533/17910	0.000339512	0.00632848	0.00513203	SLC1A3/PPARG/GPER1/CXCL10/APOC1/KCNMA1/CAV1/NTSR1/TCN2/BSND/GJA4/EPHB2/CXCL11/MAOB/CCR2/KCNK13/CALHM5/SLC16A8/SLC22A16/SLCO4A1/BHLHA15/NOS1AP/TMEM38A/KCNE1/CALCRL/PLA2G4A/NETO2/ANXA2P2/ANO5/NETO1/ASPH/SLC4A11/FKBP1B/NOL3/GJD3/JPH4/CHRNA2/STAC3/CD36/SLC1A5/ANXA2/STEAP3/LDLR/FTL/CYBB/TRPM2/SCARB2/DYSF/ANXA5/ATP6V1B2/CLCN4/UNC13B/SYK/SLC31A2/SLC7A7/SLC37A2/KCNMB1/CLIC4/LILRA5/LGALS3/BTK/SESTD1/KCNK5…	127	BP
GO:0016772	transferase activity, transferring phosphorus-containing groups	77/1092	784/16967	0.000128932	0.00641719	0.00568892	FLT3/PBK/NMNAT2/MET/ACVRL1/TYRO3/EPHB2/AK4/FAM20C/MELK/BUB1/GUCY2D/IRAK3/TTK/PKMYT1/OAS1/BUB1B/POLQ/HASPIN/INSR/FLT1/CDK1/PLK1/AURKA/OAS2/SPHK1/CDC42BPA/AURKB/PFKFB3/HK3/CCNA2/FES/PIP5K1B/ACVR1B/SYK/MAP3K20/GALK1/CIT/DGKG/BTK/NEK2/MPP1/TK2/CDK5/MAP3K6/JAK2/HK1/BCKDK/PRKCG/HK2/CSF1R/PAPSS1/GRK3/ILK/NEK3/PKM/MAPK6/TEC/ITPKC/MAST1/CDC42BPB/NME2/NME1/MAP2K1/RIOK3/CRLS1/ATP23/MED20/CHKA/RPS6KC1/SGMS1/…	77	MF
GO:0000166	nucleotide binding	169/1092	2012/16967	0.000131333	0.00641719	0.00568892	SYN2/FLT3/ACSM4/PBK/NMNAT2/MET/ACVRL1/TYRO3/RAB17/EPHB2/KIF20A/NAV3/MKI67/AK4/ME1/KIF4A/MAOB/KIF18B/MERTK/CRYM/DMC1/FAM20C/RAB13/TDRD9/MELK/KIF26A/BUB1/TYMS/TRIP13/KIF14/MYO7A/RAB20/GUCY2D/UBE2C/TOP2A/IRAK3/KIF23/KIFC1/TTK/ACOX2/PKMYT1/OAS1/BUB1B/MYO10/IDH1/POLQ/CDC6/HASPIN/SEPTIN10/KIF15/INSR/RAB44/FKBP1B/FLT1/PGD/TP53I3/CDK1/NUDT16/ABCA6/NLRC4/PLK1/AURKA/KIF11/OAS2/DNAH8/KIF2C/SPHK1/DPYD/CDC42B…	169	MF
GO:0061135	endopeptidase regulator activity	23/1092	154/16967	0.000133383	0.00641719	0.00568892	WFDC1/TIMP4/BIRC5/TIMP3/SERPINE1/SPOCK1/NOL3/PRDX3/C5/COL6A3/GAPDH/SERPINB1/SPINT1/TIMP1/CST3/SERPINB8/GAS6/RENBP/PRDX5/APLP2/FURIN/CSTB/APP	23	MF
GO:0031984	organelle subcompartment	129/1151	1592/18675	0.000699782	0.00642877	0.00502678	CYP19A1/HLA-DQA2/UCHL1/CREB3L1/GPER1/TMCC2/OTOF/AREG/NMNAT2/CAV1/TYRO3/TPST1/MGST1/CABP1/ELOVL3/RAB13/GASK1B/CHST13/ST6GALNAC3/NOS1AP/FZD5/PTGFRN/PKMYT1/TMEM38A/STS/PLA2G4A/SORT1/CLTCL1/ANO5/DERL3/CD1D/HLA-DQB2/ASPH/FKBP1B/SCD/STBD1/CDK1/KLHL14/JPH4/ERLIN1/PDGFC/HMOX1/TMTC2/LAP3/F5/CTSZ/SPTLC2/CYBB/PLPP7/MARCHF1/GRN/GBGT1/EXT1/PDIA5/RAB39A/SCARB2/IFNGR2/PLD3/CLCN4/ALG14/SLC37A2/FADS1/MGST2/CIT/AG…	129	CC
GO:0007094	mitotic spindle assembly checkpoint	8/1106	30/17910	0.000355486	0.00655827	0.00531838	CDC20/TRIP13/TTK/CENPF/PLK1/CCNB1/AURKB/CDT1	8	BP
GO:0031577	spindle checkpoint	8/1106	30/17910	0.000355486	0.00655827	0.00531838	CDC20/TRIP13/TTK/CENPF/PLK1/CCNB1/AURKB/CDT1	8	BP
GO:0071173	spindle assembly checkpoint	8/1106	30/17910	0.000355486	0.00655827	0.00531838	CDC20/TRIP13/TTK/CENPF/PLK1/CCNB1/AURKB/CDT1	8	BP
GO:0071174	mitotic spindle checkpoint	8/1106	30/17910	0.000355486	0.00655827	0.00531838	CDC20/TRIP13/TTK/CENPF/PLK1/CCNB1/AURKB/CDT1	8	BP
GO:1901137	carbohydrate derivative biosynthetic process	67/1106	711/17910	0.000357835	0.00658472	0.00533983	SDC1/SDC4/POGLUT2/TMTC1/AK4/ELOVL3/ASGR2/RRM2/TYMS/CHST13/ST6GALNAC3/VCAN/DERL3/INSR/SCD/TMTC2/SDC3/DDIT4/TK1/GAPDH/PFKFB3/GBGT1/EXT1/HK3/TMEM106A/ALG14/TYMP/PPT1/GALK1/GCNT1/ENO1/PUDP/TK2/UPP1/GALNT2/GSTZ1/DSE/HK1/P2RX7/HK2/TKT/CSGALNACT2/RENBP/MPDU1/PAPSS1/SHMT1/MAN2A2/PKM/PGAM4/G6PD/AGRN/IL15/LDHA/NME2/NME1/MGAT1/XXYLT1/ATP5PB/STT3A/ACSL3/CHP1/ATP5MF/UBE2J1/FBP1/AK2/ATP5MC3/TPI1	67	BP
GO:1901361	organic cyclic compound catabolic process	65/1106	685/17910	0.000361639	0.00663707	0.00538228	MAOA/CYP19A1/TRIM71/RNASE2/RNASE3/MAOB/H1-0/CECR2/ALDH1L2/RNASE6/STS/E2F1/INSR/NUDT16/HMOX1/IGF2BP3/OAS2/DPYD/DDIT4/ALDH4A1/FAH/GAPDH/BLVRA/PFKFB3/HK3/PNP/CTIF/TYMP/GALK1/GPX1/PLEKHN1/ENO1/AFMID/UPP1/MYD88/GSTZ1/ADA2/HK1/TNFSF13/P2RX7/HK2/HAAO/YWHAH/ABCD1/SCARB1/SRD5A1/HSPA1B/DERA/PKM/PSMA6/PGAM4/NOCT/LDHA/EXOSC4/MGAT1/NUDT1/EIF4G1/PSMB7/HMGB2/VIM/PSMB2/FBP1/NMNAT1/TPI1/PSMD1	65	BP
GO:0032787	monocarboxylic acid metabolic process	58/1106	594/17910	0.000362525	0.00663707	0.00538228	CES1/SLC1A3/OLAH/ALOX15B/PPARG/LPL/APOC1/CH25H/CAV1/ME1/ELOVL3/SLC16A8/ACOX2/VCAN/PLA2G4A/PTGR1/IDH1/ACCS/INSR/PGD/SCD/ERLIN1/CD36/DDIT4/PNKD/ALDH4A1/SCPEP1/GAPDH/FABP5/PFKFB3/HK3/FADS1/GALK1/GPX1/ENO1/CBR1/HSD17B4/GSTZ1/DSE/HK1/LTA4H/P2RX7/HK2/HAAO/ABCD1/VDAC1/HADHB/PKM/PLA2G15/PGAM4/LDHA/ACSL3/ECH1/SLC16A1/FBP1/TPI1/ETFA/HADHA	58	BP
GO:0001540	amyloid-beta binding	14/1092	71/16967	0.000146329	0.00678861	0.00601818	MSR1/EPHB2/C1QA/MARCO/FZD5/INSR/CD36/LDLR/TLR2/CST3/BACE1/SCARB1/ITGAM/ITGB2	14	MF
GO:0016054	organic acid catabolic process	30/1106	250/17910	0.000376152	0.00683719	0.00554458	BCAT1/CRYM/GLDC/GCAT/ALDH1L2/ACOX2/HMMR/SDSL/BCKDHA/ALDH4A1/FAH/DDO/HEXB/AFMID/HSD17B4/GSTZ1/BCKDK/RENBP/HAAO/ABCD1/SHMT1/HADHB/NPL/GPT2/PLA2G15/HYAL2/ECH1/CHP1/ETFA/HADHA	30	BP
GO:0046395	carboxylic acid catabolic process	30/1106	250/17910	0.000376152	0.00683719	0.00554458	BCAT1/CRYM/GLDC/GCAT/ALDH1L2/ACOX2/HMMR/SDSL/BCKDHA/ALDH4A1/FAH/DDO/HEXB/AFMID/HSD17B4/GSTZ1/BCKDK/RENBP/HAAO/ABCD1/SHMT1/HADHB/NPL/GPT2/PLA2G15/HYAL2/ECH1/CHP1/ETFA/HADHA	30	BP
GO:0071706	tumor necrosis factor superfamily cytokine production	22/1106	161/17910	0.000376307	0.00683719	0.00554458	LPL/IL10/CCR2/IRAK3/FZD5/CD36/CD86/CYBB/TLR2/TMEM106A/LILRA5/SIRPA/LGALS9/JAK2/ACP5/GAS6/CARD9/TSPO/HAVCR2/APP/PYCARD/UBE2J1	22	BP
GO:0032269	negative regulation of cellular protein metabolic process	92/1106	1049/17910	0.000380652	0.00689847	0.00559427	WFDC1/VSIG4/TRIM71/UCHL1/IL1R2/SPRY2/ANXA8/GPER1/PBK/PLPP3/IL10/CAV1/EPHB2/BIRC5/ANG/TIMP3/TYMS/INKA1/CDKN2B/IRAK3/DERL3/HGF/SERPINE1/SPOCK1/FKBP1B/NOL3/PRDX3/PLK1/IGF2BP3/CCNB1/ANXA2/DDIT4/TIMP2/C5/COL6A3/SAMSN1/CTSZ/GFRA2/GAPDH/DAB2IP/YWHAG/DYSF/SERPINB1/SPINT1/CORO1C/LAPTM4B/GPX1/DUSP3/LGALS3/PLEKHN1/SH3RF1/CEBPA/SIRPA/MACROH2A1/TIMP1/CDK5/PPP1R26/PRKCG/YWHAE/CST3/SERPINB8/P2RX7/HFE/GAS6/RENBP…	92	BP
GO:0051225	spindle assembly	15/1106	90/17910	0.000381597	0.00689847	0.00559427	CDC20/MYBL2/KIF4A/ASPM/TPX2/KIF23/KIFC1/PLK1/AURKA/KIF11/AURKB/NEK2/MAP10/HSPA1B/SPAG5	15	BP
GO:1990752	microtubule end	7/1151	26/18675	0.000773369	0.00702757	0.00549499	NAV3/KIF18B/ASPM/KIF2C/KNSTRN/CLIP2/SPAG5	7	CC
GO:0042327	positive regulation of phosphorylation	85/1106	955/17910	0.000399543	0.0072048	0.00584268	SPRY2/FLT3/GPER1/AREG/CAV1/ACVRL1/SDC4/WNT11/ANG/TPX2/NRG1/KL/IQGAP3/KIF14/MARCO/FFAR4/GPRC5D/IL18/FZD5/TTK/IL21/ADAM9/CDC6/HGF/SASH1/INSR/FLT1/FGD2/CDK1/ITSN1/PDGFC/PLK1/CD36/ITGA1/CCNB1/SPHK1/TIMP2/C5/LTBR/GPRC5C/GADD45G/DAB2IP/PFKFB3/SCIMP/ACVR1B/SYK/TMEM106A/PPARGC1B/CKS2/MAP3K20/LILRA5/CCDC88A/TP73/SH3RF1/FZD1/LGALS9/CDK5/MAP3K6/JAK2/CLSPN/P2RX7/HFE/GAS6/CSF1R/CARD9/HAVCR2/ILK/TEC/EZH2/EHD4/…	85	BP
GO:1903557	positive regulation of tumor necrosis factor superfamily cytokine production	14/1106	81/17910	0.000403171	0.00721313	0.00584944	LPL/CCR2/FZD5/CD36/CD86/CYBB/TLR2/LILRA5/LGALS9/JAK2/CARD9/HAVCR2/APP/PYCARD	14	BP
GO:0016572	histone phosphorylation	9/1106	38/17910	0.000404016	0.00721313	0.00584944	HASPIN/CDK1/AURKA/CCNB1/AURKB/CCNA2/MACROH2A1/CDK5/JAK2	9	BP
GO:0043277	apoptotic cell clearance	9/1106	38/17910	0.000404016	0.00721313	0.00584944	TYRO3/C2/MERTK/MARCO/MFGE8/CD36/FCN1/GAS6/SCARB1	9	BP
GO:0051985	negative regulation of chromosome segregation	9/1106	38/17910	0.000404016	0.00721313	0.00584944	CDC20/TRIP13/ESPL1/TTK/CENPF/PLK1/CCNB1/AURKB/CDT1	9	BP
GO:0032879	regulation of localization	206/1106	2688/17910	0.000407576	0.00725869	0.00588639	CYP19A1/ALOX15B/SDC1/TMIGD3/PPARG/IL1R2/FN1/SPRY2/GPER1/CXCL10/LPL/ARPIN/MPV17L/APOC1/KCNMA1/PLPP3/MET/IL10/CAV1/NTSR1/ACVRL1/SDC4/GRB10/MSR1/EPHB2/STARD13/CABP1/BVES/CXCL11/C2/NAV3/CDCA5/MAOB/WNT11/MERTK/ANG/CCR2/F3/ADORA3/KCNK13/DOCK1/NRG1/WNT5B/C3AR1/KIF14/FFAR4/NOS1AP/FZD5/DLC1/TMEM38A/KCNE1/MFGE8/SAPCD2/E2F1/NETO2/CLTCL1/ADAM9/DERL3/HGF/NETO1/SASH1/SERPINE1/CYFIP1/INSR/FKBP1B/FLT1/JAG1/GTSE1…	206	BP
GO:0090199	regulation of release of cytochrome c from mitochondria	10/1106	46/17910	0.000409948	0.00728291	0.00590602	GPER1/HGF/NOL3/GPX1/BMF/CIDEB/TNFSF10/BAK1/PYCARD/PRELID1	10	BP
GO:0048523	negative regulation of cellular process	331/1106	4580/17910	0.000413977	0.00732582	0.00594082	WFDC1/PTGFR/CYP19A1/VSIG4/DAAM2/ALOX15B/C1QC/NES/TMIGD3/TRIM71/PPARG/UCHL1/IL1R2/FN1/CREB3L1/SPRY2/ANXA8/SH2D4A/IGFBP2/GPER1/CXCL10/LPL/ARPIN/DLX1/MPV17L/PBK/APOC1/AREG/CDH5/ADAMDEC1/DEPDC1/PLPP3/HTRA1/MET/IL10/CAV1/NTSR1/ACVRL1/TYRO3/SDC4/GRB10/EPHB2/CDC20/STARD13/BIRC5/ZNF366/HBZ/E2F8/CXCL11/NAV3/DTL/MAOB/WNT11/MERTK/ANG/CCR2/CRYM/SAP30/ASPM/ADORA3/NRG1/TDRD9/CDC45/TIMP3/H1-0/KIF26A/HOXA9/RRM2/…	331	BP
GO:0002532	production of molecular mediator involved in inflammatory response	13/1106	72/17910	0.000415039	0.00732582	0.00594082	IL1R2/SERPINE1/CD36/GRN/SYK/BTK/SIRPA/MYD88/ABCD1/PER1/CHID1/IL17RA/PYCARD	13	BP
GO:0035295	tube development	95/1106	1093/17910	0.000415418	0.00732582	0.00594082	ADAMTS2/SDC1/TRIM71/PPARG/FN1/CREB3L1/SPRY2/CXCL10/MMP2/AREG/CDH5/MMP19/MET/IL10/CAV1/ACVRL1/SDC4/EPHB2/STARD13/E2F8/WNT11/ANG/CCR2/F3/TYMS/HESX1/C3AR1/ST14/IL18/FZD5/HLX/DLC1/FZD2/SMAD1/MFGE8/CALCRL/E2F2/E2F7/ARHGAP24/HGF/TNS3/SASH1/SERPINE1/FLT1/JAG1/NIBAN2/PDGFC/HMOX1/CCNB1/SPHK1/ANXA2/C5/MYO1E/CTSZ/LDLR/CYBB/DAB2IP/JUP/GRN/FMN1/DYSF/COL8A2/MMP14/SPINT1/SYK/LIPA/TYMP/HDAC9/NFIA/ADAM15/CLIC4/GP…	95	BP
GO:0009157	deoxyribonucleoside monophosphate biosynthetic process	4/1106	7/17910	0.000435367	0.00760308	0.00616567	TYMS/TK1/TK2/SHMT1	4	BP
GO:0010886	positive regulation of cholesterol storage	4/1106	7/17910	0.000435367	0.00760308	0.00616567	LPL/MSR1/CD36/SCARB1	4	BP
GO:0051256	mitotic spindle midzone assembly	4/1106	7/17910	0.000435367	0.00760308	0.00616567	KIF4A/KIF23/AURKB/MAP10	4	BP
GO:0060717	chorion development	4/1106	7/17910	0.000435367	0.00760308	0.00616567	HTRA1/E2F8/FZD5/E2F7	4	BP
GO:0045335	phagocytic vesicle	18/1151	128/18675	0.00086347	0.00776021	0.00606786	RAB20/CD36/CYBB/TLR2/RAB39A/SRGAP2/UNC13B/SYK/MPEG1/ATP6V0A1/OCRL/RAB34/ATP6V0D1/HVCN1/VIM/SNX3/UNC93B1/MCOLN1	18	CC
GO:0000942	condensed nuclear chromosome outer kinetochore	3/1151	4/18675	0.000891125	0.00776021	0.00606786	BUB1/PLK1/CCNB1	3	CC
GO:0031262	Ndc80 complex	3/1151	4/18675	0.000891125	0.00776021	0.00606786	SPC25/SPC24/NUF2	3	CC
GO:0032133	chromosome passenger complex	3/1151	4/18675	0.000891125	0.00776021	0.00606786	BIRC5/AURKB/CDCA8	3	CC
GO:0098655	cation transmembrane transport	68/1106	730/17910	0.000446692	0.00777952	0.00630875	SLC1A3/GPER1/CXCL10/KCNMA1/CAV1/NTSR1/EPHB2/CXCL11/CCR2/SLC22A16/BHLHA15/NOS1AP/TMEM38A/KCNE1/NETO2/ANXA2P2/NETO1/SLC4A11/FKBP1B/NOL3/JPH4/STAC3/SLC1A5/ANXA2/TRPM2/DYSF/ANXA5/ATP6V1B2/CLCN4/SLC31A2/KCNMB1/SESTD1/ATP6V0A1/GSTO1/CATSPER1/MICU1/YWHAE/GLRX/P2RX7/HFE/GAS6/OPRL1/YWHAH/VDAC1/PSEN2/CLCN5/SLC39A1/KCNQ1/SLC30A1/ATP6V0D1/G6PD/P2RX4/SLC2A9/SLC38A7/COX5A/HVCN1/APP/ATP5PB/MEF2C/ATP6V1F/CHP1/AT…	68	BP
GO:0002695	negative regulation of leukocyte activation	22/1106	163/17910	0.000447633	0.00777952	0.00630875	VSIG4/GPER1/IL10/TYRO3/SDC4/MERTK/CCR2/HLX/MILR1/HMOX1/SAMSN1/LDLR/GRN/HMGB3/DUSP3/LGALS3/BTK/LGALS9/SOCS6/HFE/HAVCR2/ID2	22	BP
GO:0046466	membrane lipid catabolic process	8/1106	31/17910	0.000453441	0.00782682	0.0063471	GM2A/SPHK1/NAGA/PPT1/MGST2/HEXB/PSAP/ACER3	8	BP
GO:0009124	nucleoside monophosphate biosynthetic process	25/1106	196/17910	0.000453618	0.00782682	0.0063471	AK4/TYMS/INSR/DDIT4/TK1/GAPDH/PFKFB3/HK3/GALK1/ENO1/TK2/UPP1/HK1/P2RX7/HK2/SHMT1/PKM/PGAM4/LDHA/ATP5PB/ATP5MF/FBP1/AK2/ATP5MC3/TPI1	25	BP
GO:0043281	regulation of cysteine-type endopeptidase activity involved in apoptotic process	25/1106	196/17910	0.000453618	0.00782682	0.0063471	PPARG/GPER1/F3/DLC1/HGF/NOL3/PRDX3/NLRC4/S100A8/S100A9/GPX1/SH3RF1/LGALS9/CTSH/JAK2/CTSD/YWHAE/GAS6/PRDX5/TNFSF10/DHCR24/BAK1/PYCARD/CASP1/DAP	25	BP
GO:0010389	regulation of G2/M transition of mitotic cell cycle	24/1106	185/17910	0.000455856	0.00784661	0.00636316	DTL/TPX2/KIF14/TICRR/HMMR/CENPF/CDK1/PLK1/AURKA/CCNB1/AURKB/YWHAG/SMARCD3/NEK2/CLSPN/YWHAE/TUBG1/DYNLL1/PSMA6/APP/PSMB7/PSMB2/RBX1/PSMD1	24	BP
GO:0032651	regulation of interleukin-1 beta production	14/1106	82/17910	0.00045903	0.0078507	0.00636647	LPL/FZD5/SPHK1/SERPINB1/LILRA5/SIRPA/LGALS9/JAK2/HK1/ACP5/P2RX7/APP/PYCARD/CASP1	14	BP
GO:1901992	positive regulation of mitotic cell cycle phase transition	14/1106	82/17910	0.00045903	0.0078507	0.00636647	DLGAP5/CDCA5/DTL/UBE2C/ESPL1/CDC6/CDK1/CCNB1/SMARCD3/CDT1/UBE2E2/EIF4G1/APP/AIF1	14	BP
GO:0032722	positive regulation of chemokine production	11/1106	55/17910	0.000459367	0.0078507	0.00636647	ALOX15B/LPL/HMOX1/C5/TLR2/LGALS9/CSF1R/HAVCR2/APP/PYCARD/AIF1	11	BP
GO:0048732	gland development	44/1106	422/17910	0.000469199	0.00799974	0.00648733	CYP19A1/ALOX15B/AREG/IL10/CAV1/E2F8/AK4/WNT11/NRG1/IQGAP3/HOXA9/TYMS/HESX1/CCNB2/HLX/MAFB/E2F7/HGF/INSR/HMOX1/AURKA/OAS2/GPX1/CIT/CEBPA/FSTL3/RXRA/JAK2/CST3/EAF2/HK2/HFE/CSF1R/PAX8/TSPO/SRD5A1/PKM/EZH2/BRCA2/NME1/MAP2K1/ID2/ACO2/PCNA	44	BP
GO:0030246	carbohydrate binding	32/1092	252/16967	0.000180114	0.00806788	0.00715227	SIGLEC12/SIGLEC1/SIGLEC11/SIGLEC16/ASGR2/CLEC12A/CLEC12B/VCAN/STBD1/CLEC5A/SLC2A5/FCN1/HK3/SIGLEC9/CD302/GAA/GALK1/LGALS3/LGALS9/GALNT2/LGALS1/HK1/HK2/TALDO1/MAN2A2/G6PD/NOMO3/MAN2B1/CHID1/FBXO6/PLOD1/FBP1	32	MF
GO:0009132	nucleoside diphosphate metabolic process	21/1106	153/17910	0.00047642	0.00810365	0.0065716	AK4/INSR/NUDT16/DDIT4/GAPDH/PFKFB3/HK3/GALK1/ENO1/MPP1/HK1/P2RX7/HK2/PKM/PGAM4/LDHA/NME2/NME1/FBP1/AK2/TPI1	21	BP
GO:0000226	microtubule cytoskeleton organization	47/1106	460/17910	0.00048014	0.00814243	0.00660305	SPRY2/MET/SPC25/CDC20/MYBL2/SKA3/KIF20A/NAV3/KIF4A/KIF18B/ASPM/TPX2/PCLAF/GAS2L3/ESPL1/KIF23/KIFC1/TTK/SAPCD2/SKA1/CCDC151/CDK1/PLK1/AURKA/KIF11/CCNB1/KIF2C/AURKB/GAPDH/SRGAP2/FES/CENPA/NEK2/CDK5/CNTLN/MAP10/TUBG1/HSPA1B/XRCC2/KNSTRN/STIL/BRCA2/POC1A/NUBP1/SPAG5/CHP1/SLC16A1	47	BP
GO:0034330	cell junction organization	32/1106	277/17910	0.000480964	0.00814243	0.00660305	FN1/CDH5/XIRP2/CAV1/ACVRL1/SDC4/GJA4/WNT11/ANG/RAB13/LAMC1/NECTIN2/FZD5/DLC1/GJD3/TLN2/JUP/FMN1/MMP14/CORO2B/CORO1C/CTNNA1/DUSP3/PTPRO/PKP4/CSF1R/GPBAR1/S100A10/ILK/PVR/ACTB/FSCN1	32	BP
GO:1902563	regulation of neutrophil activation	5/1106	12/17910	0.000488844	0.00825353	0.00669315	GRN/SYK/PRAM1/ITGAM/ITGB2	5	BP
GO:0055085	transmembrane transport	121/1106	1462/17910	0.00048982	0.00825353	0.00669315	SLC1A3/GPER1/CXCL10/KCNMA1/CAV1/NTSR1/BSND/GRB10/EPHB2/CXCL11/SLC16A14/CCR2/FLVCR2/TMEM144/KCNK13/SLC16A8/SLC22A16/SLCO4A1/FFAR4/BHLHA15/NOS1AP/TMEM38A/KCNE1/NETO2/ANXA2P2/SORT1/CLTCL1/ANO5/NETO1/ASPH/SLC4A11/INSR/FKBP1B/NOL3/GJD3/CTTNBP2NL/JPH4/ABCA6/ERLIN1/STAC3/SLC1A5/ANXA2/SLC43A3/CYBB/SLC2A5/TRPM2/FABP5/DYSF/ANXA5/ATP6V1B2/CLCN4/SLC31A2/SLC7A7/SLC37A2/KCNMB1/CLIC4/SESTD1/KCNK5/ATP6V0A1/GSTO1…	121	BP
GO:0010821	regulation of mitochondrion organization	23/1106	175/17910	0.000492959	0.00826769	0.00670463	GPER1/MPV17L/FZD5/E2F1/HGF/NOL3/YWHAG/TFDP1/GPX1/TP73/YWHAE/HK2/BMF/YWHAH/VDAC1/TSPO/CIDEB/TNFSF10/BAK1/PYCARD/PRELID1/RHOU/LEPROT	23	BP
GO:0022900	electron transport chain	23/1106	175/17910	0.000492959	0.00826769	0.00670463	CYP19A1/ME1/MAOB/GLDC/ASPH/CDK1/CCNB1/ALDH4A1/CYBB/GLRX/GSR/HAAO/SRD5A1/NDUFAF1/COX5A/UQCR10/UQCR11/NDUFS4/NDUFA8/NDUFB5/NDUFV3/GPD2/ETFA	23	BP
GO:0040007	growth	84/1106	948/17910	0.00049623	0.00830319	0.00673342	WFDC1/CYP19A1/ALOX15B/PPARG/FN1/SPRY2/IGFBP2/SH3PXD2B/AREG/IL10/ACVRL1/WNT11/MT1E/ASPM/KIF26A/TYMS/KIF14/CCNB2/HLX/PTGFRN/SMAD1/WASF1/ALCAM/CYFIP1/INSR/SPOCK1/CREG1/CDK1/SH3BP4/CD36/AURKA/CCNB1/SPHK1/S100A8/S100A9/DAB2IP/NET1/FMN1/DYSF/MMP14/ACVR1B/SEMA3G/PPT1/ADAM15/CLIC4/CD38/GPX1/TP73/MT2A/CISH/ENO1/CDK5/RXRA/MT1F/EAF2/SOCS6/GAS6/TKT/MT1X/RAPH1/IRF8/HSPA1B/XRCC2/ILK/PKM/ARHGEF11/STIL/EZH2/G6PD…	84	BP
GO:0051094	positive regulation of developmental process	115/1106	1378/17910	0.000499046	0.00832025	0.00674725	ALOX15B/PPARG/FN1/GPER1/LPL/SH3PXD2B/DLX1/CDH5/IL10/ACVRL1/MSR1/EPHB2/CDC20/C1QA/CCR2/F3/ASPM/FAM20C/DOCK1/NRG1/KL/IQGAP3/WNT5B/C3AR1/FBN2/SLITRK4/IL18/IRAK3/HLX/SMAD1/E2F1/ADAM9/HGF/SASH1/SERPINE1/CYFIP1/INSR/FKBP1B/FLT1/JAG1/NIBAN2/CDK1/ITSN1/HMOX1/CD36/AURKA/CCNB1/SPHK1/CD86/TIMP2/C5/S100A9/CYBB/TLR2/DAB2IP/JUP/GRN/SCARB2/PNP/MMP14/FES/SPINT1/ACVR1B/SYK/CORO1C/PPARGC1B/SMARCD3/HDAC9/CTNNA1/TP7…	115	BP
GO:0097006	regulation of plasma lipoprotein particle levels	16/1106	102/17910	0.000499562	0.00832025	0.00674725	LPL/APOC1/MSR1/HMOX1/CD36/PLA2G7/ANXA2/LDLR/LIPA/AP2S1/NCEH1/SCARB1/HDLBP/NPC2/CLTA/ACSL3	16	BP
GO:0045597	positive regulation of cell differentiation	85/1106	962/17910	0.000502315	0.00834678	0.00676877	ALOX15B/PPARG/FN1/GPER1/LPL/SH3PXD2B/DLX1/CDH5/ACVRL1/MSR1/EPHB2/C1QA/CCR2/ASPM/FAM20C/DOCK1/NRG1/WNT5B/FBN2/IL18/HLX/SMAD1/E2F1/HGF/SERPINE1/CYFIP1/FKBP1B/JAG1/NIBAN2/ITSN1/CD36/AURKA/CD86/TIMP2/S100A9/TLR2/DAB2IP/GRN/SCARB2/PNP/MMP14/FES/SPINT1/ACVR1B/SYK/PPARGC1B/SMARCD3/CTNNA1/TP73/CEBPA/BTK/MACROH2A1/FZD1/LGALS9/JAK2/GAS6/RHEB/MEF2A/PAX8/TSPO/S100A10/HSPA1B/XRCC2/ILK/MAPK6/ARSB/EZH2/CEBPD/NO…	85	BP
GO:0051233	spindle midzone	7/1151	27/18675	0.000989061	0.00852428	0.0066653	KIF14/CDC6/PLK1/AURKB/MAP10/PKP4/APP	7	CC
GO:0045931	positive regulation of mitotic cell cycle	21/1106	154/17910	0.00052027	0.00862522	0.00699456	DLGAP5/CDCA5/DTL/UBE2C/ESPL1/CDC6/INSR/CDK1/AURKA/CCNB1/SPHK1/SMARCD3/DUSP3/CDT1/MACROH2A1/EIF4EBP1/BRCA2/UBE2E2/EIF4G1/APP/AIF1	21	BP
GO:0009135	purine nucleoside diphosphate metabolic process	19/1106	133/17910	0.000526698	0.00869123	0.00704809	AK4/INSR/NUDT16/DDIT4/GAPDH/PFKFB3/HK3/GALK1/ENO1/MPP1/HK1/P2RX7/HK2/PKM/PGAM4/LDHA/FBP1/AK2/TPI1	19	BP
GO:0009179	purine ribonucleoside diphosphate metabolic process	19/1106	133/17910	0.000526698	0.00869123	0.00704809	AK4/INSR/NUDT16/DDIT4/GAPDH/PFKFB3/HK3/GALK1/ENO1/MPP1/HK1/P2RX7/HK2/PKM/PGAM4/LDHA/FBP1/AK2/TPI1	19	BP
GO:0000165	MAPK cascade	79/1106	882/17910	0.000527876	0.00869123	0.00704809	UCHL1/FN1/SPRY2/FLT3/GPER1/PBK/AREG/MET/CAV1/EPHB2/NRG1/KL/TIMP3/IQGAP3/MARCO/FFAR4/IL18/IRAK3/FZD5/SMAD1/ADAM9/HGF/SASH1/INSR/FLT1/FGD2/CDK1/CD36/ITGA1/SPHK1/TIMP2/C5/LTBR/GFRA2/GADD45G/DAB2IP/SCIMP/SYK/TMEM106A/MAP3K20/LILRA5/DUSP3/TP73/SH3RF1/SIRPA/PRDX1/LGALS9/MAP3K6/CTSH/JAK2/YWHAE/P2RX7/GAS6/CSF1R/MEF2A/CARD9/HAVCR2/FOXM1/ILK/MAPK6/PSMA6/EZH2/PSAP/PER1/MAP2K1/APP/PYCARD/GADD45B/HYAL2/MEF2C/…	79	BP
GO:0004857	enzyme inhibitor activity	39/1092	332/16967	0.000200826	0.00869578	0.00770891	WFDC1/TIMP4/SPRY2/APOC1/BIRC5/CABP1/TIMP3/INKA1/CDKN2B/SERPINE1/SPOCK1/NOL3/PRDX3/ANXA2/TIMP2/C5/COL6A3/GAPDH/YWHAG/ANXA5/SERPINB1/SPINT1/LGALS3/MACROH2A1/TIMP1/PPP1R26/CST3/SERPINB8/GAS6/RENBP/PRDX5/APLP2/FURIN/CSTB/APP/HYAL2/ANXA4/CHP1/FNIP2	39	MF
GO:0001779	natural killer cell differentiation	6/1106	18/17910	0.000533318	0.00874083	0.00708832	TYRO3/MERTK/GAS6/IL15/ID2/PRDM1	6	BP
GO:0090196	regulation of chemokine secretion	6/1106	18/17910	0.000533318	0.00874083	0.00708832	ALOX15B/LPL/C5/CSF1R/PYCARD/AIF1	6	BP
GO:0035325	Toll-like receptor binding	5/1092	10/16967	0.000209881	0.00879469	0.0077966	CD36/S100A8/S100A9/TLR2/SYK	5	MF
GO:0098662	inorganic cation transmembrane transport	61/1106	643/17910	0.000546479	0.00893618	0.00724674	SLC1A3/GPER1/CXCL10/KCNMA1/CAV1/NTSR1/CXCL11/BHLHA15/NOS1AP/TMEM38A/KCNE1/NETO2/ANXA2P2/NETO1/SLC4A11/FKBP1B/NOL3/JPH4/STAC3/ANXA2/TRPM2/DYSF/ANXA5/ATP6V1B2/CLCN4/SLC31A2/KCNMB1/SESTD1/ATP6V0A1/GSTO1/CATSPER1/MICU1/YWHAE/GLRX/P2RX7/HFE/GAS6/OPRL1/YWHAH/VDAC1/PSEN2/CLCN5/SLC39A1/KCNQ1/SLC30A1/ATP6V0D1/G6PD/P2RX4/SLC2A9/COX5A/HVCN1/ATP5PB/ATP6V1F/CHP1/ATP5MF/ORAI3/TPCN2/ATP5MC3/ATP6AP1/NIPAL2/MCOLN1	61	BP
GO:0051248	negative regulation of protein metabolic process	96/1106	1116/17910	0.000548796	0.00895371	0.00726095	WFDC1/VSIG4/TRIM71/UCHL1/IL1R2/SPRY2/ANXA8/GPER1/PBK/PLPP3/IL10/CAV1/EPHB2/BIRC5/ANG/NRG1/TIMP3/TYMS/INKA1/CDKN2B/IRAK3/DERL3/HGF/SERPINE1/SPOCK1/FKBP1B/NOL3/PRDX3/PLK1/IGF2BP3/CCNB1/ANXA2/DDIT4/TIMP2/C5/COL6A3/SAMSN1/CTSZ/LDLR/GFRA2/GAPDH/DAB2IP/YWHAG/DYSF/SERPINB1/SPINT1/CORO1C/CTSA/LAPTM4B/GPX1/DUSP3/LGALS3/PLEKHN1/SH3RF1/CEBPA/SIRPA/MACROH2A1/TIMP1/CDK5/PPP1R26/PRKCG/YWHAE/CST3/SERPINB8/P2RX7…	96	BP
GO:0030641	regulation of cellular pH	12/1106	65/17910	0.000555293	0.00901881	0.00731374	RAB20/GRN/RAB39A/MAFG/ATP6V1B2/PPT1/CLIC4/ATP6V0A1/ATP6V0D1/SNAPIN/ATP6V1F/CHP1	12	BP
GO:0045428	regulation of nitric oxide biosynthetic process	12/1106	65/17910	0.000555293	0.00901881	0.00731374	IL10/CAV1/NOS1AP/INSR/CD36/SIRPA/JAK2/ACP5/TSPO/P2RX4/ITGB2/AIF1	12	BP
GO:0002520	immune system development	83/1106	938/17910	0.000558261	0.0090466	0.00733628	C1QC/PPARG/FLT3/IL10/TYRO3/HBZ/BVES/PIR/MERTK/CCR2/FAM20C/MELK/HOXA9/CCNB2/BATF2/CDKN2B/TOP2A/IL18/IRAK3/EXO1/FZD5/HLX/MAFB/POLQ/CD1D/LMO2/JAG1/PRDX3/ANLN/ESCO2/CLEC5A/ANXA2/CD86/LTBR/MYO1E/TLR2/TRPM2/PNP/MMP14/FES/ACVR1B/SYK/HMGB3/PPARGC1B/HDAC9/TP73/LGALS3/SH3RF1/CEBPA/BTK/ROGDI/LGALS9/FSTL3/LGALS1/JAK2/SIGLEC15/TNFSF13/ARL11/GAS6/CSF1R/IRF8/HAVCR2/HSPA1B/PSMA6/G6PD/BRCA2/CEBPD/IL15/NME2/NME1/M…	83	BP
GO:0032640	tumor necrosis factor production	21/1106	155/17910	0.000567586	0.00915645	0.00742536	LPL/IL10/CCR2/IRAK3/FZD5/CD36/CYBB/TLR2/TMEM106A/LILRA5/SIRPA/LGALS9/JAK2/ACP5/GAS6/CARD9/TSPO/HAVCR2/APP/PYCARD/UBE2J1	21	BP
GO:1903555	regulation of tumor necrosis factor superfamily cytokine production	21/1106	155/17910	0.000567586	0.00915645	0.00742536	LPL/IL10/CCR2/IRAK3/FZD5/CD36/CD86/CYBB/TLR2/LILRA5/SIRPA/LGALS9/JAK2/ACP5/GAS6/CARD9/TSPO/HAVCR2/APP/PYCARD/UBE2J1	21	BP
GO:0045841	negative regulation of mitotic metaphase/anaphase transition	8/1106	32/17910	0.000572196	0.00918961	0.00745226	CDC20/TRIP13/TTK/CENPF/PLK1/CCNB1/AURKB/CDT1	8	BP
GO:2000816	negative regulation of mitotic sister chromatid separation	8/1106	32/17910	0.000572196	0.00918961	0.00745226	CDC20/TRIP13/TTK/CENPF/PLK1/CCNB1/AURKB/CDT1	8	BP
GO:0051345	positive regulation of hydrolase activity	64/1106	684/17910	0.000580041	0.00927555	0.00752194	PPARG/FN1/GPER1/DEPDC1/ARHGAP29/CAV1/STARD13/SRGAP1/WNT11/ANG/F3/DOCK1/ARHGAP23/RGS16/DLC1/ADAP2/ARHGAP24/TBC1D2/ASPH/FLT1/GM2A/NCAPH/NLRC4/ITGA1/RASGEF1B/DEPDC1B/S100A8/S100A9/STARD8/DAB2IP/GRN/NET1/SRGAP2/ARHGAP31/CORO1C/PPARGC1B/AGFG1/LGALS9/CTSH/JAK2/AGAP9/CTSD/PKP4/OCRL/CIDEB/SEC23B/S100A10/ARHGEF11/EZH2/AGRN/TNFSF10/PSAP/APP/BAK1/PYCARD/DENND1A/PRELID1/MEF2C/HMGB2/CASP1/DAP/PCNA/MSH3/NAPA	64	BP
GO:0016050	vesicle organization	32/1106	280/17910	0.000580125	0.00927555	0.00752194	SDC1/ANXA8/AREG/CAV1/SDC4/MYO7A/RAB20/NECTIN2/SORT1/SPHK1/KNL1/ANXA2/F5/CTSZ/RAB39A/SCARB2/DYSF/CORO1C/LAPTM4B/AGFG1/P2RX7/S100A10/PHETA2/RAB34/SEC24D/SNAPIN/DNAJC13/TRAPPC5/SDCBP/SNX3/VPS25/NAPA	32	BP
GO:0097367	carbohydrate derivative binding	173/1092	2090/16967	0.000228641	0.00928138	0.00822805	SYN2/FN1/FLT3/ACSM4/CXCL10/LPL/PBK/NMNAT2/MET/SIGLEC11/ACVRL1/TYRO3/RNASE3/RAB17/EPHB2/JCHAIN/KIF20A/CXCL11/NAV3/MKI67/AK4/ME1/KIF4A/KIF18B/MERTK/ANG/DMC1/FAM20C/RAB13/TDRD9/MELK/KIF26A/BUB1/TRIP13/KIF14/MYO7A/RAB20/GUCY2D/UBE2C/TOP2A/IRAK3/KIF23/KIFC1/TTK/PKMYT1/OAS1/BUB1B/MYO10/VCAN/HMMR/POLQ/CDC6/CTSL/HASPIN/SEPTIN10/KIF15/INSR/RAB44/FLT1/CTSB/CDK1/NUDT16/ABCA6/NLRC4/PLK1/AURKA/KIF11/OAS2/DNAH…	173	MF
GO:0009108	coenzyme biosynthetic process	29/1106	245/17910	0.000584819	0.00931664	0.00755527	NMNAT2/ME1/ELOVL3/INSR/SCD/DDIT4/SPR/GAPDH/PFKFB3/HK3/PNP/PPT1/GALK1/ENO1/AFMID/GSTZ1/HK1/P2RX7/HK2/HAAO/COQ5/PDSS1/PKM/PGAM4/LDHA/ACSL3/FBP1/NMNAT1/TPI1	29	BP
GO:2000116	regulation of cysteine-type endopeptidase activity	27/1106	222/17910	0.000585285	0.00931664	0.00755527	PPARG/GPER1/F3/DLC1/HGF/ASPH/NOL3/PRDX3/NLRC4/S100A8/S100A9/GPX1/SH3RF1/LGALS9/CTSH/JAK2/CTSD/YWHAE/GAS6/PRDX5/CIDEB/TNFSF10/DHCR24/BAK1/PYCARD/CASP1/DAP	27	BP
GO:0051452	intracellular pH reduction	10/1106	48/17910	0.000587912	0.00932415	0.00756135	RAB20/GRN/RAB39A/ATP6V1B2/PPT1/CLIC4/ATP6V0A1/ATP6V0D1/SNAPIN/ATP6V1F	10	BP
GO:0006163	purine nucleotide metabolic process	52/1106	528/17910	0.000588348	0.00932415	0.00756135	TPST1/AK4/ELOVL3/FAM20C/INSR/SCD/CDK1/NUDT16/CCNB1/DDIT4/SULT1A1/GAPDH/PFKFB3/HK3/PNP/ATP6V1B2/PPT1/GALK1/GPX1/ENO1/MPP1/HSD17B4/GSTZ1/HK1/P2RX7/HK2/ABCD1/PAPSS1/TSPO/HSPA1B/PKM/PGAM4/NDUFAF1/LDHA/NME2/NME1/COX5A/NUDT1/UQCR10/ATP5PB/UQCR11/NDUFS4/ACSL3/NDUFA8/ATP5MF/FBP1/NDUFB5/AK2/NDUFV3/NMNAT1/ATP5MC3/TPI1	52	BP
GO:0051701	interaction with host	26/1106	211/17910	0.000601173	0.00950117	0.00770491	MET/CAV1/TYRO3/TYMS/NECTIN2/INSR/CTSB/CDK1/CLEC5A/SLC1A5/CD86/LDLR/GAPDH/IFITM3/FCN1/SCARB2/FUCA2/LGALS9/LGALS1/RXRA/GAS6/SCARB1/HSPA1B/PVR/HYAL2/SNX3	26	BP
GO:0001556	oocyte maturation	7/1106	25/17910	0.000603319	0.00950117	0.00770491	ANG/DMC1/TRIP13/RXFP2/AURKA/CCNB1/BRCA2	7	BP
GO:0023014	signal transduction by protein phosphorylation	79/1106	886/17910	0.000603479	0.00950117	0.00770491	UCHL1/FN1/SPRY2/FLT3/GPER1/PBK/AREG/MET/CAV1/EPHB2/NRG1/KL/TIMP3/IQGAP3/MARCO/FFAR4/IL18/IRAK3/FZD5/SMAD1/ADAM9/HGF/SASH1/INSR/FLT1/FGD2/CDK1/CD36/ITGA1/SPHK1/TIMP2/C5/LTBR/GFRA2/GADD45G/DAB2IP/SCIMP/SYK/TMEM106A/MAP3K20/LILRA5/DUSP3/TP73/SH3RF1/SIRPA/PRDX1/LGALS9/MAP3K6/CTSH/JAK2/YWHAE/P2RX7/GAS6/CSF1R/MEF2A/CARD9/HAVCR2/FOXM1/ILK/MAPK6/PSMA6/EZH2/PSAP/PER1/MAP2K1/APP/PYCARD/GADD45B/HYAL2/MEF2C/…	79	BP
GO:0003824	catalytic activity	362/1092	4828/16967	0.000255225	0.00983196	0.00871615	ADAMTS2/MAOA/RNASE1/RNF182/CES1/CYP19A1/OLAH/ALOX15B/TRIM71/RNASE2/UCHL1/FLT3/CPE/ACSM4/MMP2/LPL/PBK/ADAMDEC1/MMP19/CH25H/NMNAT2/PLPP3/HTRA1/MET/CDC25A/ACVRL1/TYRO3/TPST1/OTOGL/RNASE3/RAB17/ECHDC3/DLGAP5/EPHB2/BCAT1/MGST1/POGLUT2/C2/TMTC1/PIR/AK4/ME1/ELOVL3/DTL/MAOB/KIF18B/ANG/RNASE4/CRYM/F3/FAM20C/KL/TDRD9/MELK/RRM2/BUB1/GLDC/TYMS/GCAT/TRMT9B/KIF14/CHST13/ST6GALNAC3/FKBP5/MYO7A/PLBD1/GUCY2D/ST14…	362	MF
GO:0030234	enzyme regulator activity	80/1092	840/16967	0.000257342	0.00983196	0.00871615	WFDC1/TIMP4/FN1/SPRY2/CXCL10/APOC1/DEPDC1/ARHGAP29/CAV1/CDC20/STARD13/BIRC5/CABP1/SRGAP1/WNT11/DOCK1/NRG1/TIMP3/ARHGAP23/INKA1/CDKN2B/RGS16/DLC1/ADAP2/ARHGAP24/TBC1D2/SERPINE1/SPOCK1/NOL3/GM2A/ITSN1/PRDX3/SH3BP4/CCNB1/ANXA2/DEPDC1B/TIMP2/C5/COL6A3/STARD8/GAPDH/DAB2IP/YWHAG/ANXA5/SRGAP2/SERPINB1/SPINT1/CTSA/MGST2/LGALS3/MMP17/SIRPA/MACROH2A1/TIMP1/AGFG1/PPP1R26/CTSH/AGAP9/CST3/SERPINB8/GAS6/RENBP/…	80	MF
GO:0051129	negative regulation of cellular component organization	63/1106	673/17910	0.000630917	0.00991146	0.00803763	SPRY2/CXCL10/ARPIN/MPV17L/APOC1/MET/CAV1/ACVRL1/EPHB2/CDC20/NAV3/TRIP13/KIF14/ESPL1/TOP2A/IRAK3/TTK/DLC1/EPS8/CENPF/HGF/SPOCK1/NOL3/PLK1/CAPG/CCNB1/AURKB/CTSZ/LDLR/TLR2/DYSF/MMP14/CORO2B/SEMA3G/CORO1C/CD38/GPX1/LGALS3/CDT1/SIRPA/NEK2/MACROH2A1/PTPRO/CDK5/PICK1/LGALS1/CST3/YWHAH/MCM2/TSPO/CLDN7/HSPA1B/EIF4EBP1/SNAPIN/PRELID1/NUBP1/RIOK3/SDCBP/MKKS/DNMT3B/VIM/SNX3/NMNAT1	63	BP
GO:0009185	ribonucleoside diphosphate metabolic process	19/1106	135/17910	0.000635644	0.00994319	0.00806336	AK4/INSR/NUDT16/DDIT4/GAPDH/PFKFB3/HK3/GALK1/ENO1/MPP1/HK1/P2RX7/HK2/PKM/PGAM4/LDHA/FBP1/AK2/TPI1	19	BP
GO:0007005	mitochondrion organization	47/1106	466/17910	0.000637024	0.00994319	0.00806336	GPER1/MPV17L/NECTIN2/BHLHA15/FZD5/E2F1/HGF/NOL3/PRDX3/YWHAG/TFDP1/TYMP/GPX1/TP73/CEBPA/CDK5/TMEM70/YWHAE/P2RX7/HK2/BMF/MEF2A/YWHAH/VDAC1/TSPO/CIDEB/TIMM8B/TNFSF10/NDUFAF1/EIF4G1/BAK1/PYCARD/ATP5PB/PRELID1/MGME1/NDUFS4/NDUFA8/ATP5MF/MTFR2/NDUFB5/ALAS1/RHOT1/RHOU/FNIP2/NDUFV3/LEPROT/ATP5MC3	47	BP
GO:0030097	hemopoiesis	76/1106	847/17910	0.000637083	0.00994319	0.00806336	C1QC/PPARG/FLT3/IL10/TYRO3/HBZ/BVES/PIR/MERTK/CCR2/FAM20C/MELK/HOXA9/BATF2/CDKN2B/TOP2A/IL18/FZD5/HLX/MAFB/CD1D/LMO2/JAG1/PRDX3/ANLN/ESCO2/CLEC5A/ANXA2/CD86/LTBR/MYO1E/TLR2/TRPM2/PNP/MMP14/FES/ACVR1B/SYK/HMGB3/PPARGC1B/HDAC9/TP73/LGALS3/SH3RF1/CEBPA/BTK/ROGDI/LGALS9/FSTL3/LGALS1/JAK2/SIGLEC15/ARL11/GAS6/CSF1R/IRF8/HSPA1B/PSMA6/G6PD/BRCA2/CEBPD/IL15/NME2/NME1/APP/BAK1/PRELID1/HYAL2/MEF2C/PSMB7/HMG…	76	BP
GO:0044429	mitochondrial part	84/1151	977/18675	0.00117316	0.0100078	0.00782527	MAOA/GPER1/STARD13/MGST1/AK4/MAOB/GLDC/TYMS/GCAT/PYCR1/ALDH1L2/ADAP2/WASF1/PLA2G4A/CDK1/PRDX3/CCNB1/MRPL15/BCKDHA/ALDH4A1/PCK2/GPX1/LGALS3/PLEKHN1/LDHD/SQOR/TK2/CAT/GSTZ1/MICU1/HK1/BCKDK/TMEM70/HK2/BMF/GSR/PRDX5/ABCD1/VDAC1/TSPO/HADHB/GPT2/COQ5/PDSS1/TIMM8B/SDHD/MRPL37/NDUFAF1/MTCH2/NME2/MRPL51/NME1/COX5A/NUDT1/UQCR10/FH/SFXN5/BAK1/ATP5PB/HCCS/PRELID1/UQCR11/CRLS1/MPV17L2/NDUFS4/ACSL3/NDUFA8/ATP5…	84	CC
GO:0051338	regulation of transferase activity	80/1106	902/17910	0.00065358	0.0101786	0.00825426	PPARG/UCHL1/SPRY2/FLT3/CXCL10/CAV1/CDC25A/SDC4/EPHB2/CDC20/WNT11/ANG/TPX2/NRG1/IQGAP3/KIF14/INKA1/CDKN2B/UBE2C/GPRC5D/IL18/IRAK3/FZD5/PKMYT1/ADAM9/CDC6/HGF/SASH1/INSR/FLT1/FGD2/CDK1/ITSN1/PRDX3/PDGFC/PLK1/ITGA1/CCNB1/C5/AURKB/GPRC5C/GADD45G/DAB2IP/YWHAG/NHLRC1/SYK/CORO1C/CKS2/MAP3K20/LILRA5/DUSP3/CCDC88A/TP73/CISH/CEBPA/NEK2/MACROH2A1/CDK5/MAP3K6/JAK2/CLSPN/SOCS6/P2RX7/GAS6/CDKN3/CSF1R/ILK/EZH2/M…	80	BP
GO:0072330	monocarboxylic acid biosynthetic process	35/1106	318/17910	0.000659271	0.0102406	0.00830454	SLC1A3/OLAH/ALOX15B/LPL/APOC1/CH25H/ELOVL3/ACOX2/VCAN/ACCS/INSR/SCD/ERLIN1/DDIT4/GAPDH/FABP5/PFKFB3/HK3/FADS1/GALK1/ENO1/CBR1/HSD17B4/DSE/HK1/LTA4H/P2RX7/HK2/ABCD1/PKM/PGAM4/LDHA/ACSL3/FBP1/TPI1	35	BP
GO:0030029	actin filament-based process	62/1106	661/17910	0.000660408	0.0102406	0.00830454	DAAM2/ARPIN/SH3PXD2B/MYBPC1/MET/XIRP2/CAV1/SDC4/WNT11/ANG/RAB13/SHROOM1/MYO7A/GAS2L3/DIAPH3/KIF23/NOS1AP/DLC1/KCNE1/WASF1/EPS8/FGD4/CYFIP1/FGD2/CAPG/FGD6/CDC42BPA/MYO1E/TRPM2/JUP/FMN1/SRGAP2/FES/CORO2B/CORO1C/PPARGC1B/CTNNA1/CCDC88A/CIT/CDK5/PICK1/JAK2/SIGLEC15/CSF1R/MEF2A/DIAPH2/S100A10/ILK/ARHGEF11/KCNQ1/CDC42BPB/PYCARD/ACTB/MEF2C/SDCBP/AIF1/MKKS/VIM/FSCN1/TPM4/ARPC1B/KPTN	62	BP
GO:0006260	DNA replication	30/1106	259/17910	0.000680882	0.0105354	0.00854359	ACVRL1/E2F8/DTL/CDC45/MCM10/RRM2/PCLAF/TICRR/EXO1/CDC6/E2F7/CDK1/ESCO2/GINS2/CCNA2/NFIA/CCDC88A/CDT1/CLSPN/CST3/RBBP8/GINS3/MCM2/SLFN11/MCM4/BRCA2/ORC1/MGME1/PCNA/RMI1	30	BP
GO:0043408	regulation of MAPK cascade	64/1106	689/17910	0.000700623	0.0108176	0.00877243	UCHL1/FN1/SPRY2/FLT3/GPER1/PBK/CAV1/EPHB2/NRG1/KL/TIMP3/IQGAP3/MARCO/FFAR4/IRAK3/FZD5/ADAM9/HGF/SASH1/INSR/FLT1/FGD2/CDK1/CD36/ITGA1/SPHK1/TIMP2/C5/LTBR/GADD45G/DAB2IP/SCIMP/SYK/TMEM106A/MAP3K20/LILRA5/DUSP3/TP73/SH3RF1/SIRPA/PRDX1/LGALS9/MAP3K6/JAK2/P2RX7/GAS6/CSF1R/CARD9/HAVCR2/FOXM1/ILK/EZH2/PSAP/PER1/MAP2K1/APP/PYCARD/GADD45B/HYAL2/SDCBP/DUSP7/MAP3K21/NMNAT1/ATP6AP1	64	BP
GO:0098542	defense response to other organism	48/1106	481/17910	0.000707665	0.0108972	0.00883698	RNASE2/CXCL10/IGKV3-20/HTRA1/SIGLEC11/IL10/RNASE3/JCHAIN/SIGLEC16/BATF2/RNASE6/OAS1/IGHA1/SERPINE1/NLRC4/CD36/OAS2/DDIT4/S100A8/S100A9/GAPDH/TLR2/IFITM3/GRN/IRF5/UNC13B/IGHA2/SYK/MPEG1/CFP/TLR5/IGHM/MYD88/ACP5/P2RX7/CARD9/IRF8/TRIM34/HAVCR2/SLFN11/IL15/EXOSC4/IL17RA/PYCARD/HYAL2/RIOK3/HMGB2/UNC93B1	48	BP
GO:0006809	nitric oxide biosynthetic process	13/1106	76/17910	0.000711222	0.0108972	0.00883698	IL10/CAV1/NOS1AP/INSR/CD36/SPR/SIRPA/JAK2/ACP5/TSPO/P2RX4/ITGB2/AIF1	13	BP
GO:0006885	regulation of pH	13/1106	76/17910	0.000711222	0.0108972	0.00883698	RAB20/GRN/RAB39A/MAFG/ATP6V1B2/PPT1/CLIC4/ATP6V0A1/ATP6V0D1/SNAPIN/ATP6V1F/CHP1/ATP6AP1	13	BP
GO:0055094	response to lipoprotein particle	8/1106	33/17910	0.000714866	0.0108972	0.00883698	PPARG/LPL/CD68/CD36/LDLR/SYK/MYD88/ITGB2	8	BP
GO:1902100	negative regulation of metaphase/anaphase transition of cell cycle	8/1106	33/17910	0.000714866	0.0108972	0.00883698	CDC20/TRIP13/TTK/CENPF/PLK1/CCNB1/AURKB/CDT1	8	BP
GO:1905819	negative regulation of chromosome separation	8/1106	33/17910	0.000714866	0.0108972	0.00883698	CDC20/TRIP13/TTK/CENPF/PLK1/CCNB1/AURKB/CDT1	8	BP
GO:0006090	pyruvate metabolic process	20/1106	147/17910	0.00071976	0.0109389	0.00887084	ME1/SLC16A8/INSR/DDIT4/GAPDH/PFKFB3/HK3/GALK1/ENO1/GSTZ1/HK1/P2RX7/HK2/VDAC1/PKM/PGAM4/LDHA/SLC16A1/FBP1/TPI1	20	BP
GO:0035239	tube morphogenesis	80/1106	905/17910	0.000720646	0.0109389	0.00887084	TRIM71/PPARG/FN1/CREB3L1/SPRY2/CXCL10/MMP2/AREG/CDH5/MMP19/MET/IL10/CAV1/ACVRL1/SDC4/EPHB2/STARD13/E2F8/WNT11/ANG/CCR2/F3/HESX1/C3AR1/ST14/IL18/FZD5/HLX/DLC1/FZD2/SMAD1/MFGE8/CALCRL/E2F2/E2F7/ARHGAP24/HGF/SASH1/SERPINE1/FLT1/JAG1/NIBAN2/HMOX1/SPHK1/ANXA2/C5/MYO1E/CTSZ/LDLR/CYBB/DAB2IP/JUP/GRN/FMN1/DYSF/COL8A2/MMP14/SPINT1/SYK/TYMP/HDAC9/ADAM15/CLIC4/GPX1/FZD1/CTSH/HK2/CSF1R/PAX8/HPSE/ILK/PKM/STIL…	80	BP
GO:0006643	membrane lipid metabolic process	24/1106	191/17910	0.000725197	0.0109848	0.00890807	PLPP3/ST6GALNAC3/STS/GM2A/TEX2/SPHK1/SPTLC2/GBGT1/ALDH3B1/NAGA/CTSA/PPT1/MGST2/HEXB/P2RX7/GLB1/PLA2G15/CERS6/PSAP/ACER3/SPTSSA/ORMDL2/SGMS1/SUMF1	24	BP
GO:0010952	positive regulation of peptidase activity	23/1106	180/17910	0.000734088	0.0110827	0.00898741	PPARG/FN1/GPER1/CAV1/F3/DLC1/ASPH/NLRC4/S100A8/S100A9/GRN/LGALS9/CTSH/JAK2/CTSD/CIDEB/TNFSF10/APP/BAK1/PYCARD/PRELID1/CASP1/DAP	23	BP
GO:0006911	phagocytosis, engulfment	9/1106	41/17910	0.000734814	0.0110827	0.00898741	PPARG/MSR1/DOCK1/MARCO/MFGE8/CD36/ITGAM/ITGB2/AIF1	9	BP
GO:0051046	regulation of secretion	69/1106	757/17910	0.000736493	0.0110827	0.00898741	CYP19A1/ALOX15B/SDC1/IL1R2/FN1/GPER1/LPL/IL10/NTSR1/SDC4/MAOB/ANG/CCR2/NRG1/FFAR4/FZD5/ADAM9/FKBP1B/ITSN1/HMOX1/OAS2/CLEC5A/S100A8/C5/PNKD/GAPDH/TLR2/FCN1/FES/UNC13B/SERPINB1/SYK/HDAC9/TLR5/CD38/LILRA5/PRAM1/ICA1/LGALS9/CDK5/JAK2/HK1/PRKCG/P2RX7/HFE/GAS6/CSF1R/OPRL1/BACE1/PAX8/ITGAM/HAVCR2/KCNQ1/SLC30A1/SNAPIN/P2RX4/IL17RA/PYCARD/ITGB2/HYAL2/MEF2C/ANXA4/SDCBP/AIF1/CASP1/ACSL3/SLC16A1/RHOT1/ATP6AP1	69	BP
GO:0010324	membrane invagination	11/1106	58/17910	0.000737817	0.0110827	0.00898741	PPARG/MSR1/DOCK1/MARCO/MFGE8/CD36/AURKB/ITGAM/ITGB2/AIF1/SNX3	11	BP
GO:0031348	negative regulation of defense response	28/1106	237/17910	0.000742759	0.0111336	0.00902875	WFDC1/CYP19A1/VSIG4/PPARG/IL1R2/GPER1/PBK/CDH5/HTRA1/SIGLEC11/IL10/TYRO3/CLEC12B/FFAR4/IRAK3/CALCRL/HGF/LDLR/GRN/GPX1/SIRPA/LGALS9/ACP5/ABCD1/HAVCR2/CHID1/PYCARD/RIOK3	28	BP
GO:0031967	organelle envelope	92/1151	1093/18675	0.00134261	0.0112242	0.00877641	MAOA/GPER1/TYRO3/STARD13/MGST1/NAV3/DTL/MAOB/TYMS/GCAT/GUCY2D/MYOF/NOS1AP/FAM156B/TMEM38A/ADAP2/SMAD1/WASF1/PLA2G4A/SORT1/CENPF/INSR/ITSN1/MRPL15/CYBB/GAPDH/PLPP7/ALG14/LGALS3/PLEKHN1/LDHD/SQOR/ROGDI/AGFG1/CAT/MICU1/HK1/TMEM70/CST3/HK2/BMF/ABCD1/VDAC1/TSPO/HADHB/PSEN2/COQ5/TIMM8B/SDHD/SLC30A1/MRPL37/CERS6/LMNB1/NDUFAF1/MTCH2/NME2/MRPL51/NME1/COX5A/NUDT1/UQCR10/APP/SFXN5/BAK1/CLIC1/ATP5PB/HCCS/PRE…	92	CC
GO:0031975	envelope	92/1151	1093/18675	0.00134261	0.0112242	0.00877641	MAOA/GPER1/TYRO3/STARD13/MGST1/NAV3/DTL/MAOB/TYMS/GCAT/GUCY2D/MYOF/NOS1AP/FAM156B/TMEM38A/ADAP2/SMAD1/WASF1/PLA2G4A/SORT1/CENPF/INSR/ITSN1/MRPL15/CYBB/GAPDH/PLPP7/ALG14/LGALS3/PLEKHN1/LDHD/SQOR/ROGDI/AGFG1/CAT/MICU1/HK1/TMEM70/CST3/HK2/BMF/ABCD1/VDAC1/TSPO/HADHB/PSEN2/COQ5/TIMM8B/SDHD/SLC30A1/MRPL37/CERS6/LMNB1/NDUFAF1/MTCH2/NME2/MRPL51/NME1/COX5A/NUDT1/UQCR10/APP/SFXN5/BAK1/CLIC1/ATP5PB/HCCS/PRE…	92	CC
GO:0009611	response to wounding	62/1106	665/17910	0.00076916	0.0115054	0.00933025	WFDC1/SLC1A3/SDC1/TMIGD3/HBE1/FN1/ANXA8/IL10/CAV1/ACVRL1/TYRO3/SDC4/MERTK/CCR2/F3/ADORA3/DOCK1/NRG1/WNT5B/MYOF/PTGFRN/SERPINE1/FKBP1B/NOL3/CDK1/HMOX1/CD36/AURKA/CCNB1/F5/S100A8/GRN/MAFG/DYSF/ANXA5/SYK/CTNNA1/ADAM15/GPX1/DGKG/TIMP1/CDK5/LGALS1/JAK2/PRKCG/CST3/P2RX7/GAS6/HPSE/SCARB1/TSPO/ILK/PKM/TEC/EZH2/P2RX4/MAP2K1/CLIC1/ACTB/AIF1/PRCP/NMNAT1	62	BP
GO:0042063	gliogenesis	32/1106	285/17910	0.000785771	0.0117295	0.00951196	DAAM2/PPARG/DLX1/AREG/C1QA/CCR2/NRG1/E2F1/CDK1/S100A8/LDLR/TLR2/DAB2IP/GRN/MMP14/SRGAP2/SPINT1/TP73/HEXB/CDK5/PICK1/CSF1R/RHEB/TSPO/ILK/OLIG1/EZH2/P2RX4/MAP2K1/APP/VIM/ID2	32	BP
GO:0098771	inorganic ion homeostasis	57/1106	600/17910	0.00079333	0.0118178	0.00958358	GPER1/CXCL10/KCNMA1/CAV1/NTSR1/CXCL11/CCR2/KL/C3AR1/RAB20/TMEM38A/ANXA2P2/FKBP1B/NOL3/JPH4/HMOX1/CD36/TMTC2/ANXA2/STEAP3/S100A8/S100A9/FTL/TRPM2/GRN/RAB39A/MAFG/ATP6V1B2/PPT1/CLIC4/CD38/MT2A/HEXB/CYBRD1/ATP6V0A1/GSTO1/CDK5/MICU1/JAK2/YWHAE/P2RX7/HFE/OPRL1/SLC30A1/ATP6V0D1/SNAPIN/GRINA/P2RX4/APP/BAK1/NUBP1/HYAL2/ATP6V1F/CHP1/TPCN2/ATP6AP1/MCOLN1	57	BP
GO:0048771	tissue remodeling	22/1106	170/17910	0.000798341	0.0118434	0.00960435	CAV1/ACVRL1/MERTK/CCR2/IL18/IL21/JAG1/NOL3/MMP14/SYK/LIPA/PPARGC1B/CD38/TIMP1/SIGLEC15/CST3/P2RX7/CSF1R/IL15/BAK1/MEF2C/ATP6AP1	22	BP
GO:0097529	myeloid leukocyte migration	22/1106	170/17910	0.000798341	0.0118434	0.00960435	CYP19A1/CXCL10/CCR2/C3AR1/SERPINE1/FLT1/ITGA1/PLA2G7/S100A8/C5/S100A9/DYSF/MMP14/SYK/LGALS3/SIRPA/MPP1/PTPRO/P2RX4/IL17RA/ITGB2/AIF1	22	BP
GO:0042175	nuclear outer membrane-endoplasmic reticulum membrane network	87/1151	1026/18675	0.0014535	0.0120309	0.0094072	CYP19A1/HLA-DQA2/UCHL1/CREB3L1/GPER1/TMCC2/OTOF/AREG/CAV1/TYRO3/MGST1/NAV3/ELOVL3/GUCY2D/NOS1AP/PTGFRN/PKMYT1/TMEM38A/STS/PLA2G4A/SORT1/ANO5/DERL3/CD1D/HLA-DQB2/ASPH/FKBP1B/SCD/STBD1/CDK1/KLHL14/JPH4/ERLIN1/HMOX1/TMTC2/SPTLC2/CYBB/PLPP7/MARCHF1/EXT1/PDIA5/SCARB2/IFNGR2/PLD3/CLCN4/ALG14/SLC37A2/FADS1/MGST2/AGPAT2/TRIQK/GALNT2/NCEH1/RHEB/MPDU1/ABCD1/SEC23B/PSEN2/SRD5A1/SLC39A1/SEC24D/COPB2/CERS6/AC…	87	CC
GO:0007017	microtubule-based process	59/1106	627/17910	0.000817089	0.0120748	0.00979195	UCHL1/SPRY2/MET/SPC25/DLGAP5/CDC20/MYBL2/SKA3/KIF20A/NAV3/KIF4A/KIF18B/ASPM/TPX2/KIF26A/PCLAF/GAS2L3/ESPL1/KIF23/KIFC1/TTK/WASF1/SAPCD2/SKA1/KIF15/CCDC151/GTSE1/CDK1/PLK1/AURKA/KIF11/CCNB1/KIF2C/AURKB/GAPDH/SRGAP2/FES/CENPA/NEK2/CDK5/CNTLN/MAP10/TUBG1/DYNLL1/HSPA1B/XRCC2/KNSTRN/STIL/SNAPIN/BRCA2/SPA17/POC1A/APP/NUBP1/SPAG5/MKKS/CHP1/SLC16A1/RHOT1	59	BP
GO:0030198	extracellular matrix organization	36/1106	334/17910	0.000817291	0.0120748	0.00979195	ADAMTS2/OLFML2A/FN1/CREB3L1/MMP2/SH3PXD2B/MMP19/HTRA1/LAMC1/FBN2/ITGA7/VCAN/CTSL/ICAM5/SERPINE1/ITGA1/TIMP2/COL6A3/MYO1E/COL8A2/MMP14/SPINT1/ADAM15/TIMP1/CST3/GAS6/ITGAM/FURIN/AGRN/CAPNS1/APP/QSOX1/ITGB2/COLGALT1/FSCN1/PRDX4	36	BP
GO:0019725	cellular homeostasis	73/1106	814/17910	0.000822329	0.0120861	0.00980116	GPER1/CXCL10/KCNMA1/CAV1/NTSR1/TYRO3/CXCL11/CCR2/C3AR1/RAB20/UBE2C/TXNDC5/TMEM38A/ANXA2P2/SLC4A11/FKBP1B/NOL3/JPH4/HMOX1/CD36/ANXA2/S100A8/S100A9/FTL/CYBB/TRPM2/GRN/PDIA5/RAB39A/MAFG/ATP6V1B2/UNC13B/PPT1/GAA/CLIC4/CD38/GPX1/MT2A/HEXB/CYBRD1/ATP6V0A1/GSTO1/CDK5/LGALS1/MICU1/JAK2/YWHAE/GLRX/P2RX7/HFE/GAS6/OPRL1/HAAO/SLC30A1/ATP6V0D1/SNAPIN/GRINA/P2RX4/NME2/NME1/HVCN1/APP/BAK1/QSOX1/NUBP1/ATP6V1F/CH…	73	BP
GO:0099024	plasma membrane invagination	10/1106	50/17910	0.000825368	0.0120861	0.00980116	PPARG/MSR1/DOCK1/MARCO/MFGE8/CD36/AURKB/ITGAM/ITGB2/AIF1	10	BP
GO:0034638	phosphatidylcholine catabolic process	4/1106	8/17910	0.000828139	0.0120861	0.00980116	APOC1/LDLR/SCARB1/PLA2G15	4	BP
GO:0043313	regulation of neutrophil degranulation	4/1106	8/17910	0.000828139	0.0120861	0.00980116	SYK/PRAM1/ITGAM/ITGB2	4	BP
GO:0043497	regulation of protein heterodimerization activity	4/1106	8/17910	0.000828139	0.0120861	0.00980116	NRG1/CD36/DAB2IP/BAK1	4	BP
GO:0060267	positive regulation of respiratory burst	4/1106	8/17910	0.000828139	0.0120861	0.00980116	JCHAIN/IGHA1/INSR/IGHA2	4	BP
GO:0071396	cellular response to lipid	55/1106	575/17910	0.000830177	0.0120913	0.00980539	PTGFR/PPARG/FLT3/GPER1/CXCL10/LPL/IL10/ZNF366/WNT11/WNT5B/IL18/E2F1/ADAM9/CD180/CD68/SASH1/SERPINE1/TICAM2/CD36/CCNB1/DDIT4/LDLR/TLR2/DAB2IP/FHL2/CCNA2/FES/PPARGC1B/KCNMB1/ADAM15/PADI2/LY86/SIRPA/RXRA/JAK2/YWHAH/NRIP1/SCARB1/TSPO/IRF8/SRD5A1/HAVCR2/EIF4EBP1/PER1/IL15/NME2/NME1/PYCARD/MEF2C/HMGB2/CASP1/DNMT3B/VIM/SGMS1/PTGER2	55	BP
GO:0046546	development of primary male sexual characteristics	19/1106	138/17910	0.000835301	0.0121414	0.00984598	SDC1/MGST1/ASPM/RAB13/HOXA9/LHFPL2/RXFP2/INSR/MMP14/CTNNA1/ADAM15/HSD17B4/FSTL3/CST3/SRD5A1/TNFSF10/NUDT1/HMGB2/PRDX4	19	BP
GO:0097164	ammonium ion metabolic process	24/1106	193/17910	0.00084152	0.0122071	0.00989929	MAOA/APOC1/MAOB/PLBD1/PLA2G4A/PLA2G7/SPHK1/PNKD/SPTLC2/LDLR/FABP5/SHMT1/SCARB1/ITGAM/SRD5A1/PLA2G15/ACER3/ITGB2/ACSL3/PCTP/CHKA/SGMS1/ALDH9A1/MBOAT1	24	BP
GO:0051047	positive regulation of secretion	42/1106	409/17910	0.000847834	0.012274	0.00995349	CYP19A1/ALOX15B/SDC1/GPER1/LPL/IL10/NTSR1/SDC4/ANG/FZD5/ADAM9/ITSN1/CLEC5A/S100A8/C5/GAPDH/TLR2/FCN1/UNC13B/SYK/CD38/LILRA5/LGALS9/CDK5/JAK2/HK1/P2RX7/HFE/CSF1R/OPRL1/ITGAM/HAVCR2/P2RX4/IL17RA/PYCARD/ITGB2/HYAL2/SDCBP/AIF1/CASP1/ACSL3/ATP6AP1	42	BP
GO:0051641	cellular localization	194/1106	2548/17910	0.000860537	0.0124207	0.0100725	CES1/SYN2/UCHL1/SPRY2/CPE/ANXA8/GPER1/CXCL10/SH3PXD2B/OTOF/AREG/CAV1/NTSR1/RAB17/DLGAP5/EPHB2/CABP1/BVES/CXCL11/CDCA5/KIF4A/WNT11/ASPM/RAB13/KIF14/MYO7A/NECTIN2/ESPL1/BHLHA15/KIF23/KIFC1/FZD5/TTK/RPH3A/ACOX2/TMEM38A/KCNE1/BUB1B/ZWINT/MYO10/WASF1/SAPCD2/E2F1/IDH1/SORT1/CLTCL1/CENPF/DERL3/HASPIN/NETO1/MILR1/CYFIP1/FKBP1B/GTSE1/NOL3/TLN2/STBD1/CDK1/ITSN1/JPH4/HMOX1/PLK1/STAC3/SH3BP4/CD36/AURKA/ESCO2…	194	BP
GO:1901989	positive regulation of cell cycle phase transition	15/1106	97/17910	0.000861423	0.0124207	0.0100725	DLGAP5/CDCA5/DTL/UBE2C/ESPL1/CDC6/CDK1/CCNB1/SMARCD3/CDT1/EZH2/UBE2E2/EIF4G1/APP/AIF1	15	BP
GO:2001233	regulation of apoptotic signaling pathway	41/1106	397/17910	0.000869683	0.0125147	0.0101487	CREB3L1/GPER1/MPV17L/CAV1/TIMP3/E2F1/HGF/SERPINE1/NOL3/HMOX1/S100A8/S100A9/LTBR/DAB2IP/YWHAG/TFDP1/CTNNA1/GPX1/TP73/LGALS3/SH3RF1/ENO1/LGALS9/CTSH/JAK2/YWHAE/BMF/YWHAH/CIDEB/NACC2/HSPA1B/TNFSF10/GRINA/BAK1/PYCARD/PRELID1/HYAL2/HMGB2/SGMS1/SGK3/PTTG1IP	41	BP
GO:0009893	positive regulation of metabolic process	245/1106	3313/17910	0.000876234	0.0125838	0.0102048	PTGFR/POU2F3/TRIM71/PPARG/FN1/CREB3L1/SPRY2/FLT3/GPER1/CXCL10/SH3PXD2B/DLX1/APOC1/AREG/MET/IL10/CAV1/NTSR1/ACVRL1/SDC4/GRB10/DLGAP5/EPHB2/CDC20/E2F8/MYBL2/BVES/JCHAIN/ELOVL3/DTL/MAOB/MZB1/WNT11/PRR16/ANG/CCR2/F3/TPX2/NRG1/KL/EBI3/IQGAP3/HOXA9/KIF14/MARCO/CDKN2B/FFAR4/UBE2C/GPRC5D/CDCA2/BHLHA15/TOP2A/IL18/NOS1AP/FZD5/TTK/DLC1/IL21/FZD2/SMAD1/MAFB/E2F1/E2F2/ARNTL2/ADAM9/ETS2/CDC6/IGHA1/E2F7/HGF/ASP…	245	BP
GO:0032355	response to estradiol	18/1106	128/17910	0.000881229	0.0126304	0.0102425	WFDC1/PTGFR/IGFBP2/GPER1/AREG/IL10/CCNA2/CD38/CAT/CST3/RBBP8/OPRL1/NRIP1/SRD5A1/EZH2/DNMT3B/ARPC1B/PCNA	18	BP
GO:0098660	inorganic ion transmembrane transport	66/1106	722/17910	0.000884615	0.0126537	0.0102614	SLC1A3/GPER1/CXCL10/KCNMA1/CAV1/NTSR1/BSND/CXCL11/BHLHA15/NOS1AP/TMEM38A/KCNE1/NETO2/ANXA2P2/NETO1/SLC4A11/FKBP1B/NOL3/JPH4/STAC3/ANXA2/TRPM2/DYSF/ANXA5/ATP6V1B2/CLCN4/SLC31A2/SLC37A2/KCNMB1/CLIC4/SESTD1/ATP6V0A1/GSTO1/CATSPER1/MICU1/YWHAE/GLRX/P2RX7/HFE/GAS6/OPRL1/YWHAH/VDAC1/PSEN2/CLCN5/SLC39A1/KCNQ1/SLC30A1/ATP6V0D1/G6PD/P2RX4/SLC2A9/COX5A/HVCN1/GABRR2/CLIC1/ATP5PB/ATP6V1F/CHP1/ATP5MF/ORAI3/TP…	66	BP
GO:1903553	positive regulation of extracellular exosome assembly	3/1106	4/17910	0.000896172	0.0127936	0.0103749	SDC1/SDC4/SDCBP	3	BP
GO:0016051	carbohydrate biosynthetic process	24/1106	194/17910	0.000905519	0.0128759	0.0104416	GPER1/NTSR1/CHST13/INSR/NLN/PGD/GAPDH/EXT1/PCK2/NHLRC1/ENO1/GYG1/TKT/CSGALNACT2/PGM2/MPDU1/TALDO1/G6PD/IMPA2/GBE1/G6PC3/FBP1/TPI1/GPD2	24	BP
GO:0071241	cellular response to inorganic substance	24/1106	194/17910	0.000905519	0.0128759	0.0104416	MT1E/HMOX1/CCNB1/CYBB/TRPM2/CCNA2/CLIC4/MT2A/CEBPA/FSTL3/MT1F/HFE/BACE1/MEF2A/MT1X/TSPO/P2RX4/HVCN1/APP/XRCC4/MEF2C/ID2/FBP1/MCOLN1	24	BP
GO:0032675	regulation of interleukin-6 production	19/1106	139/17910	0.000912835	0.0129543	0.0105052	LPL/IL10/SIGLEC16/IRAK3/HGF/CD36/TLR2/LILRA5/SIRPA/LGALS9/MYD88/P2RX7/GAS6/CARD9/HAVCR2/APP/PYCARD/HYAL2/AIF1	19	BP
GO:0032760	positive regulation of tumor necrosis factor production	13/1106	78/17910	0.000916044	0.012955	0.0105058	LPL/CCR2/FZD5/CD36/CYBB/TLR2/LILRA5/LGALS9/JAK2/CARD9/HAVCR2/APP/PYCARD	13	BP
GO:0008406	gonad development	26/1106	217/17910	0.000916485	0.012955	0.0105058	CYP19A1/SDC1/MMP19/MGST1/ANG/DMC1/ASPM/RAB13/HOXA9/RXFP2/IDH1/INSR/MMP14/CTNNA1/ADAM15/HSD17B4/FSTL3/CST3/NRIP1/SRD5A1/BRCA2/TNFSF10/NUDT1/HMGB2/MKKS/PRDX4	26	BP
GO:0070821	tertiary granule membrane	12/1151	73/18675	0.0015851	0.0129916	0.0101584	CLEC12A/MCEMP1/STBD1/GPR84/CLEC5A/CYBB/TRPM2/GAA/SIRPA/ITGAM/DYNLL1/ITGB2	12	CC
GO:0015980	energy derivation by oxidation of organic compounds	30/1106	264/17910	0.000930291	0.0131043	0.0106268	KL/PHKA1/IDH1/INSR/STBD1/CDK1/CCNB1/NHLRC1/GAA/CAT/GYG1/PGM2/SDHD/NDUFAF1/COX5A/UQCR10/FH/PRELID1/UQCR11/NDUFS4/NDUFA8/GBE1/SDHC/ACO2/MTFR2/NDUFB5/CISD1/NDUFV3/GPD2/ETFA	30	BP
GO:0009150	purine ribonucleotide metabolic process	49/1106	500/17910	0.000930685	0.0131043	0.0106268	TPST1/AK4/ELOVL3/FAM20C/INSR/SCD/CDK1/NUDT16/CCNB1/DDIT4/SULT1A1/GAPDH/PFKFB3/HK3/ATP6V1B2/PPT1/GALK1/ENO1/MPP1/HSD17B4/GSTZ1/HK1/P2RX7/HK2/ABCD1/PAPSS1/TSPO/HSPA1B/PKM/PGAM4/NDUFAF1/LDHA/NME2/NME1/COX5A/UQCR10/ATP5PB/UQCR11/NDUFS4/ACSL3/NDUFA8/ATP5MF/FBP1/NDUFB5/AK2/NDUFV3/NMNAT1/ATP5MC3/TPI1	49	BP
GO:0001659	temperature homeostasis	22/1106	172/17910	0.000934456	0.0131317	0.010649	CAV1/NTSR1/GRB10/ELOVL3/CCR2/FFAR4/IL18/SCD/PDGFC/CD36/GADD45G/TRPM2/FABP5/TSHR/SYK/PPARGC1B/GPX1/JAK2/RHEB/IL15/FH/PCTP	22	BP
GO:0006165	nucleoside diphosphate phosphorylation	18/1106	129/17910	0.000966357	0.0135535	0.0109911	AK4/INSR/DDIT4/GAPDH/PFKFB3/HK3/GALK1/ENO1/HK1/P2RX7/HK2/PKM/PGAM4/LDHA/NME2/NME1/FBP1/TPI1	18	BP
GO:0048146	positive regulation of fibroblast proliferation	10/1106	51/17910	0.000970745	0.0135885	0.0110195	FN1/E2F1/CDC6/PDGFC/CCNB1/SPHK1/CCNA2/GAS6/S100A6/NDUFS4	10	BP
GO:0009259	ribonucleotide metabolic process	50/1106	514/17910	0.000975907	0.0136343	0.0110566	TPST1/AK4/ELOVL3/FAM20C/INSR/SCD/CDK1/NUDT16/CCNB1/DDIT4/SULT1A1/GAPDH/PFKFB3/HK3/ATP6V1B2/PPT1/GALK1/ENO1/MPP1/UPP1/HSD17B4/GSTZ1/HK1/P2RX7/HK2/ABCD1/PAPSS1/TSPO/HSPA1B/PKM/PGAM4/NDUFAF1/LDHA/NME2/NME1/COX5A/UQCR10/ATP5PB/UQCR11/NDUFS4/ACSL3/NDUFA8/ATP5MF/FBP1/NDUFB5/AK2/NDUFV3/NMNAT1/ATP5MC3/TPI1	50	BP
GO:0006735	NADH regeneration	7/1106	27/17910	0.000999995	0.01385	0.0112315	GAPDH/HK3/ENO1/HK1/HK2/PKM/TPI1	7	BP
GO:0061621	canonical glycolysis	7/1106	27/17910	0.000999995	0.01385	0.0112315	GAPDH/HK3/ENO1/HK1/HK2/PKM/TPI1	7	BP
GO:0061718	glucose catabolic process to pyruvate	7/1106	27/17910	0.000999995	0.01385	0.0112315	GAPDH/HK3/ENO1/HK1/HK2/PKM/TPI1	7	BP
GO:0033194	response to hydroperoxide	6/1106	20/17910	0.00100097	0.01385	0.0112315	MGST1/CD36/CD38/GPX1/JAK2/AIF1	6	BP
GO:0090195	chemokine secretion	6/1106	20/17910	0.00100097	0.01385	0.0112315	ALOX15B/LPL/C5/CSF1R/PYCARD/AIF1	6	BP
GO:0032680	regulation of tumor necrosis factor production	20/1106	151/17910	0.00101233	0.0139803	0.0113372	LPL/IL10/CCR2/IRAK3/FZD5/CD36/CYBB/TLR2/LILRA5/SIRPA/LGALS9/JAK2/ACP5/GAS6/CARD9/TSPO/HAVCR2/APP/PYCARD/UBE2J1	20	BP
GO:0009967	positive regulation of signal transduction	128/1106	1591/17910	0.00101636	0.014009	0.0113605	MAOA/DAAM2/ALOX15B/SPRY2/FLT3/GPER1/AREG/MET/IL10/CAV1/NTSR1/ACVRL1/GRB10/EPHB2/WNT11/CCR2/F3/ASPM/NRG1/KL/TIMP3/IQGAP3/MARCO/CDKN2B/NECTIN2/FFAR4/IL18/RXFP2/NOS1AP/FZD5/TTK/IL21/FZD2/WASF1/E2F1/EPS8/ADAM9/CD180/HGF/NETO1/SASH1/CYFIP1/INSR/FLT1/JAG1/TICAM2/FGD2/CDK1/ITSN1/HMOX1/CD36/ITGA1/SPHK1/CD86/DEPDC1B/TIMP2/S100A8/C5/S100A9/LTBR/GADD45G/TLR2/DAB2IP/FABP5/JUP/YWHAG/SCIMP/TFDP1/UNC13B/ACVR1B/…	128	BP
GO:0032642	regulation of chemokine production	13/1106	79/17910	0.00103568	0.014248	0.0115544	ALOX15B/LPL/IL10/HMOX1/C5/TLR2/SIRPA/LGALS9/CSF1R/HAVCR2/APP/PYCARD/AIF1	13	BP
GO:1901988	negative regulation of cell cycle phase transition	29/1106	254/17910	0.00104201	0.0143078	0.0116028	CDC20/E2F8/DTL/TRIP13/CDKN2B/TICRR/TTK/E2F1/CENPF/E2F7/GTSE1/CDK1/PLK1/AURKA/CCNB1/AURKB/TFDP1/CDT1/MACROH2A1/CLSPN/NACC2/SLFN11/PSMA6/EZH2/PSMB7/PSMB2/RBX1/PCNA/PSMD1	29	BP
GO:0005789	endoplasmic reticulum membrane	85/1151	1005/18675	0.00176725	0.0143439	0.0112157	CYP19A1/HLA-DQA2/UCHL1/CREB3L1/GPER1/TMCC2/OTOF/AREG/CAV1/TYRO3/MGST1/ELOVL3/NOS1AP/PTGFRN/PKMYT1/TMEM38A/STS/PLA2G4A/SORT1/ANO5/DERL3/CD1D/HLA-DQB2/ASPH/FKBP1B/SCD/STBD1/CDK1/KLHL14/JPH4/ERLIN1/HMOX1/TMTC2/SPTLC2/CYBB/PLPP7/MARCHF1/EXT1/PDIA5/SCARB2/IFNGR2/PLD3/CLCN4/ALG14/SLC37A2/FADS1/MGST2/AGPAT2/TRIQK/GALNT2/NCEH1/RHEB/MPDU1/ABCD1/SEC23B/PSEN2/SRD5A1/SLC39A1/SEC24D/COPB2/CERS6/ACER3/PLP2/DHC…	85	CC
GO:0048534	hematopoietic or lymphoid organ development	78/1106	890/17910	0.0010683	0.0146408	0.0118729	C1QC/PPARG/FLT3/IL10/TYRO3/HBZ/BVES/PIR/MERTK/CCR2/FAM20C/MELK/HOXA9/CCNB2/BATF2/CDKN2B/TOP2A/IL18/FZD5/HLX/MAFB/CD1D/LMO2/JAG1/PRDX3/ANLN/ESCO2/CLEC5A/ANXA2/CD86/LTBR/MYO1E/TLR2/TRPM2/PNP/MMP14/FES/ACVR1B/SYK/HMGB3/PPARGC1B/HDAC9/TP73/LGALS3/SH3RF1/CEBPA/BTK/ROGDI/LGALS9/FSTL3/LGALS1/JAK2/SIGLEC15/ARL11/GAS6/CSF1R/IRF8/HSPA1B/PSMA6/G6PD/BRCA2/CEBPD/IL15/NME2/NME1/MAP2K1/APP/BAK1/PRELID1/HYAL2/ME…	78	BP
GO:0033048	negative regulation of mitotic sister chromatid segregation	8/1106	35/17910	0.0010857	0.0147947	0.0119977	CDC20/TRIP13/TTK/CENPF/PLK1/CCNB1/AURKB/CDT1	8	BP
GO:0050716	positive regulation of interleukin-1 secretion	8/1106	35/17910	0.0010857	0.0147947	0.0119977	LPL/FZD5/LILRA5/LGALS9/HK1/P2RX7/PYCARD/CASP1	8	BP
GO:0071402	cellular response to lipoprotein particle stimulus	8/1106	35/17910	0.0010857	0.0147947	0.0119977	PPARG/LPL/CD68/CD36/LDLR/SYK/MYD88/ITGB2	8	BP
GO:0002478	antigen processing and presentation of exogenous peptide antigen	22/1106	174/17910	0.00109013	0.014827	0.0120239	HLA-DQA2/KIF4A/KIF26A/KIF23/CTSL/HLA-DQB2/KIF15/CD36/KIF11/KIF2C/CYBB/CTSD/AP2S1/DYNLL1/PSMA6/SEC24D/CLTA/PSMB7/AP1B1/PSMB2/AP1S1/PSMD1	22	BP
GO:0007035	vacuolar acidification	5/1106	14/17910	0.00111369	0.015062	0.0122145	GRN/PPT1/CLIC4/ATP6V0A1/SNAPIN	5	BP
GO:0010885	regulation of cholesterol storage	5/1106	14/17910	0.00111369	0.015062	0.0122145	PPARG/LPL/MSR1/CD36/SCARB1	5	BP
GO:0036295	cellular response to increased oxygen levels	5/1106	14/17910	0.00111369	0.015062	0.0122145	PPARG/CAV1/ATP6V0D1/DNMT3B/ATP6AP1	5	BP
GO:0006629	lipid metabolic process	110/1106	1338/17910	0.00111836	0.0150968	0.0122427	CES1/CYP19A1/OLAH/ALOX15B/SDC1/PPARG/FLT3/GPER1/LPL/APOC1/CH25H/PLPP3/CAV1/SDC4/APOL4/ME1/ELOVL3/ANG/ST6GALNAC3/PLBD1/ACOX2/STS/PLA2G4A/PTGR1/IDH1/FLT1/GM2A/TEX2/SCD/ERLIN1/CD36/PLA2G7/SDC3/SPHK1/SULT1A1/SCPEP1/SPTLC2/LDLR/DAB2IP/FHL2/FABP5/GBGT1/ALDH3B1/PLD3/PIP5K1B/NAGA/LIPA/ALG14/SMARCD3/CTSA/PPT1/FADS1/MGST2/GPX1/HEXB/AGPAT2/CISH/DGKG/CEBPA/MACROH2A1/CBR1/HSD17B4/PLIN2/CAT/GSTZ1/RXRA/LTA4H/SO…	110	BP
GO:0048471	perinuclear region of cytoplasm	63/1151	705/18675	0.00191452	0.0151637	0.0118568	PPARG/GPER1/CAV1/CDC20/CABP1/CCR2/MT1E/ASGR2/PCLAF/NOS1AP/FZD5/BUB1B/SORT1/CENPF/CYFIP1/CTSB/STBD1/HMOX1/AURKA/OAS2/ANXA2/CYBB/GAPDH/NHLRC1/CTIF/CLIC4/MT2A/SH3RF1/BTK/ATP6V0A1/PICK1/GALNT2/MT1F/PRKCG/CST3/HFE/PKP4/CDKN3/GLB1/MT1X/PRDX5/ABCD1/CIDEB/SEC23B/SRD5A1/HSPA1B/RAB34/SNAPIN/EHD4/NOCT/P2RX4/NME2/NME1/APP/CLIC1/HYAL2/ANXA4/S100A6/AIF1/HMGB2/ACSL3/SBF2/VAMP5	63	CC
GO:0042470	melanosome	15/1151	105/18675	0.00192267	0.0151637	0.0118568	RAB17/MYO7A/ANXA2P2/CTSB/CAPG/SLC1A5/ANXA2/GGH/ATP6V1B2/MMP14/ATP6V0A1/PRDX1/CTSD/YWHAE/SDCBP	15	CC
GO:0048770	pigment granule	15/1151	105/18675	0.00192267	0.0151637	0.0118568	RAB17/MYO7A/ANXA2P2/CTSB/CAPG/SLC1A5/ANXA2/GGH/ATP6V1B2/MMP14/ATP6V0A1/PRDX1/CTSD/YWHAE/SDCBP	15	CC
GO:0072528	pyrimidine-containing compound biosynthetic process	10/1106	52/17910	0.00113644	0.0152835	0.0123941	TYMS/TK1/TYMP/AGPAT2/PUDP/TK2/UPP1/SHMT1/NME2/NME1	10	BP
GO:0097345	mitochondrial outer membrane permeabilization	10/1106	52/17910	0.00113644	0.0152835	0.0123941	MPV17L/E2F1/YWHAG/TFDP1/TP73/YWHAE/BMF/YWHAH/BAK1/RHOT1	10	BP
GO:0003006	developmental process involved in reproduction	60/1106	649/17910	0.00113939	0.0152946	0.0124031	CYP19A1/ALOX15B/SDC1/PPARG/AREG/MMP19/HTRA1/IL10/TYRO3/MGST1/E2F8/MERTK/ANG/DMC1/ASPM/RAB13/HOXA9/LHFPL2/TRIP13/ST14/NECTIN2/RXFP2/FZD5/IDH1/E2F7/INSR/CTSB/PRDX3/AURKA/CCNB1/KNL1/MMP14/SPINT1/ACVR1B/CBX2/CTNNA1/ADAM15/HEXB/CEBPA/AGFG1/HSD17B4/FSTL3/RXRA/CST3/EAF2/NRIP1/DIAPH2/SRD5A1/BRCA2/TNFSF10/DHCR24/NUDT1/MAP2K1/BAK1/HMGB2/MKKS/UBE2J1/PRDM1/PRDX4/PLCD3	60	BP
GO:0051453	regulation of intracellular pH	11/1106	61/17910	0.00114385	0.0153259	0.0124284	RAB20/GRN/RAB39A/ATP6V1B2/PPT1/CLIC4/ATP6V0A1/ATP6V0D1/SNAPIN/ATP6V1F/CHP1	11	BP
GO:0098827	endoplasmic reticulum subcompartment	85/1151	1009/18675	0.00197749	0.0154503	0.0120809	CYP19A1/HLA-DQA2/UCHL1/CREB3L1/GPER1/TMCC2/OTOF/AREG/CAV1/TYRO3/MGST1/ELOVL3/NOS1AP/PTGFRN/PKMYT1/TMEM38A/STS/PLA2G4A/SORT1/ANO5/DERL3/CD1D/HLA-DQB2/ASPH/FKBP1B/SCD/STBD1/CDK1/KLHL14/JPH4/ERLIN1/HMOX1/TMTC2/SPTLC2/CYBB/PLPP7/MARCHF1/EXT1/PDIA5/SCARB2/IFNGR2/PLD3/CLCN4/ALG14/SLC37A2/FADS1/MGST2/AGPAT2/TRIQK/GALNT2/NCEH1/RHEB/MPDU1/ABCD1/SEC23B/PSEN2/SRD5A1/SLC39A1/SEC24D/COPB2/CERS6/ACER3/PLP2/DHC…	85	CC
GO:0046939	nucleotide phosphorylation	18/1106	131/17910	0.00115782	0.0154843	0.0125569	AK4/INSR/DDIT4/GAPDH/PFKFB3/HK3/GALK1/ENO1/HK1/P2RX7/HK2/PKM/PGAM4/LDHA/NME2/NME1/FBP1/TPI1	18	BP
GO:0030004	cellular monovalent inorganic cation homeostasis	13/1106	80/17910	0.0011681	0.0155927	0.0126448	KCNMA1/RAB20/GRN/RAB39A/MAFG/ATP6V1B2/PPT1/CLIC4/ATP6V0A1/ATP6V0D1/SNAPIN/ATP6V1F/CHP1	13	BP
GO:0009142	nucleoside triphosphate biosynthetic process	22/1106	175/17910	0.001176	0.0156691	0.0127068	AK4/TYMS/INSR/DDIT4/GAPDH/PFKFB3/HK3/GALK1/ENO1/HK1/P2RX7/HK2/PKM/PGAM4/LDHA/NME2/NME1/ATP5PB/ATP5MF/FBP1/ATP5MC3/TPI1	22	BP
GO:0060627	regulation of vesicle-mediated transport	47/1106	480/17910	0.00119245	0.0158423	0.0128472	SDC1/PPARG/APOC1/CAV1/SDC4/BVES/C2/MERTK/CCR2/MFGE8/SERPINE1/ITSN1/HMOX1/CD36/SPHK1/ANXA2/TLR2/DYSF/FES/UNC13B/SYK/PPT1/LGALS3/SIRPA/PRAM1/LGALS9/CDK5/PICK1/PRKCG/AP2S1/HFE/GAS6/BACE1/SCARB1/ITGAM/SNAPIN/EHD4/IL15/DNAJC13/MAP2K1/PYCARD/ITGB2/SDCBP/IL15RA/ACSL3/SNX3/ATP6AP1	47	BP
GO:0071346	cellular response to interferon-gamma	20/1106	153/17910	0.0011934	0.0158423	0.0128472	PPARG/HLA-DQA2/RAB20/OAS1/HLA-DQB2/OAS2/GAPDH/TLR2/IRF5/IFNGR2/IFNGR1/MT2A/SIRPA/LGALS9/JAK2/IRF8/TRIM34/AIF1/CASP1/VIM	20	BP
GO:0046031	ADP metabolic process	17/1106	121/17910	0.00122291	0.0162042	0.0131407	AK4/INSR/DDIT4/GAPDH/PFKFB3/HK3/GALK1/ENO1/HK1/P2RX7/HK2/PKM/PGAM4/LDHA/FBP1/AK2/TPI1	17	BP
GO:0009055	electron transfer activity	16/1092	97/16967	0.000440639	0.016354	0.014498	CYP19A1/ME1/MAOB/GLDC/ASPH/ALDH4A1/CYBB/GLRX/GSR/HAAO/SRD5A1/SDHD/COX5A/UQCR10/UQCR11/ETFA	16	MF
GO:0050706	regulation of interleukin-1 beta secretion	9/1106	44/17910	0.0012588	0.016649	0.0135014	LPL/FZD5/SERPINB1/LILRA5/LGALS9/HK1/P2RX7/PYCARD/CASP1	9	BP
GO:0019884	antigen processing and presentation of exogenous antigen	22/1106	176/17910	0.00126761	0.0167348	0.013571	HLA-DQA2/KIF4A/KIF26A/KIF23/CTSL/HLA-DQB2/KIF15/CD36/KIF11/KIF2C/CYBB/CTSD/AP2S1/DYNLL1/PSMA6/SEC24D/CLTA/PSMB7/AP1B1/PSMB2/AP1S1/PSMD1	22	BP
GO:0035371	microtubule plus-end	5/1151	16/18675	0.00217253	0.016817	0.0131495	KIF18B/KIF2C/KNSTRN/CLIP2/SPAG5	5	CC
GO:0106106	cold-induced thermogenesis	19/1106	143/17910	0.00128773	0.0169382	0.0137359	CAV1/GRB10/ELOVL3/CCR2/FFAR4/IL18/SCD/PDGFC/CD36/GADD45G/FABP5/TSHR/SYK/PPARGC1B/JAK2/RHEB/IL15/FH/PCTP	19	BP
GO:0120161	regulation of cold-induced thermogenesis	19/1106	143/17910	0.00128773	0.0169382	0.0137359	CAV1/GRB10/ELOVL3/CCR2/FFAR4/IL18/SCD/PDGFC/CD36/GADD45G/FABP5/TSHR/SYK/PPARGC1B/JAK2/RHEB/IL15/FH/PCTP	19	BP
GO:0045786	negative regulation of cell cycle	57/1106	613/17910	0.00131197	0.0171612	0.0139167	ALOX15B/GPER1/IL10/CDC20/E2F8/DTL/CDC45/RRM2/BUB1/TRIP13/CDKN2B/TICRR/ESPL1/TTK/BUB1B/ZWINT/E2F1/CDC6/CENPF/E2F7/GTSE1/CDK1/PLK1/AURKA/CCNB1/TIMP2/AURKB/DAB2IP/TFDP1/MAP3K20/TP73/CDT1/CEBPA/NEK2/MACROH2A1/CDK5/CLSPN/GAS6/RBBP8/CDKN3/RHEB/NACC2/FOXM1/ILK/SLFN11/PSMA6/EZH2/DHCR24/MAP2K1/NUBP1/PSMB7/FBXO6/PSMB2/ID2/RBX1/PCNA/PSMD1	57	BP
GO:0031145	anaphase-promoting complex-dependent catabolic process	13/1106	81/17910	0.00131434	0.0171612	0.0139167	CDC20/UBE2C/BUB1B/CDK1/PLK1/AURKA/CCNB1/AURKB/PSMA6/UBE2E1/PSMB7/PSMB2/PSMD1	13	BP
GO:0032755	positive regulation of interleukin-6 production	13/1106	81/17910	0.00131434	0.0171612	0.0139167	LPL/SIGLEC16/CD36/TLR2/LILRA5/LGALS9/MYD88/P2RX7/CARD9/APP/PYCARD/HYAL2/AIF1	13	BP
GO:0006734	NADH metabolic process	8/1106	36/17910	0.00132137	0.0171612	0.0139167	GAPDH/HK3/ENO1/HK1/HK2/PKM/TPI1/GPD2	8	BP
GO:0015682	ferric iron transport	8/1106	36/17910	0.00132137	0.0171612	0.0139167	STEAP3/ATP6V1B2/ATP6V0A1/HFE/ATP6V0D1/ATP6V1F/ATP6AP1/MCOLN1	8	BP
GO:0033572	transferrin transport	8/1106	36/17910	0.00132137	0.0171612	0.0139167	STEAP3/ATP6V1B2/ATP6V0A1/HFE/ATP6V0D1/ATP6V1F/ATP6AP1/MCOLN1	8	BP
GO:0072512	trivalent inorganic cation transport	8/1106	36/17910	0.00132137	0.0171612	0.0139167	STEAP3/ATP6V1B2/ATP6V0A1/HFE/ATP6V0D1/ATP6V1F/ATP6AP1/MCOLN1	8	BP
GO:0031399	regulation of protein modification process	136/1106	1718/17910	0.00132876	0.0172255	0.0139689	UCHL1/FN1/SPRY2/FLT3/GPER1/CXCL10/PBK/AREG/PLPP3/CAV1/CDC25A/ACVRL1/SDC4/EPHB2/CDC20/WNT11/ANG/TPX2/NRG1/KL/TIMP3/IQGAP3/KIF14/INKA1/MARCO/CDKN2B/FFAR4/UBE2C/GPRC5D/CDCA2/IL18/IRAK3/NOS1AP/FZD5/TTK/DLC1/IL21/PKMYT1/ADAM9/CDC6/HGF/SASH1/INSR/FKBP1B/FLT1/FGD2/CDK1/PDGFC/PLK1/CD36/ITGA1/CCNB1/SPHK1/DDIT4/TIMP2/C5/LTBR/SAMSN1/GFRA2/GPRC5C/GADD45G/DAB2IP/YWHAG/NHLRC1/SCIMP/DYSF/ACVR1B/SYK/TMEM106A/COR…	136	BP
GO:0000041	transition metal ion transport	14/1106	91/17910	0.00133111	0.0172255	0.0139689	TCN2/STEAP3/FTL/TRPM2/ATP6V1B2/SLC31A2/ATP6V0A1/HFE/SLC39A1/SLC30A1/ATP6V0D1/ATP6V1F/ATP6AP1/MCOLN1	14	BP
GO:0090407	organophosphate biosynthetic process	59/1106	640/17910	0.00133459	0.0172395	0.0139802	GPER1/NMNAT2/NTSR1/AK4/ME1/ELOVL3/RRM2/TYMS/PLA2G4A/IDH1/INSR/SCD/DDIT4/TK1/SPTLC2/GAPDH/FABP5/PFKFB3/HK3/PNP/PIP5K1B/PPT1/FADS1/GALK1/HEXB/AGPAT2/ENO1/AFMID/TK2/UPP1/GSTZ1/HK1/P2RX7/HK2/TKT/HAAO/OCRL/PAPSS1/SHMT1/PKM/PGAM4/G6PD/ITPKC/LDHA/NME2/NME1/ATP5PB/CRLS1/ACSL3/PCTP/CHKA/ATP5MF/SGMS1/FBP1/AK2/MBOAT1/NMNAT1/ATP5MC3/TPI1	59	BP
GO:1903409	reactive oxygen species biosynthetic process	17/1106	122/17910	0.00134105	0.0172919	0.0140227	MPV17L/IL10/CAV1/MAOB/NOS1AP/INSR/CD36/SPR/CYBB/SIRPA/JAK2/ACP5/ABCD1/TSPO/P2RX4/ITGB2/AIF1	17	BP
GO:0031325	positive regulation of cellular metabolic process	223/1106	3007/17910	0.00136932	0.0176248	0.0142927	POU2F3/TRIM71/PPARG/FN1/CREB3L1/SPRY2/FLT3/GPER1/CXCL10/DLX1/APOC1/AREG/MET/IL10/CAV1/NTSR1/ACVRL1/SDC4/DLGAP5/CDC20/E2F8/MYBL2/BVES/MAOB/WNT11/PRR16/ANG/CCR2/F3/TPX2/NRG1/KL/EBI3/IQGAP3/HOXA9/KIF14/MARCO/CDKN2B/FFAR4/UBE2C/GPRC5D/CDCA2/BHLHA15/TOP2A/IL18/NOS1AP/FZD5/TTK/DLC1/IL21/FZD2/SMAD1/MAFB/E2F1/E2F2/ARNTL2/ADAM9/ETS2/CDC6/E2F7/HGF/ASPH/SASH1/LMO2/SERPINE1/INSR/FLT1/JAG1/NIBAN2/FGD2/MACC1/C…	223	BP
GO:0010948	negative regulation of cell cycle process	36/1106	344/17910	0.00138396	0.0177814	0.0144197	GPER1/CDC20/E2F8/DTL/RRM2/TRIP13/CDKN2B/TICRR/ESPL1/TTK/E2F1/CENPF/E2F7/GTSE1/CDK1/PLK1/AURKA/CCNB1/AURKB/DAB2IP/TFDP1/CDT1/NEK2/MACROH2A1/CLSPN/RBBP8/NACC2/SLFN11/PSMA6/EZH2/NUBP1/PSMB7/PSMB2/RBX1/PCNA/PSMD1	36	BP
GO:1901991	negative regulation of mitotic cell cycle phase transition	27/1106	235/17910	0.00138949	0.0178206	0.0144515	CDC20/E2F8/TRIP13/CDKN2B/TICRR/TTK/E2F1/CENPF/E2F7/GTSE1/CDK1/PLK1/AURKA/CCNB1/AURKB/TFDP1/CDT1/CLSPN/NACC2/SLFN11/PSMA6/EZH2/PSMB7/PSMB2/RBX1/PCNA/PSMD1	27	BP
GO:0009966	regulation of signal transduction	240/1106	3265/17910	0.00140037	0.0179283	0.0145388	MAOA/DAAM2/ALOX15B/PPARG/UCHL1/IL1R2/FN1/CREB3L1/SPRY2/FLT3/IGFBP2/GPER1/CXCL10/DLX1/MPV17L/PBK/AREG/PLPP3/ARHGAP29/HTRA1/MET/IL10/CAV1/NTSR1/ACVRL1/TYRO3/GRB10/RLN3/FAM3B/EPHB2/STARD13/ZNF366/CXCL11/SRGAP1/MZB1/WNT11/CCR2/IQSEC3/F3/ASPM/TPX2/FAM20C/NRG1/CEP55/KL/EBI3/TIMP3/CLEC12B/IQGAP3/KIF26A/WNT5B/KIF14/ARHGAP23/UACA/FBN2/GUCY2D/MARCO/MYOF/CDKN2B/NECTIN2/FFAR4/RGS16/IL18/IRAK3/RXFP2/NOS1AP/EX…	240	BP
GO:0000022	mitotic spindle elongation	4/1106	9/17910	0.00141789	0.0180561	0.0146425	KIF4A/KIF23/AURKB/MAP10	4	BP
GO:0046348	amino sugar catabolic process	4/1106	9/17910	0.00141789	0.0180561	0.0146425	GNPDA1/RENBP/NPL/MGAT1	4	BP
GO:1903867	extraembryonic membrane development	4/1106	9/17910	0.00141789	0.0180561	0.0146425	HTRA1/E2F8/FZD5/E2F7	4	BP
GO:0006081	cellular aldehyde metabolic process	12/1106	72/17910	0.00142355	0.0180962	0.014675	IDH1/PGD/PNKD/ALDH4A1/ALDH3B1/TKT/PGM2/TALDO1/DERA/G6PD/ALDH9A1/TPI1	12	BP
GO:1902531	regulation of intracellular signal transduction	144/1106	1838/17910	0.00144421	0.0183264	0.0148617	UCHL1/FN1/CREB3L1/SPRY2/FLT3/GPER1/PBK/AREG/ARHGAP29/MET/IL10/CAV1/EPHB2/STARD13/SRGAP1/WNT11/IQSEC3/F3/TPX2/NRG1/CEP55/KL/TIMP3/IQGAP3/KIF14/ARHGAP23/UACA/MARCO/FFAR4/IL18/IRAK3/RXFP2/NOS1AP/EXO1/FZD5/DLC1/IL21/ADAM9/ARHGAP24/HGF/FGD4/SASH1/INSR/FKBP1B/FLT1/TICAM2/NOL3/FGD2/CDK1/ITSN1/JPH4/HMOX1/SH3BP4/CD36/AURKA/ITGA1/FGD6/SPHK1/DDIT4/CD86/DEPDC1B/TIMP2/S100A8/C5/S100A9/LTBR/AURKB/STARD8/GADD45…	144	BP
GO:0001525	angiogenesis	54/1106	576/17910	0.0014498	0.018365	0.014893	PPARG/FN1/CREB3L1/SPRY2/CXCL10/MMP2/CDH5/MMP19/IL10/CAV1/ACVRL1/EPHB2/STARD13/E2F8/ANG/CCR2/F3/C3AR1/IL18/FZD5/SMAD1/MFGE8/CALCRL/E2F2/E2F7/ARHGAP24/HGF/SASH1/SERPINE1/FLT1/JAG1/NIBAN2/HMOX1/SPHK1/ANXA2/C5/CYBB/DAB2IP/JUP/GRN/DYSF/COL8A2/MMP14/SYK/TYMP/HDAC9/ADAM15/GPX1/CTSH/HK2/HPSE/PKM/ITGB2/PLCD3	54	BP
GO:0045930	negative regulation of mitotic cell cycle	33/1106	308/17910	0.00145764	0.0184318	0.0149471	IL10/CDC20/E2F8/BUB1/TRIP13/CDKN2B/TICRR/TTK/BUB1B/ZWINT/E2F1/CENPF/E2F7/GTSE1/CDK1/PLK1/AURKA/CCNB1/TIMP2/AURKB/TFDP1/MAP3K20/CDT1/CLSPN/NACC2/SLFN11/PSMA6/EZH2/PSMB7/PSMB2/RBX1/PCNA/PSMD1	33	BP
GO:0072686	mitotic spindle	14/1151	97/18675	0.0024325	0.0186566	0.0145879	ASPM/TPX2/KIF23/CKAP2L/CDK1/AURKA/KIF11/CAPG/AURKB/MAP10/PKP4/DYNLL1/KNSTRN/SPAG5	14	CC
GO:0009991	response to extracellular stimulus	48/1106	498/17910	0.00147832	0.0186605	0.0151326	PPARG/IGFBP2/CXCL10/LPL/C2/WNT11/KIF26A/TYMS/CDKN2B/BHLHA15/CD68/FKBP1B/HMOX1/LDLR/CYBB/FES/FADS1/UPP1/PICK1/RNF152/CAT/PRKCG/CST3/P2RX7/HFE/GAS6/PSPH/TSPO/SRD5A1/PKM/EIF4EBP1/ARSB/G6PD/NOCT/IL15/P2RX4/NUDT1/EIF4G1/AIF1/MKKS/ACSL3/DNMT3B/SLC16A1/DAP/PCNA/KPTN/RMI1/TPCN2	48	BP
GO:0002833	positive regulation of response to biotic stimulus	9/1106	45/17910	0.00148865	0.0187581	0.0152117	SIGLEC16/NECTIN2/CD180/SASH1/GRN/UNC13B/LY86/HAVCR2/PVR	9	BP
GO:0010638	positive regulation of organelle organization	55/1106	591/17910	0.0015525	0.0195284	0.0158365	NES/SDC1/GPER1/ARPIN/SH3PXD2B/MET/SDC4/DLGAP5/NAV3/CDCA5/WNT11/UBE2C/ESPL1/FZD5/WASF1/E2F1/CYFIP1/INSR/AURKA/CCNB1/SPHK1/ANXA2/AURKB/GRN/YWHAG/FMN1/TFDP1/FES/CCDC88A/TP73/CDT1/NEK2/MACROH2A1/CDK5/PICK1/YWHAE/P2RX7/HK2/BMF/YWHAH/CIDEB/S100A10/HSPA1B/TNFSF10/POC1A/BAK1/PYCARD/SDCBP/SPAG5/DNMT3B/FSCN1/ARPC1B/RHOU/CCT5/LEPROT	55	BP
GO:0001844	protein insertion into mitochondrial membrane involved in apoptotic signaling pathway	7/1106	29/17910	0.00157729	0.0197711	0.0160332	E2F1/YWHAG/TFDP1/TP73/YWHAE/BMF/YWHAH	7	BP
GO:0046134	pyrimidine nucleoside biosynthetic process	7/1106	29/17910	0.00157729	0.0197711	0.0160332	TK1/TYMP/PUDP/TK2/UPP1/NME2/NME1	7	BP
GO:2000484	positive regulation of interleukin-8 secretion	5/1106	15/17910	0.00158614	0.0198474	0.0160951	TLR2/FCN1/LGALS9/PYCARD/HYAL2	5	BP
GO:0050662	coenzyme binding	31/1092	257/16967	0.000555095	0.0200297	0.0177565	ME1/MAOB/CRYM/GCAT/ACOX2/IDH1/ACCS/PGD/TP53I3/SDSL/DPYD/SPR/SPTLC2/CYBB/GAPDH/DDO/LDHD/CAT/GSR/SHMT1/GPT2/SRD5A1/G6PD/DHCR24/QSOX1/SQLE/FMO5/PLOD1/ALAS1/ETFA/HADHA	31	MF
GO:2001056	positive regulation of cysteine-type endopeptidase activity	18/1106	135/17910	0.0016388	0.0204708	0.0166006	PPARG/GPER1/F3/DLC1/ASPH/NLRC4/S100A8/S100A9/LGALS9/CTSH/JAK2/CTSD/CIDEB/TNFSF10/BAK1/PYCARD/CASP1/DAP	18	BP
GO:0030100	regulation of endocytosis	29/1106	262/17910	0.00168322	0.0209891	0.017021	PPARG/APOC1/CAV1/C2/MERTK/MFGE8/SERPINE1/ITSN1/CD36/SPHK1/ANXA2/TLR2/DYSF/SYK/PPT1/LGALS3/SIRPA/PICK1/PRKCG/AP2S1/HFE/GAS6/SCARB1/EHD4/IL15/PYCARD/SDCBP/IL15RA/SNX3	29	BP
GO:0046660	female sex differentiation	16/1106	114/17910	0.00169902	0.0211496	0.0171511	CYP19A1/MMP19/TYRO3/MERTK/ANG/DMC1/LHFPL2/IDH1/INSR/MMP14/ACVR1B/CTNNA1/NRIP1/SRD5A1/BRCA2/BAK1	16	BP
GO:0098552	side of membrane	36/1151	359/18675	0.00278837	0.0211916	0.0165701	SDC1/HLA-DQA2/CD163/CXCL10/CDH5/NTSR1/F3/CLEC12B/MFGE8/ADAM9/ALCAM/HLA-DQB2/INSR/GM2A/DTNA/STAC3/CD36/ITGA1/LDLR/FCN1/JUP/ANXA5/FES/CTSA/P2RX7/HFE/PKP4/GSR/GNG5/ITGAM/G6PD/SPA17/ITGB2/HYAL2/S100A6/CISD1	36	CC
GO:0019915	lipid storage	11/1106	64/17910	0.00171814	0.0213139	0.0172843	PPARG/LPL/CAV1/MSR1/GM2A/CD36/DYSF/HEXB/PLIN2/NRIP1/SCARB1	11	BP
GO:1902108	regulation of mitochondrial membrane permeability involved in apoptotic process	11/1106	64/17910	0.00171814	0.0213139	0.0172843	MPV17L/E2F1/NOL3/YWHAG/TFDP1/TP73/YWHAE/BMF/YWHAH/BAK1/RHOT1	11	BP
GO:0009166	nucleotide catabolic process	21/1106	169/17910	0.0017405	0.021554	0.0174791	INSR/NUDT16/DDIT4/GAPDH/PFKFB3/HK3/PNP/GALK1/GPX1/ENO1/UPP1/HK1/P2RX7/HK2/ABCD1/PKM/PGAM4/LDHA/NUDT1/FBP1/TPI1	21	BP
GO:0032757	positive regulation of interleukin-8 production	9/1106	46/17910	0.00175104	0.0216473	0.0175548	SERPINE1/TLR2/FCN1/TLR5/LGALS9/MYD88/HSPA1B/PYCARD/HYAL2	9	BP
GO:0002793	positive regulation of peptide secretion	30/1106	275/17910	0.00177395	0.021889	0.0177507	ALOX15B/GPER1/LPL/IL10/ANG/FZD5/ADAM9/ITSN1/CLEC5A/S100A8/C5/GAPDH/TLR2/FCN1/UNC13B/SYK/CD38/LILRA5/LGALS9/JAK2/HK1/P2RX7/HFE/CSF1R/HAVCR2/IL17RA/PYCARD/HYAL2/AIF1/CASP1	30	BP
GO:0019320	hexose catabolic process	10/1106	55/17910	0.00177667	0.021889	0.0177507	GAPDH/HK3/GALK1/ENO1/HK1/HK2/GLB1/PGM2/PKM/TPI1	10	BP
GO:0000780	condensed nuclear chromosome, centromeric region	5/1151	17/18675	0.00292306	0.0220151	0.017214	BUB1/PLK1/CCNB1/AURKB/CENPA	5	CC
GO:0046902	regulation of mitochondrial membrane permeability	12/1106	74/17910	0.0018156	0.0223303	0.0181086	MPV17L/E2F1/NOL3/YWHAG/TFDP1/TP73/YWHAE/HK2/BMF/YWHAH/BAK1/RHOT1	12	BP
GO:0035690	cellular response to drug	37/1106	362/17910	0.00181898	0.0223337	0.0181114	MET/IL10/PYCR1/TMEM38A/HGF/CDK1/HMOX1/SPHK1/DDIT4/CYBB/TRPM2/JUP/NET1/CCNA2/CTNNA1/KCNMB1/ADAM15/MT2A/SIRPA/CST3/P2RX7/GAS6/SRD5A1/KCNQ1/EIF4EBP1/EZH2/AGRN/PSAP/P2RX4/NME1/ACTB/MEF2C/AIF1/DNMT3B/VIM/FBP1/PCNA	37	BP
GO:0016042	lipid catabolic process	32/1106	300/17910	0.00183225	0.0224583	0.0182124	CYP19A1/LPL/APOC1/PLBD1/ACOX2/STS/IDH1/GM2A/PLA2G7/SPHK1/LDLR/FABP5/PLD3/NAGA/LIPA/PPT1/MGST2/HEXB/HSD17B4/NCEH1/YWHAH/ABCD1/SCARB1/HADHB/SRD5A1/PLA2G15/PSAP/ACER3/ECH1/PLCD3/ETFA/HADHA	32	BP
GO:0090559	regulation of membrane permeability	13/1106	84/17910	0.00184712	0.0226021	0.018329	MPV17L/E2F1/NOL3/YWHAG/TFDP1/LAPTM4B/TP73/YWHAE/HK2/BMF/YWHAH/BAK1/RHOT1	13	BP
GO:0010822	positive regulation of mitochondrion organization	16/1106	115/17910	0.00186316	0.0227597	0.0184568	GPER1/FZD5/E2F1/YWHAG/TFDP1/TP73/YWHAE/HK2/BMF/YWHAH/CIDEB/TNFSF10/BAK1/PYCARD/RHOU/LEPROT	16	BP
GO:0019900	kinase binding	63/1092	647/16967	0.000649685	0.0228092	0.0202206	SPRY2/CAV1/CDC25A/ACVRL1/SDC4/KIF20A/FAM83A/TPX2/NRG1/KIF14/INKA1/CDKN2B/TOP2A/FZD5/SMAD1/E2F1/ADAM9/CDC6/SASH1/PRDX3/PLK1/AURKA/KIF11/CCNB1/AURKB/DAB2IP/JUP/YWHAG/CCNA2/SYK/HDAC9/LAPTM4B/DUSP3/CCDC88A/TP73/SH3RF1/CEBPA/SIRPA/MACROH2A1/PRAM1/CDK5/PICK1/CNTLN/JAK2/GAS6/RHEB/MEF2A/VDAC1/FOXM1/ILK/MAPK6/KCNQ1/PER1/ACTB/ITGB2/HYAL2/IL15RA/CASP1/ACSL3/AP1B1/CHP1/PCNA/TPCN2	63	MF
GO:1901652	response to peptide	47/1106	491/17910	0.00189264	0.0230769	0.018714	TIMP4/PPARG/GPER1/MMP2/LPL/AREG/IL10/CAV1/GRB10/MZB1/KL/RAB13/SORT1/CDC6/CYFIP1/INSR/JAG1/CD36/GGH/CYBB/TLR2/IRF5/YWHAG/TSHR/CCNA2/ATP6V1B2/HDAC9/GCNT1/TIMP1/ATP6V0A1/CDK5/CAT/JAK2/BACE1/CARD9/SRD5A1/EIF4EBP1/ATP6V0D1/TNFSF10/NME2/APP/AGTRAP/VIM/ATP6V1F/LEPROT/ATP6AP1/HADHA	47	BP
GO:0051640	organelle localization	57/1106	623/17910	0.00189554	0.0230769	0.018714	SYN2/UCHL1/SPRY2/OTOF/AREG/RAB17/DLGAP5/BVES/CDCA5/ASPM/KIF14/MYO7A/NECTIN2/ESPL1/BHLHA15/KIF23/KIFC1/WASF1/SAPCD2/CENPF/MILR1/CDK1/HMOX1/PLK1/AURKA/CCNB1/KIF2C/F5/CTSZ/YWHAG/FES/UNC13B/CENPA/CDT1/BTK/NEK2/LGALS9/CDK5/CDCA8/PRKCG/YWHAE/P2RX7/TUBG1/BACE1/MEF2A/PSEN2/DYNLL1/RAB34/SEC24D/SNAPIN/TRAPPC5/NUBP1/SPAG5/MKKS/RHOT1/ATP6AP1/NAPA	57	BP
GO:0009206	purine ribonucleoside triphosphate biosynthetic process	20/1106	159/17910	0.00191141	0.0232308	0.0188389	INSR/DDIT4/GAPDH/PFKFB3/HK3/GALK1/ENO1/HK1/P2RX7/HK2/PKM/PGAM4/LDHA/NME2/NME1/ATP5PB/ATP5MF/FBP1/ATP5MC3/TPI1	20	BP
GO:0005901	caveola	12/1151	79/18675	0.00314675	0.0234883	0.0183659	KCNMA1/CAV1/BVES/MYOF/NOS1AP/DLC1/INSR/HMOX1/CORO1C/CTNNA1/JAK2/SCARB1	12	CC
GO:0008584	male gonad development	18/1106	137/17910	0.00193659	0.023497	0.0190548	SDC1/MGST1/ASPM/RAB13/HOXA9/RXFP2/INSR/MMP14/CTNNA1/ADAM15/HSD17B4/FSTL3/CST3/SRD5A1/TNFSF10/NUDT1/HMGB2/PRDX4	18	BP
GO:0004553	hydrolase activity, hydrolyzing O-glycosyl compounds	14/1092	82/16967	0.000690752	0.0236128	0.020933	OTOGL/KL/GM2A/NAGA/GAA/HEXB/FUCA2/GLB1/HPSE/MAN2A2/PSAP/ACER3/HYAL2/GBE1	14	MF
GO:0045088	regulation of innate immune response	43/1106	440/17910	0.00195856	0.0237237	0.0192386	VSIG4/PPARG/CAV1/TYRO3/CLEC12B/MARCO/NECTIN2/IRAK3/IL21/CTSL/CD1D/TICAM2/CTSB/NLRC4/CD36/S100A8/S100A9/TLR2/DAB2IP/FCN1/GRN/IFNGR2/SYK/IFNGR1/TLR5/RNF135/BTK/LGALS9/MYD88/JAK2/CARD9/ITGAM/HAVCR2/HSPA1B/PSMA6/PVR/PYCARD/ITGB2/RIOK3/PSMB7/PSMB2/UNC93B1/PSMD1	43	BP
GO:0006919	activation of cysteine-type endopeptidase activity involved in apoptotic process	12/1106	75/17910	0.00204252	0.0246991	0.0200296	PPARG/F3/DLC1/NLRC4/S100A8/S100A9/CTSH/JAK2/TNFSF10/BAK1/PYCARD/DAP	12	BP
GO:0070542	response to fatty acid	13/1106	85/17910	0.00206006	0.0247974	0.0201093	PTGFR/PPARG/LPL/GLDC/E2F1/CD36/CCNB1/LDLR/TLR2/CAT/NME2/NME1/PTGER2	13	BP
GO:0009145	purine nucleoside triphosphate biosynthetic process	20/1106	160/17910	0.00206099	0.0247974	0.0201093	INSR/DDIT4/GAPDH/PFKFB3/HK3/GALK1/ENO1/HK1/P2RX7/HK2/PKM/PGAM4/LDHA/NME2/NME1/ATP5PB/ATP5MF/FBP1/ATP5MC3/TPI1	20	BP
GO:0046661	male sex differentiation	20/1106	160/17910	0.00206099	0.0247974	0.0201093	SDC1/MGST1/ASPM/RAB13/HOXA9/LHFPL2/RXFP2/INSR/MMP14/CTNNA1/ADAM15/HSD17B4/FSTL3/CST3/SRD5A1/TNFSF10/DHCR24/NUDT1/HMGB2/PRDX4	20	BP
GO:0030036	actin cytoskeleton organization	52/1106	559/17910	0.00207532	0.0249281	0.0202153	DAAM2/ARPIN/SH3PXD2B/MET/XIRP2/SDC4/WNT11/ANG/RAB13/SHROOM1/GAS2L3/DIAPH3/KIF23/NOS1AP/DLC1/WASF1/EPS8/FGD4/CYFIP1/FGD2/CAPG/FGD6/CDC42BPA/TRPM2/FMN1/FES/CORO2B/CORO1C/PPARGC1B/CTNNA1/CCDC88A/CIT/CDK5/PICK1/JAK2/SIGLEC15/CSF1R/MEF2A/DIAPH2/S100A10/ILK/ARHGEF11/CDC42BPB/PYCARD/ACTB/MEF2C/SDCBP/AIF1/MKKS/FSCN1/ARPC1B/KPTN	52	BP
GO:0051092	positive regulation of NF-kappaB transcription factor activity	19/1106	149/17910	0.00209153	0.0250809	0.0203392	CAV1/IL18/IRAK3/PRDX3/NLRC4/CD36/SPHK1/S100A8/S100A9/TLR2/BTK/LGALS9/CAT/MYD88/HSPA1B/PSMA6/APP/PYCARD/ITGB2	19	BP
GO:0070345	negative regulation of fat cell proliferation	3/1106	5/17910	0.00213726	0.0254595	0.0206462	E2F1/TFDP1/E2F3	3	BP
GO:0072656	maintenance of protein location in mitochondrion	3/1106	5/17910	0.00213726	0.0254595	0.0206462	HK1/HK2/TSPO	3	BP
GO:1905671	regulation of lysosome organization	3/1106	5/17910	0.00213726	0.0254595	0.0206462	GRN/SCARB2/LAPTM4B	3	BP
GO:2001181	positive regulation of interleukin-10 secretion	3/1106	5/17910	0.00213726	0.0254595	0.0206462	LILRA5/LGALS9/PYCARD	3	BP
GO:0035091	phosphatidylinositol binding	27/1092	217/16967	0.000764883	0.0254765	0.0225852	ANXA8/SH3PXD2B/RPH3A/ADAP2/MYO10/FGD2/ANXA2/MYO1E/DAB2IP/FES/LAPTM4B/CCDC88A/RUFY4/PLEKHN1/BTK/SESTD1/SNX8/SNX32/SCARB1/KCNQ1/DENND1A/SDCBP/RPS6KC1/SNX3/SBF2/SGK3/PLEKHB2	27	MF
GO:0010878	cholesterol storage	5/1106	16/17910	0.00219075	0.0259251	0.0210238	PPARG/LPL/MSR1/CD36/SCARB1	5	BP
GO:0043174	nucleoside salvage	5/1106	16/17910	0.00219075	0.0259251	0.0210238	TK1/TYMP/PUDP/TK2/UPP1	5	BP
GO:0055012	ventricular cardiac muscle cell differentiation	5/1106	16/17910	0.00219075	0.0259251	0.0210238	CDK1/CCNB1/RXRA/MEF2A/MEF2C	5	BP
GO:0060263	regulation of respiratory burst	5/1106	16/17910	0.00219075	0.0259251	0.0210238	JCHAIN/IGHA1/INSR/GRN/IGHA2	5	BP
GO:0043030	regulation of macrophage activation	11/1106	66/17910	0.00221779	0.026178	0.0212289	VSIG4/IL10/C1QA/SPHK1/LDLR/GRN/CEBPA/ITGAM/HAVCR2/APP/ITGB2	11	BP
GO:0071404	cellular response to low-density lipoprotein particle stimulus	6/1106	23/17910	0.00222304	0.026178	0.0212289	PPARG/LPL/CD36/LDLR/SYK/ITGB2	6	BP
GO:0071677	positive regulation of mononuclear cell migration	6/1106	23/17910	0.00222304	0.026178	0.0212289	CXCL10/CCR2/SERPINE1/PLA2G7/LGALS3/AIF1	6	BP
GO:0040008	regulation of growth	60/1106	668/17910	0.00223845	0.0262577	0.0212935	WFDC1/ALOX15B/PPARG/FN1/IGFBP2/SH3PXD2B/IL10/ACVRL1/WNT11/MT1E/KIF26A/KIF14/CCNB2/HLX/CYFIP1/INSR/SPOCK1/CREG1/CDK1/SH3BP4/CD36/CCNB1/SPHK1/S100A8/S100A9/DAB2IP/NET1/MMP14/ACVR1B/SEMA3G/PPT1/ADAM15/CD38/TP73/MT2A/CISH/ENO1/CDK5/MT1F/EAF2/SOCS6/GAS6/TKT/MT1X/IRF8/HSPA1B/ILK/ARHGEF11/G6PD/AGRN/EXOSC4/EIF4G1/APP/NUBP1/HYAL2/MEF2C/SDCBP/MKKS/FBP1/SGK3	60	BP
GO:0009162	deoxyribonucleoside monophosphate metabolic process	4/1106	10/17910	0.00224806	0.0262577	0.0212935	TYMS/TK1/TK2/SHMT1	4	BP
GO:0051231	spindle elongation	4/1106	10/17910	0.00224806	0.0262577	0.0212935	KIF4A/KIF23/AURKB/MAP10	4	BP
GO:0051255	spindle midzone assembly	4/1106	10/17910	0.00224806	0.0262577	0.0212935	KIF4A/KIF23/AURKB/MAP10	4	BP
GO:1900426	positive regulation of defense response to bacterium	4/1106	10/17910	0.00224806	0.0262577	0.0212935	SIGLEC16/GRN/UNC13B/HAVCR2	4	BP
GO:0002576	platelet degranulation	17/1106	128/17910	0.00227126	0.0264428	0.0214437	FN1/TIMP3/LHFPL2/HGF/SERPINE1/CD36/F5/ANXA5/SYK/TIMP1/GAS6/TOR4A/APLP2/PSAP/CHID1/APP/QSOX1	17	BP
GO:0014013	regulation of gliogenesis	17/1106	128/17910	0.00227126	0.0264428	0.0214437	DAAM2/PPARG/DLX1/C1QA/CCR2/E2F1/CDK1/LDLR/TLR2/SPINT1/TP73/RHEB/TSPO/EZH2/P2RX4/APP/ID2	17	BP
GO:0019439	aromatic compound catabolic process	59/1106	655/17910	0.00227508	0.0264446	0.0214451	MAOA/TRIM71/RNASE2/RNASE3/MAOB/H1-0/CECR2/ALDH1L2/RNASE6/E2F1/INSR/NUDT16/HMOX1/IGF2BP3/OAS2/DPYD/DDIT4/FAH/GAPDH/BLVRA/PFKFB3/HK3/PNP/CTIF/TYMP/GALK1/GPX1/PLEKHN1/ENO1/AFMID/UPP1/MYD88/GSTZ1/ADA2/HK1/TNFSF13/P2RX7/HK2/HAAO/ABCD1/HSPA1B/DERA/PKM/PSMA6/PGAM4/NOCT/LDHA/EXOSC4/MGAT1/NUDT1/EIF4G1/PSMB7/HMGB2/VIM/PSMB2/FBP1/NMNAT1/TPI1/PSMD1	59	BP
GO:0001726	ruffle	20/1151	168/18675	0.00358077	0.0264901	0.0207131	SPRY2/DLC1/MYO10/EPS8/FGD4/CYFIP1/FGD2/TLN2/CAPG/FGD6/ANXA2/SAMSN1/ATP6V1B2/CORO1C/FRMD4B/NME2/NME1/S100A6/AIF1/FSCN1	20	CC
GO:0044431	Golgi apparatus part	75/1151	891/18675	0.00362743	0.0264901	0.0207131	SDC1/HLA-DQA2/GPER1/AREG/NMNAT2/CAV1/TPST1/SDC4/CABP1/RAB13/WNT5B/GASK1B/CHST13/ST6GALNAC3/FZD5/PKMYT1/VCAN/SORT1/CLTCL1/HLA-DQB2/PDGFC/SDC3/LAP3/F5/CTSZ/MARCHF1/GRN/GBGT1/EXT1/RAB39A/SCARB2/IFNGR2/MMP14/CIT/GCNT1/ICA1/GALNT2/DSE/GAS6/RHEB/CSGALNACT2/BACE1/OCRL/SEC23B/PSEN2/CLCN5/PHETA2/MAN2A2/RAB34/SEC24D/SNAPIN/CLTA/FURIN/COPB2/AGRN/ACER3/CHID1/DHCR24/MGAT1/COPA/TRAPPC5/APP/PYCARD/QSOX1/HYAL2/A…	75	CC
GO:0098791	Golgi subcompartment	67/1151	780/18675	0.00364397	0.0264901	0.0207131	HLA-DQA2/GPER1/AREG/NMNAT2/CAV1/TPST1/CABP1/RAB13/GASK1B/CHST13/ST6GALNAC3/FZD5/PKMYT1/SORT1/CLTCL1/HLA-DQB2/PDGFC/LAP3/F5/CTSZ/MARCHF1/GRN/GBGT1/EXT1/RAB39A/SCARB2/IFNGR2/CIT/GCNT1/ICA1/GALNT2/DSE/RHEB/CSGALNACT2/BACE1/OCRL/SEC23B/PSEN2/CLCN5/PHETA2/MAN2A2/RAB34/SEC24D/SNAPIN/CLTA/FURIN/COPB2/ACER3/CHID1/DHCR24/MGAT1/COPA/TRAPPC5/APP/PYCARD/QSOX1/HYAL2/AGTRAP/IL15RA/AP1B1/CHP1/SGMS1/UNC93B1/RHOU…	67	CC
GO:0014015	positive regulation of gliogenesis	12/1106	76/17910	0.00229214	0.0266	0.0215711	PPARG/C1QA/CCR2/E2F1/TLR2/SPINT1/TP73/RHEB/TSPO/P2RX4/APP/ID2	12	BP
GO:0050801	ion homeostasis	60/1106	669/17910	0.00231601	0.0268336	0.0217605	GPER1/CXCL10/KCNMA1/CAV1/NTSR1/CXCL11/CCR2/KL/C3AR1/RAB20/TMEM38A/ANXA2P2/SLC4A11/FKBP1B/NOL3/JPH4/HMOX1/CD36/TMTC2/ANXA2/STEAP3/S100A8/S100A9/FTL/TRPM2/GRN/RAB39A/MAFG/ATP6V1B2/PPT1/CLIC4/CD38/MT2A/HEXB/CYBRD1/ATP6V0A1/GSTO1/CDK5/MICU1/JAK2/YWHAE/P2RX7/HFE/OPRL1/ABCD1/TSPO/SLC30A1/ATP6V0D1/SNAPIN/GRINA/P2RX4/APP/BAK1/NUBP1/HYAL2/ATP6V1F/CHP1/TPCN2/ATP6AP1/MCOLN1	60	BP
GO:0034341	response to interferon-gamma	21/1106	173/17910	0.00232438	0.0268873	0.021804	PPARG/HLA-DQA2/RAB20/OAS1/HLA-DQB2/OAS2/GAPDH/TLR2/IFITM3/IRF5/IFNGR2/IFNGR1/MT2A/SIRPA/LGALS9/JAK2/IRF8/TRIM34/AIF1/CASP1/VIM	21	BP
GO:0048513	animal organ development	247/1106	3403/17910	0.00233703	0.0269902	0.0218875	ADAMTS2/CYP19A1/DAAM2/ALOX15B/C1QC/NES/SDC1/PPARG/FN1/C1QB/SPRY2/FLT3/CPE/GPER1/CXCL10/MMP2/SH3PXD2B/DLX1/AREG/MMP19/HTRA1/MET/IL10/XIRP2/CAV1/ACVRL1/TYRO3/SDC4/EPHB2/MGST1/HBZ/E2F8/BVES/PIR/AK4/MAOB/WNT11/MERTK/ANG/CCR2/DMC1/SAP30/ASPM/ASGR2/FAM20C/NRG1/KL/RAB13/MELK/IQGAP3/HOXA9/WNT5B/TYMS/HESX1/KIF14/FBN2/CCNB2/BATF2/MYO7A/ST14/CDKN2B/TOP2A/IL18/RXFP2/FZD5/HLX/DLC1/FZD2/ADAP2/SMAD1/ITGA7/MAFB/…	247	BP
GO:0001836	release of cytochrome c from mitochondria	10/1106	57/17910	0.00234607	0.0270512	0.021937	GPER1/HGF/NOL3/GPX1/BMF/CIDEB/TNFSF10/BAK1/PYCARD/PRELID1	10	BP
GO:0005769	early endosome	34/1151	340/18675	0.00375362	0.027052	0.0211524	GPER1/CAV1/KIFC1/FZD5/SORT1/TICAM2/FGD2/PRDX3/RASGEF1B/SPHK1/ANXA2/LDLR/MARCHF1/DYSF/CLCN4/LAPTM4B/SNX8/HFE/BACE1/OCRL/DIAPH2/PSEN2/HAVCR2/PHETA2/TBC1D16/KCNQ1/EHD4/DNAJC13/MAP2K1/APP/RPS6KC1/SNX3/FKBP15/SGK3	34	CC
GO:0032872	regulation of stress-activated MAPK cascade	25/1106	220/17910	0.00238064	0.0272539	0.0221014	PBK/FZD5/HGF/SASH1/FGD2/SPHK1/LTBR/GADD45G/DAB2IP/SYK/MAP3K20/DUSP3/SH3RF1/SIRPA/PRDX1/MAP3K6/CARD9/FOXM1/PER1/MAP2K1/APP/PYCARD/GADD45B/SDCBP/MAP3K21	25	BP
GO:0044262	cellular carbohydrate metabolic process	28/1106	256/17910	0.00238469	0.0272539	0.0221014	GPER1/NTSR1/PHKA1/MYOF/IDH1/INSR/NLN/PGD/STBD1/DDIT4/PFKFB3/EXT1/HK3/SCARB2/NHLRC1/DYSF/GAA/GALK1/HK1/GYG1/HK2/GLB1/CSGALNACT2/PGM2/IMPA2/GBE1/FBP1/GPD2	28	BP
GO:0051204	protein insertion into mitochondrial membrane	7/1106	31/17910	0.00238539	0.0272539	0.0221014	E2F1/YWHAG/TFDP1/TP73/YWHAE/BMF/YWHAH	7	BP
GO:1903978	regulation of microglial cell activation	7/1106	31/17910	0.00238539	0.0272539	0.0221014	C1QA/SPHK1/LDLR/GRN/ITGAM/APP/ITGB2	7	BP
GO:0034656	nucleobase-containing small molecule catabolic process	9/1106	48/17910	0.00238638	0.0272539	0.0221014	NUDT16/DPYD/PNP/TYMP/UPP1/ADA2/DERA/MGAT1/NUDT1	9	BP
GO:0045840	positive regulation of mitotic nuclear division	9/1106	48/17910	0.00238638	0.0272539	0.0221014	DLGAP5/CDCA5/UBE2C/ESPL1/INSR/AURKA/SPHK1/CDT1/MACROH2A1	9	BP
GO:0036019	endolysosome	5/1151	18/18675	0.00384423	0.0274166	0.0214375	CTSL/CTSB/LDLR/AP2S1/CLTA	5	CC
GO:0101003	ficolin-1-rich granule membrane	10/1151	61/18675	0.0038698	0.0274166	0.0214375	SERPINB10/STBD1/TRPM2/GAA/LGALS3/SIRPA/ATP6V0A1/DYNLL1/ITGB2/PRCP	10	CC
GO:0051098	regulation of binding	37/1106	368/17910	0.00241662	0.0274987	0.0222999	NES/PPARG/MET/IL10/CAV1/CDCA5/NRG1/H1-0/HJURP/E2F1/NIBAN2/HMOX1/PLK1/CD36/AURKA/ANXA2/AURKB/CTSZ/DAB2IP/SMARCD3/ADAM15/LGALS3/CDT1/NEK2/CDK5/JAK2/HFE/S100A10/SNAPIN/NME1/EIF4G1/APP/BAK1/ACTB/MEF2C/HMGB2/CAMK1	37	BP
GO:0006914	autophagy	45/1106	471/17910	0.0024231	0.0274987	0.0222999	UCHL1/MET/IL10/TMEM150B/FZD5/DEPP1/HGF/STBD1/HMOX1/SH3BP4/S100A8/S100A9/SPTLC2/GAPDH/DRAM1/RAB39A/NHLRC1/ATP6V1B2/CTSA/RUFY4/ATP6V0A1/CDK5/RNF152/HK2/BMF/RHEB/SNX32/VDAC1/TSPO/IRF8/DYNLL1/ARSB/ATP6V0D1/SNAPIN/PSAP/CAPNS1/EIF4G1/PYCARD/QSOX1/SBF2/VPS25/DAP/WDR41/TPCN2/MCOLN1	45	BP
GO:0051493	regulation of cytoskeleton organization	45/1106	471/17910	0.0024231	0.0274987	0.0222999	NES/ARPIN/SH3PXD2B/MET/SDC4/SKA3/NAV3/WNT11/TPX2/DLC1/WASF1/EPS8/SKA1/CYFIP1/PLK1/AURKA/KIF11/CAPG/S100A8/S100A9/TRPM2/FMN1/FES/CORO2B/CLIC4/CCDC88A/CIT/NEK2/CDK5/PICK1/SIGLEC15/P2RX7/CSF1R/S100A10/HSPA1B/ILK/STIL/POC1A/PYCARD/NUBP1/MEF2C/SPAG5/MKKS/FSCN1/ARPC1B	45	BP
GO:0061919	process utilizing autophagic mechanism	45/1106	471/17910	0.0024231	0.0274987	0.0222999	UCHL1/MET/IL10/TMEM150B/FZD5/DEPP1/HGF/STBD1/HMOX1/SH3BP4/S100A8/S100A9/SPTLC2/GAPDH/DRAM1/RAB39A/NHLRC1/ATP6V1B2/CTSA/RUFY4/ATP6V0A1/CDK5/RNF152/HK2/BMF/RHEB/SNX32/VDAC1/TSPO/IRF8/DYNLL1/ARSB/ATP6V0D1/SNAPIN/PSAP/CAPNS1/EIF4G1/PYCARD/QSOX1/SBF2/VPS25/DAP/WDR41/TPCN2/MCOLN1	45	BP
GO:0070588	calcium ion transmembrane transport	31/1106	293/17910	0.00242705	0.0275002	0.0223011	GPER1/CXCL10/NTSR1/CXCL11/BHLHA15/NOS1AP/TMEM38A/ANXA2P2/FKBP1B/NOL3/JPH4/STAC3/ANXA2/TRPM2/DYSF/ANXA5/SESTD1/GSTO1/CATSPER1/MICU1/YWHAE/P2RX7/GAS6/OPRL1/VDAC1/PSEN2/G6PD/P2RX4/ORAI3/TPCN2/MCOLN1	31	BP
GO:0048878	chemical homeostasis	85/1106	1015/17910	0.00243501	0.0275276	0.0223234	PPARG/GPER1/CXCL10/LPL/KCNMA1/MET/CAV1/NTSR1/FAM3B/CXCL11/CCR2/ASGR2/KL/C3AR1/RAB20/BHLHA15/IL18/OAS1/TMEM38A/ANXA2P2/SLC4A11/INSR/FKBP1B/NOL3/JPH4/HMOX1/CD36/TMTC2/ANXA2/STEAP3/S100A8/S100A9/LDLR/FTL/TRPM2/FABP5/GRN/RAB39A/MAFG/ATP6V1B2/UNC13B/PPT1/HDAC9/CLIC4/CD38/MT2A/HEXB/CEBPA/CYBRD1/ATP6V0A1/GSTO1/CDK5/LGALS1/CTSH/MICU1/JAK2/YWHAE/P2RX7/HFE/GAS6/OPRL1/ABCD1/SCARB1/TSPO/NPC2/COMMD9/SLC30A1/A…	85	BP
GO:0043280	positive regulation of cysteine-type endopeptidase activity involved in apoptotic process	16/1106	118/17910	0.00243712	0.0275276	0.0223234	PPARG/GPER1/F3/DLC1/NLRC4/S100A8/S100A9/LGALS9/CTSH/JAK2/CTSD/TNFSF10/BAK1/PYCARD/CASP1/DAP	16	BP
GO:1903532	positive regulation of secretion by cell	38/1106	381/17910	0.00244922	0.0276209	0.0223989	CYP19A1/ALOX15B/SDC1/GPER1/LPL/IL10/NTSR1/SDC4/ANG/FZD5/ADAM9/ITSN1/CLEC5A/C5/GAPDH/TLR2/FCN1/UNC13B/SYK/CD38/LILRA5/LGALS9/CDK5/JAK2/HK1/P2RX7/HFE/CSF1R/ITGAM/HAVCR2/IL17RA/PYCARD/ITGB2/HYAL2/SDCBP/AIF1/CASP1/ATP6AP1	38	BP
GO:0004672	protein kinase activity	52/1092	517/16967	0.00091546	0.0279819	0.0248063	FLT3/PBK/MET/ACVRL1/TYRO3/EPHB2/FAM20C/MELK/BUB1/GUCY2D/IRAK3/TTK/PKMYT1/BUB1B/HASPIN/INSR/FLT1/CDK1/PLK1/AURKA/CDC42BPA/AURKB/CCNA2/FES/ACVR1B/SYK/MAP3K20/CIT/BTK/NEK2/CDK5/MAP3K6/JAK2/BCKDK/PRKCG/CSF1R/GRK3/ILK/NEK3/MAPK6/TEC/MAST1/CDC42BPB/NME2/MAP2K1/RIOK3/ATP23/RPS6KC1/CAMK1/SGK3/MAP3K21/NEK4	52	MF
GO:0035639	purine ribonucleoside triphosphate binding	143/1092	1732/16967	0.000942295	0.0279819	0.0248063	SYN2/FLT3/ACSM4/PBK/NMNAT2/MET/ACVRL1/TYRO3/RAB17/EPHB2/KIF20A/NAV3/MKI67/AK4/KIF4A/KIF18B/MERTK/DMC1/FAM20C/RAB13/TDRD9/MELK/KIF26A/BUB1/TRIP13/KIF14/MYO7A/RAB20/GUCY2D/UBE2C/TOP2A/IRAK3/KIF23/KIFC1/TTK/PKMYT1/OAS1/BUB1B/MYO10/POLQ/CDC6/HASPIN/SEPTIN10/KIF15/INSR/RAB44/FLT1/CDK1/NUDT16/ABCA6/NLRC4/PLK1/AURKA/KIF11/OAS2/DNAH8/KIF2C/SPHK1/CDC42BPA/OPLAH/TK1/AURKB/MYO1E/PFKFB3/RAB39A/HK3/PCK2/ATP6V…	143	MF
GO:0033218	amide binding	31/1092	266/16967	0.000988478	0.0279819	0.0248063	PPARG/MSR1/EPHB2/C1QA/MGST1/CABP1/ANG/TYMS/MARCO/RXFP2/FZD5/CALCRL/INSR/NLN/CD36/LDLR/TLR2/GRPR/LAPTM4B/RXRA/CST3/BACE1/SCARB1/ITGAM/SRD5A1/CLTA/FURIN/PSAP/DHCR24/ITGB2/HADHA	31	MF
GO:0005544	calcium-dependent phospholipid binding	7/1092	26/16967	0.000998666	0.0279819	0.0248063	ANXA8/RPH3A/PLA2G4A/ANXA2/DYSF/ANXA5/ANXA4	7	MF
GO:0004185	serine-type carboxypeptidase activity	3/1092	4/16967	0.00101243	0.0279819	0.0248063	SCPEP1/CTSA/PRCP	3	MF
GO:0004396	hexokinase activity	3/1092	4/16967	0.00101243	0.0279819	0.0248063	HK3/HK1/HK2	3	MF
GO:0004771	sterol esterase activity	3/1092	4/16967	0.00101243	0.0279819	0.0248063	CES1/LIPA/NCEH1	3	MF
GO:0008379	thioredoxin peroxidase activity	3/1092	4/16967	0.00101243	0.0279819	0.0248063	PRDX3/PRDX1/PRDX5	3	MF
GO:0010812	negative regulation of cell-substrate adhesion	11/1106	67/17910	0.00250847	0.0282007	0.0228692	ACVRL1/DLC1/SERPINE1/SPOCK1/JAG1/MMP14/CORO2B/CORO1C/ADAM15/PTPRO/LGALS1	11	BP
GO:0045669	positive regulation of osteoblast differentiation	11/1106	67/17910	0.00250847	0.0282007	0.0228692	FAM20C/FBN2/SMAD1/HGF/JAG1/CEBPA/ILK/CEBPD/CLIC1/MEF2C/ATP6AP1	11	BP
GO:0002521	leukocyte differentiation	46/1106	485/17910	0.00251631	0.0282447	0.0229048	C1QC/PPARG/FLT3/IL10/TYRO3/PIR/MERTK/CCR2/FAM20C/BATF2/IL18/FZD5/HLX/MAFB/CD1D/ANXA2/CD86/LTBR/TLR2/TRPM2/PNP/MMP14/FES/SYK/HMGB3/PPARGC1B/HDAC9/SH3RF1/CEBPA/BTK/LGALS9/FSTL3/LGALS1/SIGLEC15/GAS6/CSF1R/IL15/NME2/NME1/APP/BAK1/PRELID1/MEF2C/ID2/PRDM1/ATP6AP1	46	BP
GO:0098871	postsynaptic actin cytoskeleton	3/1151	6/18675	0.00405606	0.0284947	0.0222805	ITSN1/ACTB/KPTN	3	CC
GO:0045685	regulation of glial cell differentiation	12/1106	77/17910	0.0025661	0.0287587	0.0233217	DAAM2/PPARG/DLX1/C1QA/CDK1/LDLR/TLR2/SPINT1/TP73/RHEB/APP/ID2	12	BP
GO:0071156	regulation of cell cycle arrest	15/1106	108/17910	0.00259197	0.0290034	0.0235201	GPER1/E2F8/E2F1/E2F7/GTSE1/CDK1/AURKA/CCNB1/DAB2IP/TFDP1/TP73/CDK5/FOXM1/ID2/PCNA	15	BP
GO:0005856	cytoskeleton	154/1151	2041/18675	0.00416398	0.0290091	0.0226827	ALOX15B/NES/SPRY2/GPER1/SH3PXD2B/MYBPC1/XIRP2/AMPH/DLGAP5/CDC20/BIRC5/CABP1/SKA3/KIF20A/NAV3/DTL/KIF4A/KIF18B/ASPM/TPX2/CEP55/SHROOM1/CDC45/H1-0/MARVELD1/PCLAF/KIF14/UACA/CCNB2/MYO7A/GAS2L3/ESPL1/TOP2A/KIF23/SHCBP1/KIFC1/TTK/DLC1/CKAP2L/BUB1B/MYO10/WASF1/E2F1/CLTCL1/SKA1/HMMR/CDC6/SPAG17/CENPF/ARHGAP24/HASPIN/FGD4/KIF15/CCDC151/FLT1/GTSE1/SMTN/FGD2/TLN2/CTTNBP2NL/CDK1/ITSN1/KLHL14/ANLN/PLK1/AURKA…	154	CC
GO:1990845	adaptive thermogenesis	19/1106	152/17910	0.00263081	0.0293923	0.0238355	CAV1/GRB10/ELOVL3/CCR2/FFAR4/IL18/SCD/PDGFC/CD36/GADD45G/FABP5/TSHR/SYK/PPARGC1B/JAK2/RHEB/IL15/FH/PCTP	19	BP
GO:0031401	positive regulation of protein modification process	92/1106	1117/17910	0.00266973	0.029683	0.0240713	SPRY2/FLT3/GPER1/AREG/CAV1/ACVRL1/SDC4/CDC20/WNT11/ANG/TPX2/NRG1/KL/IQGAP3/KIF14/MARCO/FFAR4/UBE2C/GPRC5D/CDCA2/IL18/NOS1AP/FZD5/TTK/DLC1/IL21/ADAM9/CDC6/HGF/SASH1/INSR/FLT1/FGD2/CDK1/PDGFC/PLK1/CD36/ITGA1/CCNB1/SPHK1/TIMP2/C5/LTBR/GPRC5C/GADD45G/DAB2IP/NHLRC1/SCIMP/ACVR1B/SYK/TMEM106A/CKS2/MAP3K20/LILRA5/CCDC88A/TP73/SH3RF1/FZD1/LGALS9/CDK5/MAP3K6/JAK2/CLSPN/P2RX7/HFE/AIMP2/GAS6/CSF1R/CARD9/HAVC…	92	BP
GO:0031570	DNA integrity checkpoint	18/1106	141/17910	0.00266996	0.029683	0.0240713	E2F8/DTL/CDC45/TICRR/E2F1/CDC6/E2F7/GTSE1/CDK1/PLK1/AURKA/CCNB1/TFDP1/MAP3K20/CDT1/CLSPN/FBXO6/PCNA	18	BP
GO:1901292	nucleoside phosphate catabolic process	21/1106	175/17910	0.00267348	0.029683	0.0240713	INSR/NUDT16/DDIT4/GAPDH/PFKFB3/HK3/PNP/GALK1/GPX1/ENO1/UPP1/HK1/P2RX7/HK2/ABCD1/PKM/PGAM4/LDHA/NUDT1/FBP1/TPI1	21	BP
GO:1902110	positive regulation of mitochondrial membrane permeability involved in apoptotic process	10/1106	58/17910	0.00268112	0.029683	0.0240713	MPV17L/E2F1/YWHAG/TFDP1/TP73/YWHAE/BMF/YWHAH/BAK1/RHOT1	10	BP
GO:0001889	liver development	17/1106	130/17910	0.00268158	0.029683	0.0240713	IL10/E2F8/AK4/TYMS/HLX/E2F7/HGF/HMOX1/AURKA/CIT/CEBPA/HFE/SRD5A1/PKM/EZH2/ACO2/PCNA	17	BP
GO:0016999	antibiotic metabolic process	17/1106	130/17910	0.00268158	0.029683	0.0240713	MPV17L/MAOB/IDH1/PRDX3/SULT1A1/CYBB/ALDH3B1/GPX1/PRDX1/CAT/RENBP/NPL/SDHD/FH/SDHC/ACO2/CMAS	17	BP
GO:0001649	osteoblast differentiation	25/1106	222/17910	0.00269009	0.0296859	0.0240736	CREB3L1/SH3PXD2B/AREG/WNT11/FAM20C/FBN2/SMAD1/VCAN/HGF/JAG1/CLEC5A/CEBPA/FZD1/HSD17B4/CAT/ILK/CEBPD/NOCT/DNAJC13/CLIC1/MEF2C/ID2/TPM4/ATP6AP1/RRBP1	25	BP
GO:0070302	regulation of stress-activated protein kinase signaling cascade	25/1106	222/17910	0.00269009	0.0296859	0.0240736	PBK/FZD5/HGF/SASH1/FGD2/SPHK1/LTBR/GADD45G/DAB2IP/SYK/MAP3K20/DUSP3/SH3RF1/SIRPA/PRDX1/MAP3K6/CARD9/FOXM1/PER1/MAP2K1/APP/PYCARD/GADD45B/SDCBP/MAP3K21	25	BP
GO:0006509	membrane protein ectodomain proteolysis	8/1106	40/17910	0.0026978	0.0297254	0.0241056	IL10/TIMP3/ADAM9/TIMP1/P2RX7/BACE1/PSEN2/FURIN	8	BP
GO:0006259	DNA metabolic process	81/1106	963/17910	0.00271636	0.029853	0.0242091	PPARG/GPER1/IL10/ACVRL1/E2F8/CDCA5/DTL/TDRD9/CDC45/MCM10/H1-0/RRM2/TYMS/TRIP13/PCLAF/CECR2/TICRR/TOP2A/EXO1/POLQ/CDC6/CENPF/E2F7/HGF/NIBAN2/CDK1/NUDT16/ESCO2/RAD51AP1/SPHK1/TK1/AURKB/GINS2/CCNA2/TFDP1/HMGB3/NEIL3/NFIA/CCDC88A/TP73/CDT1/NEK2/TK2/PICK1/CLSPN/PRKCG/CST3/TNFSF13/RBBP8/GINS3/COPS3/MCM2/FOXM1/XRCC2/SLFN11/MCM4/EZH2/BRCA2/ERI2/EXOSC4/ORC1/NOP10/NME1/BACH1/NUDT1/ANKLE1/XRCC4/MGME1/ATP23/…	81	BP
GO:0044255	cellular lipid metabolic process	83/1106	991/17910	0.00271768	0.029853	0.0242091	CES1/OLAH/ALOX15B/SDC1/PPARG/FLT3/LPL/APOC1/PLPP3/CAV1/SDC4/ELOVL3/ANG/ST6GALNAC3/PLBD1/ACOX2/STS/PLA2G4A/PTGR1/IDH1/FLT1/GM2A/TEX2/SCD/ERLIN1/CD36/PLA2G7/SDC3/SPHK1/SCPEP1/SPTLC2/LDLR/DAB2IP/FABP5/GBGT1/ALDH3B1/PIP5K1B/NAGA/ALG14/CTSA/PPT1/FADS1/MGST2/GPX1/HEXB/AGPAT2/CISH/DGKG/CBR1/HSD17B4/CAT/GSTZ1/LTA4H/SOCS6/P2RX7/CSF1R/GLB1/OCRL/MPDU1/ABCD1/SCARB1/HADHB/NPC2/SRD5A1/PDSS1/PLA2G15/IMPA2/AGRN/…	83	BP
GO:0007043	cell-cell junction assembly	14/1106	98/17910	0.0027254	0.0298921	0.0242408	CDH5/CAV1/GJA4/WNT11/RAB13/FZD5/GJD3/TLN2/JUP/CTNNA1/PTPRO/PKP4/GPBAR1/FSCN1	14	BP
GO:0050866	negative regulation of cell activation	22/1106	187/17910	0.00275123	0.0301295	0.0244333	VSIG4/GPER1/IL10/TYRO3/SDC4/MERTK/CCR2/HLX/MILR1/HMOX1/SAMSN1/LDLR/GRN/HMGB3/DUSP3/LGALS3/BTK/LGALS9/SOCS6/HFE/HAVCR2/ID2	22	BP
GO:0035580	specific granule lumen	10/1151	62/18675	0.00436493	0.0301577	0.0235809	CYFIP1/TIMP2/GGH/CTSZ/JUP/CFP/CTSD/HPSE/QSOX1/DNASE1L1	10	CC
GO:0009201	ribonucleoside triphosphate biosynthetic process	20/1106	164/17910	0.00276204	0.0302019	0.024492	INSR/DDIT4/GAPDH/PFKFB3/HK3/GALK1/ENO1/HK1/P2RX7/HK2/PKM/PGAM4/LDHA/NME2/NME1/ATP5PB/ATP5MF/FBP1/ATP5MC3/TPI1	20	BP
GO:0005740	mitochondrial envelope	60/1151	690/18675	0.00442723	0.0303374	0.0237214	MAOA/GPER1/STARD13/MGST1/MAOB/TYMS/GCAT/ADAP2/WASF1/PLA2G4A/MRPL15/LGALS3/PLEKHN1/LDHD/SQOR/CAT/MICU1/HK1/TMEM70/HK2/BMF/ABCD1/VDAC1/TSPO/HADHB/COQ5/TIMM8B/SDHD/MRPL37/NDUFAF1/MTCH2/NME2/MRPL51/NME1/COX5A/UQCR10/SFXN5/BAK1/ATP5PB/HCCS/PRELID1/UQCR11/CRLS1/MPV17L2/NDUFS4/ACSL3/NDUFA8/ATP5MF/SDHC/NDUFB5/MRPL36/RHOT1/CISD1/AK2/NDUFV3/ATP5MC3/MRPL3/GPD2/HADHA/CHCHD1	60	CC
GO:0051984	positive regulation of chromosome segregation	6/1106	24/17910	0.00281118	0.0306926	0.0248899	DLGAP5/ESPL1/CDC6/CCNB1/CDT1/MACROH2A1	6	BP
GO:0045860	positive regulation of protein kinase activity	47/1106	501/17910	0.0028172	0.0307118	0.0249055	SPRY2/FLT3/SDC4/WNT11/ANG/TPX2/NRG1/IQGAP3/KIF14/GPRC5D/IL18/FZD5/ADAM9/CDC6/HGF/SASH1/INSR/FLT1/FGD2/CDK1/PDGFC/ITGA1/CCNB1/C5/GPRC5C/GADD45G/DAB2IP/SYK/CKS2/MAP3K20/LILRA5/CCDC88A/TP73/CDK5/MAP3K6/JAK2/CLSPN/P2RX7/GAS6/CSF1R/ILK/EZH2/MAP2K1/GADD45B/CAMK1/DUSP7/MAP3K21	47	BP
GO:0043087	regulation of GTPase activity	40/1106	410/17910	0.00284367	0.0309534	0.0251015	SPRY2/DEPDC1/ARHGAP29/STARD13/BVES/SRGAP1/WNT11/DOCK1/IQGAP3/ARHGAP23/RGS16/DLC1/ADAP2/ARHGAP24/TBC1D2/FGD4/FGD2/SH3BP4/FGD6/RASGEF1B/DEPDC1B/STARD8/DAB2IP/NET1/SRGAP2/ARHGAP31/CORO1C/AGFG1/AGAP9/PKP4/OCRL/SEC23B/S100A10/ARHGEF11/EZH2/AGRN/PYCARD/DENND1A/MKKS/SBF2	40	BP
GO:0045333	cellular respiration	21/1106	176/17910	0.00286395	0.0311271	0.0252423	IDH1/CDK1/CCNB1/CAT/SDHD/NDUFAF1/COX5A/UQCR10/FH/PRELID1/UQCR11/NDUFS4/NDUFA8/SDHC/ACO2/MTFR2/NDUFB5/CISD1/NDUFV3/GPD2/ETFA	21	BP
GO:0046390	ribose phosphate biosynthetic process	30/1106	284/17910	0.00289204	0.0313019	0.025384	AK4/ELOVL3/INSR/SCD/DDIT4/GAPDH/PFKFB3/HK3/PPT1/GALK1/ENO1/UPP1/GSTZ1/HK1/P2RX7/HK2/PAPSS1/PKM/PGAM4/G6PD/LDHA/NME2/NME1/ATP5PB/ACSL3/ATP5MF/FBP1/AK2/ATP5MC3/TPI1	30	BP
GO:0030261	chromosome condensation	7/1106	32/17910	0.00289308	0.0313019	0.025384	GPER1/CDCA5/TOP2A/NCAPG/NCAPH/CDK1/CCNB1	7	BP
GO:0097421	liver regeneration	7/1106	32/17910	0.00289308	0.0313019	0.025384	IL10/TYMS/HMOX1/AURKA/HFE/EZH2/PCNA	7	BP
GO:1903530	regulation of secretion by cell	62/1106	703/17910	0.00291036	0.0314415	0.0254973	CYP19A1/ALOX15B/SDC1/IL1R2/FN1/GPER1/LPL/IL10/NTSR1/SDC4/MAOB/ANG/CCR2/FFAR4/FZD5/ADAM9/FKBP1B/ITSN1/HMOX1/CLEC5A/C5/PNKD/GAPDH/TLR2/FCN1/FES/UNC13B/SERPINB1/SYK/HDAC9/TLR5/CD38/LILRA5/PRAM1/ICA1/LGALS9/CDK5/JAK2/HK1/PRKCG/P2RX7/HFE/GAS6/CSF1R/BACE1/PAX8/ITGAM/HAVCR2/SLC30A1/SNAPIN/IL17RA/PYCARD/ITGB2/HYAL2/MEF2C/ANXA4/SDCBP/AIF1/CASP1/SLC16A1/RHOT1/ATP6AP1	62	BP
GO:0010744	positive regulation of macrophage derived foam cell differentiation	5/1106	17/17910	0.00294729	0.0316977	0.0257051	ALOX15B/LPL/MSR1/IL18/CD36	5	BP
GO:0030540	female genitalia development	5/1106	17/17910	0.00294729	0.0316977	0.0257051	CYP19A1/TYRO3/MERTK/SRD5A1/BAK1	5	BP
GO:0032740	positive regulation of interleukin-17 production	5/1106	17/17910	0.00294729	0.0316977	0.0257051	IL18/IL21/SPHK1/MYD88/IL15	5	BP
GO:0034614	cellular response to reactive oxygen species	20/1106	165/17910	0.00296559	0.0318469	0.025826	MMP2/MET/IL10/PYCR1/HGF/CDK1/PRDX3/CD36/SPHK1/TRPM2/NET1/CCNA2/PPARGC1B/BTK/SIRPA/CST3/PRDX5/EZH2/PSAP/PCNA	20	BP
GO:0043405	regulation of MAP kinase activity	33/1106	322/17910	0.00298892	0.0320019	0.0259517	UCHL1/FLT3/CAV1/EPHB2/NRG1/IQGAP3/IRAK3/FZD5/ADAM9/HGF/SASH1/INSR/FLT1/FGD2/CDK1/ITGA1/C5/GADD45G/DAB2IP/SYK/MAP3K20/DUSP3/TP73/MAP3K6/JAK2/P2RX7/ILK/EZH2/MAP2K1/GADD45B/HYAL2/DUSP7/MAP3K21	33	BP
GO:0071902	positive regulation of protein serine/threonine kinase activity	33/1106	322/17910	0.00298892	0.0320019	0.0259517	SPRY2/FLT3/NRG1/IQGAP3/FZD5/ADAM9/CDC6/HGF/SASH1/INSR/FLT1/FGD2/CDK1/ITGA1/CCNB1/C5/GADD45G/DAB2IP/SYK/CKS2/MAP3K20/TP73/MAP3K6/JAK2/P2RX7/CSF1R/ILK/EZH2/MAP2K1/GADD45B/CAMK1/DUSP7/MAP3K21	33	BP
GO:0098869	cellular oxidant detoxification	14/1106	99/17910	0.00299831	0.0320547	0.0259945	HBE1/MGST1/HBZ/PRDX3/CD36/S100A9/MGST2/GPX1/GSTO1/CAT/GSTZ1/GSR/PRDX5/PRDX4	14	BP
GO:0005876	spindle microtubule	9/1151	53/18675	0.00472831	0.032121	0.025116	SKA3/KIF4A/KIF18B/SKA1/CDK1/PLK1/AURKA/KIF11/TUBG1	9	CC
GO:0032009	early phagosome	4/1151	12/18675	0.00476436	0.032121	0.025116	UNC13B/SYK/SNX3/UNC93B1	4	CC
GO:0006812	cation transport	86/1106	1038/17910	0.00309593	0.0330493	0.0268011	SLC1A3/GPER1/CXCL10/KCNMA1/CAV1/NTSR1/TCN2/GJA4/EPHB2/CXCL11/MAOB/CCR2/SLC22A16/BHLHA15/NOS1AP/TMEM38A/KCNE1/CALCRL/NETO2/ANXA2P2/NETO1/SLC4A11/FKBP1B/NOL3/JPH4/STAC3/SLC1A5/ANXA2/STEAP3/FTL/TRPM2/DYSF/ANXA5/ATP6V1B2/CLCN4/SYK/SLC31A2/KCNMB1/LILRA5/LGALS3/BTK/SESTD1/KCNK5/ATP6V0A1/GSTO1/CDK5/CATSPER1/MICU1/YWHAE/GLRX/P2RX7/HFE/GAS6/OPRL1/YWHAH/VDAC1/TSPO/PSEN2/CLCN5/COMMD9/SLC39A1/KCNQ1/SLC30A1/A…	86	BP
GO:0006096	glycolytic process	15/1106	110/17910	0.00310352	0.0330812	0.026827	INSR/DDIT4/GAPDH/PFKFB3/HK3/GALK1/ENO1/HK1/P2RX7/HK2/PKM/PGAM4/LDHA/FBP1/TPI1	15	BP
GO:0005887	integral component of plasma membrane	93/1151	1158/18675	0.0049554	0.0331417	0.0259141	PTGFR/SLC1A3/SDC1/TMIGD3/HLA-DQA2/CD163/GPER1/KCNMA1/NTSR1/ACVRL1/TYRO3/BSND/SDC4/MSR1/GJA4/EPHB2/CCR2/PRRG1/ADORA3/NRG1/KL/C3AR1/HTR1F/GUCY2D/MARCO/ST14/TMEM150B/NOS1AP/FZD5/KCNE1/ITGA7/CALCRL/EPS8/CD1D/CD1A/ALCAM/NETO1/MILR1/CD300C/INSR/FLT1/JAG1/GJD3/STBD1/CHRNA2/GYPE/CD36/TMPRSS9/GPR34/ITGA1/CLEC5A/SLC1A5/C5/LDLR/CYBB/GPRC5C/SLC2A5/TRPM2/IFNGR2/SIGLEC9/GRPR/MMP14/ACVR1B/SLC31A2/SLC7A7/CCRL2/I…	93	CC
GO:0044242	cellular lipid catabolic process	22/1106	189/17910	0.00313798	0.0333991	0.0270848	LPL/APOC1/ACOX2/IDH1/GM2A/SPHK1/LDLR/FABP5/NAGA/PPT1/MGST2/HEXB/HSD17B4/ABCD1/SCARB1/HADHB/PLA2G15/PSAP/ACER3/ECH1/ETFA/HADHA	22	BP
GO:0031226	intrinsic component of plasma membrane	98/1151	1231/18675	0.00509488	0.0338041	0.0264321	PTGFR/SLC1A3/SDC1/TMIGD3/HLA-DQA2/CD163/GPER1/KCNMA1/NTSR1/ACVRL1/TYRO3/BSND/SDC4/MSR1/GJA4/EPHB2/CCR2/F3/PRRG1/ADORA3/NRG1/KL/C3AR1/HTR1F/GUCY2D/MARCO/ST14/TMEM150B/NOS1AP/FZD5/KCNE1/ITGA7/CALCRL/EPS8/ADAM9/CD1D/CD1A/ALCAM/NETO1/MILR1/CD300C/INSR/FLT1/JAG1/GJD3/STBD1/CHRNA2/GYPE/CD36/UNC5A/TMPRSS9/GPR34/ITGA1/CLEC5A/SLC1A5/C5/LDLR/CYBB/GPRC5C/TLR2/SLC2A5/TRPM2/IFNGR2/SIGLEC9/GRPR/MMP14/ACVR1B/SL…	98	CC
GO:0001774	microglial cell activation	9/1106	50/17910	0.00319221	0.0338261	0.0274311	C1QA/SPHK1/LDLR/TLR2/GRN/ITGAM/APP/ITGB2/AIF1	9	BP
GO:0002269	leukocyte activation involved in inflammatory response	9/1106	50/17910	0.00319221	0.0338261	0.0274311	C1QA/SPHK1/LDLR/TLR2/GRN/ITGAM/APP/ITGB2/AIF1	9	BP
GO:0002931	response to ischemia	9/1106	50/17910	0.00319221	0.0338261	0.0274311	UCHL1/CAV1/BVES/NOL3/P2RX7/HK2/CSF1R/EIF4EBP1/P2RX4	9	BP
GO:0022414	reproductive process	108/1106	1353/17910	0.00322467	0.0341199	0.0276693	ADAMTS2/TIMP4/PTGFR/CYP19A1/ALOX15B/SDC1/PPARG/IGFBP2/MMP2/SH3PXD2B/AREG/MMP19/PLPP3/HTRA1/IL10/TYRO3/CDC20/MGST1/E2F8/FBXO43/MERTK/ANG/DMC1/ASPM/RAB13/TDRD9/HOXA9/LHFPL2/TRIP13/SLC22A16/ST14/NECTIN2/ESPL1/TOP2A/RXFP2/EXO1/KIFC1/FZD5/TTK/SMAD1/STS/MFGE8/E2F1/IDH1/E2F7/INSR/NCAPH/CTSB/CDK1/PRDX3/PLK1/AURKA/CCNB1/KNL1/MMP14/UNC13B/SPINT1/ACVR1B/CKS2/CBX2/CTNNA1/ADAM15/CLIC4/CD38/DDO/HEXB/CEBPA/NEK2…	108	BP
GO:0071695	anatomical structure maturation	19/1106	155/17910	0.00328198	0.0346752	0.0281197	GLDN/MMP2/CDH5/ACVRL1/C1QA/HBZ/ANG/DMC1/FAM20C/TYMS/TRIP13/RXFP2/AURKA/CCNB1/PICK1/G6PD/BRCA2/AGRN/APP	19	BP
GO:0055082	cellular chemical homeostasis	59/1106	666/17910	0.00329322	0.034743	0.0281746	GPER1/CXCL10/KCNMA1/CAV1/NTSR1/CXCL11/CCR2/C3AR1/RAB20/TMEM38A/ANXA2P2/SLC4A11/FKBP1B/NOL3/JPH4/HMOX1/CD36/ANXA2/S100A8/S100A9/FTL/TRPM2/GRN/RAB39A/MAFG/ATP6V1B2/UNC13B/PPT1/CLIC4/CD38/MT2A/HEXB/CYBRD1/ATP6V0A1/GSTO1/CDK5/LGALS1/MICU1/JAK2/YWHAE/P2RX7/HFE/GAS6/OPRL1/SLC30A1/ATP6V0D1/SNAPIN/GRINA/P2RX4/NME2/NME1/APP/BAK1/NUBP1/ATP6V1F/CHP1/TPCN2/ATP6AP1/MCOLN1	59	BP
GO:0000003	reproduction	108/1106	1354/17910	0.00329963	0.0347596	0.0281881	ADAMTS2/TIMP4/PTGFR/CYP19A1/ALOX15B/SDC1/PPARG/IGFBP2/MMP2/SH3PXD2B/AREG/MMP19/PLPP3/HTRA1/IL10/TYRO3/CDC20/MGST1/E2F8/FBXO43/MERTK/ANG/DMC1/ASPM/RAB13/TDRD9/HOXA9/LHFPL2/TRIP13/SLC22A16/ST14/NECTIN2/ESPL1/TOP2A/RXFP2/EXO1/KIFC1/FZD5/TTK/SMAD1/STS/MFGE8/E2F1/IDH1/E2F7/INSR/NCAPH/CTSB/CDK1/PRDX3/PLK1/AURKA/CCNB1/KNL1/MMP14/UNC13B/SPINT1/ACVR1B/CKS2/CBX2/CTNNA1/ADAM15/CLIC4/CD38/DDO/HEXB/CEBPA/NEK2…	108	BP
GO:0031667	response to nutrient levels	44/1106	466/17910	0.00335005	0.0352392	0.028577	PPARG/IGFBP2/CXCL10/LPL/C2/WNT11/TYMS/CDKN2B/BHLHA15/CD68/FKBP1B/HMOX1/LDLR/CYBB/FES/FADS1/UPP1/PICK1/RNF152/CAT/PRKCG/CST3/P2RX7/HFE/GAS6/PSPH/TSPO/SRD5A1/PKM/EIF4EBP1/ARSB/G6PD/IL15/P2RX4/EIF4G1/MKKS/ACSL3/DNMT3B/SLC16A1/DAP/PCNA/KPTN/RMI1/TPCN2	44	BP
GO:0008238	exopeptidase activity	15/1092	97/16967	0.0013041	0.0352921	0.0312869	UCHL1/CPE/CPM/NUDT16/LAP3/GGH/SCPEP1/CTSZ/MMP14/CTSA/MMP17/CTSH/LTA4H/BACE1/PRCP	15	MF
GO:0051249	regulation of lymphocyte activation	39/1106	401/17910	0.00336192	0.0353024	0.0286282	VSIG4/IGFBP2/IL10/CAV1/TYRO3/SDC4/MZB1/MERTK/CCR2/EBI3/IL18/HLX/IL21/CD1D/CD86/SAMSN1/PNP/MMP14/SYK/HMGB3/CD38/DUSP3/LGALS3/SH3RF1/BTK/LGALS9/LGALS1/TNFSF13/SOCS6/HFE/GAS6/HAVCR2/IL15/PYCARD/PRELID1/MEF2C/AIF1/ID2/PRDM1	39	BP
GO:0043406	positive regulation of MAP kinase activity	27/1106	250/17910	0.00336587	0.0353024	0.0286282	FLT3/NRG1/IQGAP3/FZD5/ADAM9/HGF/SASH1/INSR/FLT1/FGD2/CDK1/ITGA1/C5/GADD45G/DAB2IP/SYK/MAP3K20/TP73/MAP3K6/JAK2/P2RX7/ILK/EZH2/MAP2K1/GADD45B/DUSP7/MAP3K21	27	BP
GO:0006757	ATP generation from ADP	15/1106	111/17910	0.00338883	0.0354915	0.0287816	INSR/DDIT4/GAPDH/PFKFB3/HK3/GALK1/ENO1/HK1/P2RX7/HK2/PKM/PGAM4/LDHA/FBP1/TPI1	15	BP
GO:0061008	hepaticobiliary system development	17/1106	133/17910	0.00341136	0.0356755	0.0289308	IL10/E2F8/AK4/TYMS/HLX/E2F7/HGF/HMOX1/AURKA/CIT/CEBPA/HFE/SRD5A1/PKM/EZH2/ACO2/PCNA	17	BP
GO:1902686	mitochondrial outer membrane permeabilization involved in programmed cell death	10/1106	60/17910	0.00346564	0.0361905	0.0293485	MPV17L/E2F1/YWHAG/TFDP1/TP73/YWHAE/BMF/YWHAH/BAK1/RHOT1	10	BP
GO:0043032	positive regulation of macrophage activation	7/1106	33/17910	0.00347953	0.0362165	0.0293695	IL10/C1QA/CEBPA/ITGAM/HAVCR2/APP/ITGB2	7	BP
GO:0097242	amyloid-beta clearance	7/1106	33/17910	0.00347953	0.0362165	0.0293695	MSR1/MARCO/INSR/CD36/LDLR/ITGAM/ITGB2	7	BP
GO:0070482	response to oxygen levels	38/1106	389/17910	0.00349392	0.0362165	0.0293695	PPARG/KCNMA1/CAV1/ACVRL1/ANG/E2F1/NOL3/HMOX1/CCNB1/DDIT4/CYBB/TLR2/CCNA2/MMP14/KCNMB1/ADAM15/CD38/PLEKHN1/ENO1/PICK1/CAT/CST3/HK2/PSEN2/PKM/ELOB/PSMA6/EIF4EBP1/ATP6V0D1/BACH1/AGTRAP/PSMB7/DNMT3B/PSMB2/PLOD1/RBX1/ATP6AP1/PSMD1	38	BP
GO:0015991	ATP hydrolysis coupled proton transport	6/1106	25/17910	0.00350839	0.0362165	0.0293695	ATP6V1B2/ATP6V0A1/ATP6V0D1/ATP6V1F/ATP5MC3/ATP6AP1	6	BP
GO:0097066	response to thyroid hormone	6/1106	25/17910	0.00350839	0.0362165	0.0293695	CTSL/LMO2/CTSB/ANXA2/CTSH/CRLS1	6	BP
GO:1900739	regulation of protein insertion into mitochondrial membrane involved in apoptotic signaling pathway	6/1106	25/17910	0.00350839	0.0362165	0.0293695	E2F1/YWHAG/TFDP1/TP73/YWHAE/YWHAH	6	BP
GO:1900740	positive regulation of protein insertion into mitochondrial membrane involved in apoptotic signaling pathway	6/1106	25/17910	0.00350839	0.0362165	0.0293695	E2F1/YWHAG/TFDP1/TP73/YWHAE/YWHAH	6	BP
GO:2000482	regulation of interleukin-8 secretion	6/1106	25/17910	0.00350839	0.0362165	0.0293695	TLR2/FCN1/LGALS9/PYCARD/HYAL2/ANXA4	6	BP
GO:0006816	calcium ion transport	40/1106	415/17910	0.00351583	0.0362412	0.0293896	GPER1/CXCL10/CAV1/NTSR1/GJA4/CXCL11/BHLHA15/NOS1AP/TMEM38A/CALCRL/ANXA2P2/FKBP1B/NOL3/JPH4/STAC3/ANXA2/TRPM2/DYSF/ANXA5/LILRA5/LGALS3/SESTD1/GSTO1/CDK5/CATSPER1/MICU1/YWHAE/P2RX7/GAS6/OPRL1/VDAC1/TSPO/PSEN2/SLC30A1/G6PD/P2RX4/BAK1/ORAI3/TPCN2/MCOLN1	40	BP
GO:0044853	plasma membrane raft	14/1151	106/18675	0.00551178	0.0362823	0.0283698	KCNMA1/CAV1/BVES/MYOF/NOS1AP/DLC1/INSR/HMOX1/CORO1C/CTNNA1/JAK2/SCARB1/ITGAM/ITGB2	14	CC
GO:0070201	regulation of establishment of protein localization	63/1106	723/17910	0.00355991	0.0366432	0.0297155	ALOX15B/IL1R2/FN1/GPER1/LPL/IL10/CABP1/ANG/FFAR4/FZD5/KCNE1/E2F1/ADAM9/DERL3/FKBP1B/GTSE1/CD36/CLEC5A/C5/GAPDH/TLR2/FCN1/JUP/YWHAG/TFDP1/UNC13B/SERPINB1/CORO2B/SYK/HDAC9/TLR5/CD38/LILRA5/TP73/ICA1/LGALS9/CDK5/JAK2/HK1/CTSD/YWHAE/P2RX7/GAS6/CSF1R/YWHAH/ITGAM/HAVCR2/IL17RA/PYCARD/ITGB2/HYAL2/ANXA4/AIF1/CASP1/ACSL3/CHP1/SNX3/UBE2J1/SLC16A1/CAMK1/RHOU/CCT5/LEPROT	63	BP
GO:1903426	regulation of reactive oxygen species biosynthetic process	14/1106	101/17910	0.00361139	0.0371199	0.0301022	MPV17L/IL10/CAV1/NOS1AP/INSR/CD36/SIRPA/JAK2/ACP5/ABCD1/TSPO/P2RX4/ITGB2/AIF1	14	BP
GO:0023056	positive regulation of signaling	134/1106	1736/17910	0.00361846	0.0371203	0.0301025	MAOA/CYP19A1/SLC1A3/DAAM2/ALOX15B/SPRY2/FLT3/GPER1/AREG/MET/IL10/CAV1/NTSR1/ACVRL1/GRB10/EPHB2/BVES/WNT11/CCR2/F3/ASPM/NRG1/KL/TIMP3/IQGAP3/MARCO/CDKN2B/NECTIN2/FFAR4/IL18/RXFP2/NOS1AP/FZD5/TTK/IL21/FZD2/WASF1/E2F1/EPS8/ADAM9/CD180/HGF/NETO1/SASH1/CYFIP1/INSR/FLT1/JAG1/TICAM2/FGD2/CDK1/ITSN1/HMOX1/CD36/ITGA1/SPHK1/ANXA2/CD86/DEPDC1B/TIMP2/S100A8/C5/S100A9/LTBR/GADD45G/TLR2/DAB2IP/FABP5/JUP/YWHAG/…	134	BP
GO:0007584	response to nutrient	24/1106	215/17910	0.00362175	0.0371203	0.0301025	PPARG/IGFBP2/CXCL10/LPL/C2/TYMS/CDKN2B/FKBP1B/HMOX1/CYBB/FES/CAT/P2RX7/GAS6/TSPO/PKM/ARSB/IL15/P2RX4/ACSL3/DNMT3B/SLC16A1/PCNA/TPCN2	24	BP
GO:0050793	regulation of developmental process	192/1106	2598/17910	0.00363694	0.037223	0.0301858	DAAM2/ALOX15B/C1QC/PPARG/FN1/CREB3L1/SPRY2/GPER1/CXCL10/LPL/ARPIN/SH3PXD2B/DLX1/AREG/CDH5/IL10/CAV1/ACVRL1/MSR1/RAB17/EPHB2/CDC20/STARD13/C1QA/BVES/WNT11/CCR2/F3/ASPM/FAM20C/DOCK1/NRG1/KL/IQGAP3/HOXA9/WNT5B/C3AR1/KIF14/FBN2/SLITRK4/BHLHA15/IL18/IRAK3/FZD5/HLX/DLC1/FZD2/SMAD1/ITGA7/MAFB/MYO10/SAPCD2/E2F1/E2F2/EPS8/SORT1/ADAM9/CTSL/CENPF/HGF/FGD4/SASH1/LMO2/SERPINE1/CYFIP1/INSR/SPOCK1/FKBP1B/FLT1/N…	192	BP
GO:0009897	external side of plasma membrane	22/1151	199/18675	0.00570522	0.0372622	0.029136	SDC1/CD163/CXCL10/CDH5/F3/CLEC12B/MFGE8/ADAM9/ALCAM/INSR/CD36/ITGA1/LDLR/FCN1/ANXA5/P2RX7/HFE/GSR/ITGAM/SPA17/ITGB2/HYAL2	22	CC
GO:0051222	positive regulation of protein transport	39/1106	403/17910	0.00366041	0.03741	0.0303374	ALOX15B/GPER1/LPL/IL10/ANG/FZD5/ADAM9/GTSE1/CLEC5A/C5/GAPDH/TLR2/FCN1/JUP/UNC13B/SYK/CD38/LILRA5/LGALS9/CDK5/JAK2/HK1/YWHAE/P2RX7/GAS6/CSF1R/ITGAM/HAVCR2/IL17RA/PYCARD/ITGB2/HYAL2/AIF1/CASP1/ACSL3/CHP1/CAMK1/RHOU/LEPROT	39	BP
GO:0051173	positive regulation of nitrogen compound metabolic process	210/1106	2870/17910	0.00367175	0.0374727	0.0303882	POU2F3/TRIM71/PPARG/FN1/CREB3L1/SPRY2/FLT3/GPER1/CXCL10/DLX1/AREG/MET/IL10/CAV1/ACVRL1/SDC4/DLGAP5/CDC20/E2F8/MYBL2/DTL/MAOB/WNT11/PRR16/ANG/CCR2/F3/TPX2/NRG1/KL/EBI3/IQGAP3/HOXA9/KIF14/MARCO/CDKN2B/FFAR4/UBE2C/GPRC5D/CDCA2/BHLHA15/TOP2A/IL18/NOS1AP/FZD5/TTK/DLC1/IL21/FZD2/SMAD1/MAFB/E2F1/E2F2/ARNTL2/ADAM9/ETS2/CDC6/E2F7/HGF/ASPH/SASH1/LMO2/SERPINE1/INSR/FLT1/JAG1/NIBAN2/FGD2/MACC1/CDK1/NUDT16/ER…	210	BP
GO:0000922	spindle pole	18/1151	152/18675	0.00585	0.0378114	0.0295654	DLGAP5/CDC20/ASPM/TPX2/CKAP2L/CDC6/CENPF/PLK1/AURKA/KIF11/CCNB1/NEK2/MAP10/PKP4/TUBG1/KNSTRN/POC1A/SPAG5	18	CC
GO:0030135	coated vesicle	27/1151	261/18675	0.00587976	0.0378114	0.0295654	HLA-DQA2/AREG/FZD5/FZD2/SORT1/CLTCL1/HLA-DQB2/SH3BP4/F5/MYO1E/CTSZ/LDLR/SCARB2/CCDC88A/AP2S1/OCRL/PHETA2/SEC24D/CLTA/FURIN/COPB2/COPA/APP/DENND1A/AP1B1/SNX3/AP1S1	27	CC
GO:0017001	antibiotic catabolic process	8/1106	42/17910	0.00371226	0.0378325	0.03068	PRDX3/SULT1A1/ALDH3B1/GPX1/PRDX1/CAT/RENBP/NPL	8	BP
GO:0010506	regulation of autophagy	32/1106	314/17910	0.00373065	0.0379661	0.0307883	UCHL1/MET/IL10/FZD5/DEPP1/HGF/HMOX1/SH3BP4/SPTLC2/GAPDH/DRAM1/ATP6V1B2/CTSA/RUFY4/ATP6V0A1/CDK5/RNF152/HK2/BMF/RHEB/SNX32/VDAC1/TSPO/ATP6V0D1/PSAP/CAPNS1/EIF4G1/PYCARD/QSOX1/DAP/WDR41/TPCN2	32	BP
GO:0048514	blood vessel morphogenesis	59/1106	670/17910	0.00375106	0.0381198	0.030913	PPARG/FN1/CREB3L1/SPRY2/CXCL10/MMP2/CDH5/MMP19/IL10/CAV1/ACVRL1/EPHB2/STARD13/E2F8/WNT11/ANG/CCR2/F3/C3AR1/IL18/FZD5/SMAD1/MFGE8/CALCRL/E2F2/E2F7/ARHGAP24/HGF/SASH1/SERPINE1/FLT1/JAG1/NIBAN2/HMOX1/SPHK1/ANXA2/C5/MYO1E/LDLR/CYBB/DAB2IP/JUP/GRN/DYSF/COL8A2/MMP14/SYK/TYMP/HDAC9/ADAM15/GPX1/CTSH/HK2/HPSE/PKM/BAK1/ITGB2/PRDM1/PLCD3	59	BP
GO:0042277	peptide binding	26/1092	215/16967	0.00143974	0.0381679	0.0338363	PPARG/MSR1/EPHB2/C1QA/MGST1/CABP1/ANG/MARCO/RXFP2/FZD5/CALCRL/INSR/NLN/CD36/LDLR/TLR2/GRPR/RXRA/CST3/BACE1/SCARB1/ITGAM/CLTA/FURIN/DHCR24/ITGB2	26	MF
GO:0030203	glycosaminoglycan metabolic process	19/1106	157/17910	0.00378664	0.0384272	0.0311622	SDC1/SDC4/CHST13/VCAN/HMMR/HGF/SDC3/EXT1/HEXB/GNS/DSE/GLB1/CSGALNACT2/HPSE/ARSB/AGRN/IL15/HYAL2/CHP1	19	BP
GO:0048731	system development	327/1106	4670/17910	0.00383764	0.0388899	0.0315375	ADAMTS2/TIMP4/GLDN/CYP19A1/SLC1A3/DAAM2/ALOX15B/C1QC/NES/SDC1/TRIM71/PPARG/UCHL1/FN1/C1QB/CREB3L1/SPRY2/FLT3/CPE/GPER1/CXCL10/MMP2/SH3PXD2B/DLX1/AREG/CDH5/MMP19/HTRA1/MET/IL10/XIRP2/CAV1/ACVRL1/TYRO3/SDC4/GRB10/RAB17/GJA4/EPHB2/CDC20/STARD13/C1QA/MGST1/HBZ/E2F8/BVES/NAV3/PIR/AK4/MAOB/WNT11/MERTK/ANG/CCR2/DMC1/F3/SAP30/ASPM/ASGR2/FAM20C/NRG1/CEP55/KL/RAB13/MELK/IQGAP3/KIF26A/HOXA9/WNT5B/TYMS/HESX1…	327	BP
GO:0090026	positive regulation of monocyte chemotaxis	5/1106	18/17910	0.00387575	0.0391657	0.0317612	CXCL10/CCR2/SERPINE1/PLA2G7/AIF1	5	BP
GO:1904469	positive regulation of tumor necrosis factor secretion	5/1106	18/17910	0.00387575	0.0391657	0.0317612	LPL/FZD5/LILRA5/LGALS9/HAVCR2	5	BP
GO:0001818	negative regulation of cytokine production	30/1106	290/17910	0.00393314	0.0396899	0.0321863	VSIG4/IL1R2/FN1/IL10/NAV3/WNT11/MERTK/FFAR4/IRAK3/HGF/HMOX1/SERPINB1/HDAC9/LAPTM4B/RNF135/LILRA5/BTK/SIRPA/LGALS9/ACP5/HFE/GAS6/ABCD1/TSPO/HAVCR2/FURIN/CHID1/PYCARD/ANXA4/UBE2L6	30	BP
GO:0005777	peroxisome	16/1151	130/18675	0.00628102	0.0397798	0.0311046	MPV17L/MGST1/CRYM/ACOX2/DEPP1/IDH1/DDO/HSD17B4/CAT/TKT/PRDX5/ABCD1/ACSL3/ECH1/VIM/LACC1	16	CC
GO:0042579	microbody	16/1151	130/18675	0.00628102	0.0397798	0.0311046	MPV17L/MGST1/CRYM/ACOX2/DEPP1/IDH1/DDO/HSD17B4/CAT/TKT/PRDX5/ABCD1/ACSL3/ECH1/VIM/LACC1	16	CC
GO:0006275	regulation of DNA replication	14/1106	102/17910	0.00395419	0.0398465	0.0323132	ACVRL1/E2F8/TICRR/CDC6/E2F7/CDK1/ESCO2/CCNA2/CCDC88A/CDT1/CST3/SLFN11/BRCA2/PCNA	14	BP
GO:0060284	regulation of cell development	75/1106	893/17910	0.00398684	0.0401193	0.0325345	DAAM2/PPARG/FN1/GPER1/DLX1/CDH5/RAB17/EPHB2/CDC20/C1QA/CCR2/ASPM/DOCK1/NRG1/KIF14/E2F1/HGF/CYFIP1/SPOCK1/FKBP1B/JAG1/NIBAN2/CDK1/ITSN1/AURKA/TIMP2/S100A9/CTSZ/LDLR/TLR2/DAB2IP/GRN/SCARB2/YWHAG/SRGAP2/FES/SPINT1/SEMA3G/CORO1C/SMARCD3/HDAC9/CTNNA1/CD38/CCDC88A/TP73/PTPRO/FZD1/CDK5/LGALS1/SIGLEC15/RHEB/YWHAH/TSPO/S100A10/XRCC2/ILK/MAPK6/ARSB/EZH2/G6PD/SNAPIN/P2RX4/NME2/NME1/MAP2K1/EIF4G1/APP/MEF2C/H…	75	BP
GO:0098754	detoxification	15/1106	113/17910	0.00402411	0.0403757	0.0327424	HBE1/MGST1/HBZ/PRDX3/CD36/S100A9/MGST2/GPX1/GSTO1/CAT/GSTZ1/GSR/PRDX5/SLC30A1/PRDX4	15	BP
GO:0032147	activation of protein kinase activity	31/1106	303/17910	0.0040267	0.0403757	0.0327424	WNT11/ANG/TPX2/NRG1/IQGAP3/KIF14/GPRC5D/IL18/ADAM9/HGF/INSR/CDK1/PDGFC/ITGA1/C5/GPRC5C/GADD45G/DAB2IP/SYK/MAP3K20/CCDC88A/TP73/MAP3K6/JAK2/CLSPN/P2RX7/GAS6/MAP2K1/GADD45B/DUSP7/MAP3K21	31	BP
GO:0046330	positive regulation of JNK cascade	16/1106	124/17910	0.00402915	0.0403757	0.0327424	FZD5/SASH1/FGD2/LTBR/GADD45G/DAB2IP/SYK/MAP3K20/SH3RF1/MAP3K6/CARD9/APP/PYCARD/GADD45B/SDCBP/MAP3K21	16	BP
GO:0016321	female meiosis chromosome segregation	3/1106	6/17910	0.00407831	0.040418	0.0327767	TTK/NCAPH/PLK1	3	BP
GO:0035965	cardiolipin acyl-chain remodeling	3/1106	6/17910	0.00407831	0.040418	0.0327767	PLA2G4A/HADHB/HADHA	3	BP
GO:0045842	positive regulation of mitotic metaphase/anaphase transition	3/1106	6/17910	0.00407831	0.040418	0.0327767	DLGAP5/ESPL1/CDT1	3	BP
GO:0051045	negative regulation of membrane protein ectodomain proteolysis	3/1106	6/17910	0.00407831	0.040418	0.0327767	IL10/TIMP3/TIMP1	3	BP
GO:0097187	dentinogenesis	3/1106	6/17910	0.00407831	0.040418	0.0327767	HTRA1/FAM20C/SERPINE1	3	BP
GO:1901970	positive regulation of mitotic sister chromatid separation	3/1106	6/17910	0.00407831	0.040418	0.0327767	DLGAP5/ESPL1/CDT1	3	BP
GO:1903551	regulation of extracellular exosome assembly	3/1106	6/17910	0.00407831	0.040418	0.0327767	SDC1/SDC4/SDCBP	3	BP
GO:2001188	regulation of T cell activation via T cell receptor contact with antigen bound to MHC molecule on antigen presenting cell	3/1106	6/17910	0.00407831	0.040418	0.0327767	LGALS3/LGALS9/HAVCR2	3	BP
GO:0072511	divalent inorganic cation transport	43/1106	458/17910	0.00409855	0.0405592	0.0328912	GPER1/CXCL10/CAV1/NTSR1/TCN2/GJA4/CXCL11/BHLHA15/NOS1AP/TMEM38A/CALCRL/ANXA2P2/FKBP1B/NOL3/JPH4/STAC3/ANXA2/TRPM2/DYSF/ANXA5/LILRA5/LGALS3/SESTD1/GSTO1/CDK5/CATSPER1/MICU1/YWHAE/P2RX7/GAS6/OPRL1/VDAC1/TSPO/PSEN2/SLC39A1/SLC30A1/G6PD/P2RX4/BAK1/ORAI3/TPCN2/NIPAL2/MCOLN1	43	BP
GO:0051649	establishment of localization in cell	146/1106	1919/17910	0.00410397	0.0405592	0.0328912	CES1/SYN2/UCHL1/SPRY2/ANXA8/GPER1/CXCL10/OTOF/AREG/CAV1/NTSR1/RAB17/DLGAP5/CABP1/BVES/CXCL11/CDCA5/KIF4A/RAB13/KIF14/MYO7A/NECTIN2/ESPL1/KIF23/KIFC1/FZD5/RPH3A/ACOX2/TMEM38A/KCNE1/ZWINT/MYO10/WASF1/SAPCD2/E2F1/IDH1/SORT1/CLTCL1/CENPF/DERL3/MILR1/CYFIP1/FKBP1B/GTSE1/NOL3/STBD1/ITSN1/JPH4/HMOX1/PLK1/CD36/CCNB1/KIF2C/ANXA2/F5/PNKD/CTSZ/LDLR/TRPM2/JUP/SCARB2/YWHAG/TFDP1/FES/UNC13B/SYK/CORO1C/CENPA/AN…	146	BP
GO:0009152	purine ribonucleotide biosynthetic process	28/1106	266/17910	0.00410948	0.0405592	0.0328912	AK4/ELOVL3/INSR/SCD/DDIT4/GAPDH/PFKFB3/HK3/PPT1/GALK1/ENO1/GSTZ1/HK1/P2RX7/HK2/PAPSS1/PKM/PGAM4/LDHA/NME2/NME1/ATP5PB/ACSL3/ATP5MF/FBP1/AK2/ATP5MC3/TPI1	28	BP
GO:0072522	purine-containing compound biosynthetic process	30/1106	291/17910	0.00413428	0.0407481	0.0330444	AK4/ELOVL3/INSR/SCD/DDIT4/GAPDH/PFKFB3/HK3/PNP/PPT1/GALK1/ENO1/GSTZ1/HK1/P2RX7/HK2/PAPSS1/SHMT1/PKM/PGAM4/LDHA/NME2/NME1/ATP5PB/ACSL3/ATP5MF/FBP1/AK2/ATP5MC3/TPI1	30	BP
GO:1901030	positive regulation of mitochondrial outer membrane permeabilization involved in apoptotic signaling pathway	7/1106	34/17910	0.00415223	0.0408678	0.0331415	E2F1/YWHAG/TFDP1/TP73/YWHAE/YWHAH/BAK1	7	BP
GO:0034762	regulation of transmembrane transport	49/1106	538/17910	0.00415779	0.0408678	0.0331415	GPER1/CXCL10/KCNMA1/CAV1/NTSR1/GRB10/EPHB2/CXCL11/CCR2/KCNK13/FFAR4/NOS1AP/TMEM38A/KCNE1/NETO2/CLTCL1/NETO1/INSR/FKBP1B/CTTNBP2NL/JPH4/STAC3/CYBB/FABP5/DYSF/KCNMB1/CLIC4/SESTD1/KCNK5/GSTO1/CATSPER1/YWHAE/GLRX/P2RX7/HK2/OPRL1/MEF2A/YWHAH/PSEN2/KCNQ1/SLC30A1/G6PD/HVCN1/APP/CLIC1/ACTB/MEF2C/CHP1/TPCN2	49	BP
GO:0019901	protein kinase binding	55/1092	568/16967	0.00158326	0.0408964	0.0362552	SPRY2/CAV1/CDC25A/ACVRL1/SDC4/KIF20A/FAM83A/TPX2/NRG1/KIF14/INKA1/CDKN2B/TOP2A/FZD5/SMAD1/E2F1/ADAM9/SASH1/PRDX3/PLK1/AURKA/KIF11/CCNB1/DAB2IP/JUP/YWHAG/CCNA2/SYK/HDAC9/DUSP3/CCDC88A/TP73/SIRPA/MACROH2A1/PRAM1/CDK5/PICK1/CNTLN/JAK2/GAS6/RHEB/MEF2A/VDAC1/FOXM1/ILK/MAPK6/KCNQ1/ACTB/ITGB2/HYAL2/IL15RA/ACSL3/AP1B1/PCNA/TPCN2	55	MF
GO:0005504	fatty acid binding	7/1092	28/16967	0.00160563	0.0408964	0.0362552	PPARG/APOC1/FFAR4/S100A8/S100A9/FABP5/NME2	7	MF
GO:0050728	negative regulation of inflammatory response	20/1106	170/17910	0.00418126	0.0410403	0.0332814	WFDC1/CYP19A1/PPARG/IL1R2/GPER1/PBK/CDH5/IL10/TYRO3/FFAR4/CALCRL/HGF/LDLR/GRN/GPX1/SIRPA/ACP5/ABCD1/CHID1/PYCARD	20	BP
GO:0000910	cytokinesis	18/1106	147/17910	0.00419435	0.0410403	0.0332814	E2F8/KIF20A/KIF4A/CEP55/KIF14/CECR2/ESPL1/KIF23/CDC6/E2F7/ANLN/PLK1/AURKB/CENPA/CIT/MAP10/PKP4/BRCA2	18	BP
GO:0002224	toll-like receptor signaling pathway	18/1106	147/17910	0.00419435	0.0410403	0.0332814	CAV1/TYRO3/IRAK3/CTSL/TICAM2/CTSB/CD36/S100A8/S100A9/TLR2/DAB2IP/TLR5/BTK/MYD88/ITGAM/HAVCR2/ITGB2/UNC93B1	18	BP
GO:0002886	regulation of myeloid leukocyte mediated immunity	9/1106	52/17910	0.00419815	0.0410403	0.0332814	CCR2/HMOX1/FES/SYK/BTK/PRAM1/LGALS9/ITGAM/ITGB2	9	BP
GO:0009260	ribonucleotide biosynthetic process	29/1106	279/17910	0.00423557	0.04135	0.0335325	AK4/ELOVL3/INSR/SCD/DDIT4/GAPDH/PFKFB3/HK3/PPT1/GALK1/ENO1/UPP1/GSTZ1/HK1/P2RX7/HK2/PAPSS1/PKM/PGAM4/LDHA/NME2/NME1/ATP5PB/ACSL3/ATP5MF/FBP1/AK2/ATP5MC3/TPI1	29	BP
GO:2000377	regulation of reactive oxygen species metabolic process	22/1106	194/17910	0.00430889	0.0418385	0.0339286	MPV17L/IL10/CAV1/NOS1AP/INSR/CD36/SYK/TMEM106A/SIRPA/JAK2/ACP5/HK2/ABCD1/VDAC1/TSPO/ITGAM/FOXM1/G6PD/P2RX4/ITGB2/AIF1/PRCP	22	BP
GO:0021762	substantia nigra development	8/1106	43/17910	0.00431885	0.0418385	0.0339286	MAOB/PADI2/YWHAE/YWHAH/DYNLL1/G6PD/ACTB/ATP5PB	8	BP
GO:0043300	regulation of leukocyte degranulation	8/1106	43/17910	0.00431885	0.0418385	0.0339286	CCR2/HMOX1/FES/SYK/PRAM1/LGALS9/ITGAM/ITGB2	8	BP
GO:1901028	regulation of mitochondrial outer membrane permeabilization involved in apoptotic signaling pathway	8/1106	43/17910	0.00431885	0.0418385	0.0339286	MPV17L/E2F1/YWHAG/TFDP1/TP73/YWHAE/YWHAH/BAK1	8	BP
GO:1904407	positive regulation of nitric oxide metabolic process	8/1106	43/17910	0.00431885	0.0418385	0.0339286	NOS1AP/INSR/CD36/TMEM106A/JAK2/P2RX4/ITGB2/AIF1	8	BP
GO:0015988	energy coupled proton transmembrane transport, against electrochemical gradient	6/1106	26/17910	0.00432632	0.0418385	0.0339286	ATP6V1B2/ATP6V0A1/ATP6V0D1/ATP6V1F/ATP5MC3/ATP6AP1	6	BP
GO:0030149	sphingolipid catabolic process	6/1106	26/17910	0.00432632	0.0418385	0.0339286	GM2A/SPHK1/PPT1/HEXB/PSAP/ACER3	6	BP
GO:0061640	cytoskeleton-dependent cytokinesis	12/1106	82/17910	0.0043631	0.0420811	0.0341254	KIF20A/KIF4A/CEP55/CECR2/ESPL1/KIF23/ANLN/PLK1/AURKB/CENPA/CIT/BRCA2	12	BP
GO:0071158	positive regulation of cell cycle arrest	12/1106	82/17910	0.0043631	0.0420811	0.0341254	E2F8/E2F1/E2F7/GTSE1/CDK1/AURKA/CCNB1/DAB2IP/TFDP1/TP73/ID2/PCNA	12	BP
GO:0042866	pyruvate biosynthetic process	15/1106	114/17910	0.0043764	0.0421529	0.0341836	INSR/DDIT4/GAPDH/PFKFB3/HK3/GALK1/ENO1/HK1/P2RX7/HK2/PKM/PGAM4/LDHA/FBP1/TPI1	15	BP
GO:0035794	positive regulation of mitochondrial membrane permeability	10/1106	62/17910	0.00442215	0.0424798	0.0344487	MPV17L/E2F1/YWHAG/TFDP1/TP73/YWHAE/BMF/YWHAH/BAK1/RHOT1	10	BP
GO:0046365	monosaccharide catabolic process	10/1106	62/17910	0.00442215	0.0424798	0.0344487	GAPDH/HK3/GALK1/ENO1/HK1/HK2/GLB1/PGM2/PKM/TPI1	10	BP
GO:0033180	proton-transporting V-type ATPase, V1 domain	3/1151	7/18675	0.00677396	0.0425792	0.0332935	ATP6V1B2/ATP6V1F/ATP6AP1	3	CC
GO:0032677	regulation of interleukin-8 production	11/1106	72/17910	0.00445728	0.0427602	0.0346761	IL10/SERPINE1/TLR2/FCN1/TLR5/LGALS9/MYD88/HSPA1B/PYCARD/HYAL2/ANXA4	11	BP
GO:0043394	proteoglycan binding	8/1092	36/16967	0.00172051	0.0429797	0.038102	FN1/LPL/CTSL/CTSB/ADA2/HPSE/AGRN/SDCBP	8	MF
GO:0051656	establishment of organelle localization	42/1106	448/17910	0.00463545	0.0444102	0.0360142	UCHL1/SPRY2/OTOF/AREG/RAB17/DLGAP5/CDCA5/KIF14/MYO7A/NECTIN2/ESPL1/KIF23/KIFC1/WASF1/SAPCD2/CENPF/MILR1/HMOX1/PLK1/CCNB1/KIF2C/F5/CTSZ/FES/UNC13B/CENPA/CDT1/BTK/LGALS9/CDK5/CDCA8/PRKCG/P2RX7/BACE1/SEC24D/SNAPIN/TRAPPC5/SPAG5/MKKS/RHOT1/ATP6AP1/NAPA	42	BP
GO:0050714	positive regulation of protein secretion	27/1106	256/17910	0.00465102	0.0445001	0.0360871	ALOX15B/GPER1/LPL/IL10/ANG/FZD5/ADAM9/CLEC5A/C5/GAPDH/TLR2/FCN1/UNC13B/SYK/CD38/LILRA5/LGALS9/JAK2/HK1/P2RX7/CSF1R/HAVCR2/IL17RA/PYCARD/HYAL2/AIF1/CASP1	27	BP
GO:0005102	signaling receptor binding	116/1092	1386/16967	0.00183344	0.0447585	0.039679	PPARG/UCHL1/FN1/FLT3/CPE/IGFBP2/CXCL10/LPL/MPV17L/AREG/CDH5/IL10/CAV1/GRB10/RLN3/FAM3B/EPHB2/ZNF366/JCHAIN/CXCL11/WNT11/ANG/CCR2/NRG1/KL/EBI3/WNT5B/MARCO/IL18/IL21/ACOX2/MFGE8/IDH1/NETO2/ADAM9/ETS2/IGHA1/HGF/ALCAM/NETO1/SERPINE1/INSR/FKBP1B/JAG1/NOL3/MACC1/PDGFC/CD36/ITGA1/CCNB1/TIMP2/S100A8/C5/S100A9/TLR2/MARCHF1/DAB2IP/FHL2/FCN1/GRN/YWHAG/MMP14/FES/IGHA2/SYK/SEMA3G/PPARGC1B/CCRL2/TYMP/SMARCD3/T…	116	MF
GO:0032555	purine ribonucleotide binding	145/1092	1790/16967	0.00186063	0.0447585	0.039679	SYN2/FLT3/ACSM4/PBK/NMNAT2/MET/ACVRL1/TYRO3/RAB17/EPHB2/KIF20A/NAV3/MKI67/AK4/ME1/KIF4A/KIF18B/MERTK/DMC1/FAM20C/RAB13/TDRD9/MELK/KIF26A/BUB1/TRIP13/KIF14/MYO7A/RAB20/GUCY2D/UBE2C/TOP2A/IRAK3/KIF23/KIFC1/TTK/PKMYT1/OAS1/BUB1B/MYO10/POLQ/CDC6/HASPIN/SEPTIN10/KIF15/INSR/RAB44/FLT1/CDK1/NUDT16/ABCA6/NLRC4/PLK1/AURKA/KIF11/OAS2/DNAH8/KIF2C/SPHK1/CDC42BPA/OPLAH/TK1/AURKB/MYO1E/PFKFB3/RAB39A/HK3/PCK2/A…	145	MF
GO:0010720	positive regulation of cell development	48/1106	528/17910	0.00469074	0.0448206	0.036347	PPARG/FN1/GPER1/DLX1/CDH5/EPHB2/C1QA/CCR2/ASPM/DOCK1/E2F1/HGF/CYFIP1/FKBP1B/NIBAN2/ITSN1/AURKA/TIMP2/S100A9/TLR2/DAB2IP/GRN/SCARB2/FES/SPINT1/SMARCD3/TP73/FZD1/RHEB/TSPO/S100A10/XRCC2/ILK/MAPK6/ARSB/EZH2/P2RX4/NME2/NME1/MAP2K1/EIF4G1/APP/MEF2C/DNMT3B/SNX3/ID2/CAMK1/ATP6AP1	48	BP
GO:0005770	late endosome	25/1151	240/18675	0.00719049	0.04486	0.0350769	ANXA8/NMNAT2/CLTCL1/CTSL/TICAM2/RASGEF1B/ANXA2/STEAP3/LDLR/MARCHF1/IFITM3/GRN/SCARB2/DYSF/CLCN4/LAPTM4B/CTSH/CST3/BACE1/KCNQ1/PSAP/CHID1/MAP2K1/VAMP5/MCOLN1	25	CC
GO:0050867	positive regulation of cell activation	32/1106	319/17910	0.00472787	0.0451154	0.0365861	IGFBP2/IL10/CAV1/C1QA/CCR2/EBI3/NECTIN2/IL18/HLX/IL21/CD1D/CD86/PNP/MMP14/SYK/CD38/LILRA5/CEBPA/BTK/LGALS9/LGALS1/JAK2/TNFSF13/GAS6/ITGAM/HAVCR2/IL15/APP/PYCARD/ITGB2/MEF2C/AIF1	32	BP
GO:0009063	cellular amino acid catabolic process	15/1106	115/17910	0.00475339	0.0452988	0.0367348	BCAT1/CRYM/GLDC/GCAT/SDSL/BCKDHA/ALDH4A1/FAH/DDO/AFMID/GSTZ1/BCKDK/HAAO/SHMT1/GPT2	15	BP
GO:0032655	regulation of interleukin-12 production	9/1106	53/17910	0.00478594	0.0453445	0.0367718	IL10/IRAK3/CD36/TLR2/IRF5/LILRA5/LGALS9/ACP5/IRF8	9	BP
GO:0000212	meiotic spindle organization	4/1106	12/17910	0.00479707	0.0453445	0.0367718	ASPM/ESPL1/AURKA/TUBG1	4	BP
GO:0002281	macrophage activation involved in immune response	4/1106	12/17910	0.00479707	0.0453445	0.0367718	GRN/DYSF/SYK/HAVCR2	4	BP
GO:0007077	mitotic nuclear envelope disassembly	4/1106	12/17910	0.00479707	0.0453445	0.0367718	CCNB2/CDK1/PLK1/CCNB1	4	BP
GO:0051988	regulation of attachment of spindle microtubules to kinetochore	4/1106	12/17910	0.00479707	0.0453445	0.0367718	CCNB1/NEK2/KNSTRN/SPAG5	4	BP
GO:0060670	branching involved in labyrinthine layer morphogenesis	4/1106	12/17910	0.00479707	0.0453445	0.0367718	IL10/ST14/FZD5/SPINT1	4	BP
GO:0023051	regulation of signaling	259/1106	3635/17910	0.00480356	0.0453445	0.0367718	MAOA/CYP19A1/SLC1A3/DAAM2/ALOX15B/PPARG/UCHL1/IL1R2/FN1/CREB3L1/SPRY2/FLT3/IGFBP2/GPER1/CXCL10/DLX1/MPV17L/PBK/AREG/PLPP3/ARHGAP29/HTRA1/MET/IL10/CAV1/NTSR1/ACVRL1/TYRO3/GRB10/RLN3/FAM3B/EPHB2/CDC20/STARD13/ZNF366/BVES/CXCL11/SRGAP1/MZB1/WNT11/CCR2/IQSEC3/F3/ASPM/TPX2/FAM20C/NRG1/CEP55/KL/EBI3/TIMP3/CLEC12B/IQGAP3/KIF26A/WNT5B/KIF14/ARHGAP23/UACA/FBN2/GUCY2D/MARCO/MYOF/CDKN2B/NECTIN2/FFAR4/RGS16/…	259	BP
GO:0006672	ceramide metabolic process	12/1106	83/17910	0.0048212	0.0453445	0.0367718	ST6GALNAC3/GM2A/SPHK1/SPTLC2/HEXB/P2RX7/PLA2G15/PSAP/ACER3/SPTSSA/ORMDL2/SGMS1	12	BP
GO:0032465	regulation of cytokinesis	12/1106	83/17910	0.0048212	0.0453445	0.0367718	E2F8/KIF20A/KIF14/KIF23/CDC6/E2F7/PLK1/AURKB/CIT/MAP10/PKP4/BRCA2	12	BP
GO:0046916	cellular transition metal ion homeostasis	12/1106	83/17910	0.0048212	0.0453445	0.0367718	HMOX1/S100A8/S100A9/FTL/MT2A/CYBRD1/HFE/SLC30A1/ATP6V0D1/APP/NUBP1/ATP6AP1	12	BP
GO:0051091	positive regulation of DNA-binding transcription factor activity	27/1106	257/17910	0.00490081	0.046033	0.0373302	PPARG/PLPP3/IL10/CAV1/IL18/IRAK3/FZD2/PRDX3/NLRC4/CD36/SPHK1/S100A8/S100A9/TLR2/JUP/BTK/FZD1/LGALS9/CAT/MYD88/JAK2/TRIM34/HSPA1B/PSMA6/APP/PYCARD/ITGB2	27	BP
GO:2000026	regulation of multicellular organismal development	156/1106	2077/17910	0.00491461	0.0461025	0.0373865	DAAM2/ALOX15B/C1QC/PPARG/FN1/CREB3L1/SPRY2/GPER1/CXCL10/SH3PXD2B/DLX1/CDH5/IL10/CAV1/ACVRL1/RAB17/EPHB2/CDC20/STARD13/C1QA/WNT11/CCR2/F3/ASPM/FAM20C/NRG1/KL/IQGAP3/HOXA9/C3AR1/KIF14/FBN2/SLITRK4/IL18/IRAK3/FZD5/HLX/FZD2/SMAD1/MAFB/SAPCD2/E2F1/E2F2/CTSL/CENPF/HGF/SASH1/LMO2/SERPINE1/CYFIP1/INSR/SPOCK1/FKBP1B/FLT1/NLN/JAG1/NIBAN2/CDK1/ITSN1/HMOX1/OAS2/CCNB1/SPHK1/CD86/TIMP2/C5/S100A9/CTSZ/LDLR/CYBB…	156	BP
GO:0072401	signal transduction involved in DNA integrity checkpoint	11/1106	73/17910	0.00496248	0.0464305	0.0376525	E2F8/DTL/E2F1/E2F7/GTSE1/CDK1/PLK1/AURKA/CCNB1/TFDP1/PCNA	11	BP
GO:0072422	signal transduction involved in DNA damage checkpoint	11/1106	73/17910	0.00496248	0.0464305	0.0376525	E2F8/DTL/E2F1/E2F7/GTSE1/CDK1/PLK1/AURKA/CCNB1/TFDP1/PCNA	11	BP
GO:0030101	natural killer cell activation	10/1106	63/17910	0.00497251	0.0464639	0.0376796	TYRO3/MERTK/IL18/PRDX1/GAS6/HAVCR2/IL15/ITGB2/ID2/PRDM1	10	BP
GO:0006022	aminoglycan metabolic process	19/1106	161/17910	0.00498985	0.0464693	0.037684	SDC1/SDC4/CHST13/VCAN/HMMR/HGF/SDC3/EXT1/HEXB/GNS/DSE/GLB1/CSGALNACT2/HPSE/ARSB/AGRN/IL15/HYAL2/CHP1	19	BP
GO:0010950	positive regulation of endopeptidase activity	19/1106	161/17910	0.00498985	0.0464693	0.037684	PPARG/GPER1/F3/DLC1/ASPH/NLRC4/S100A8/S100A9/LGALS9/CTSH/JAK2/CTSD/CIDEB/TNFSF10/BAK1/PYCARD/PRELID1/CASP1/DAP	19	BP
GO:0002548	monocyte chemotaxis	8/1106	44/17910	0.00499887	0.0464693	0.037684	CXCL10/CCR2/SERPINE1/FLT1/PLA2G7/LGALS3/PTPRO/AIF1	8	BP
GO:0072359	circulatory system development	91/1106	1128/17910	0.00499893	0.0464693	0.037684	PPARG/FN1/CREB3L1/SPRY2/CPE/GPER1/CXCL10/MMP2/SH3PXD2B/CDH5/MMP19/IL10/XIRP2/CAV1/ACVRL1/GJA4/EPHB2/STARD13/E2F8/BVES/WNT11/ANG/CCR2/F3/NRG1/C3AR1/IL18/FZD5/DLC1/FZD2/ADAP2/SMAD1/MFGE8/CALCRL/E2F2/E2F7/ARHGAP24/HGF/SASH1/SERPINE1/INSR/FLT1/JAG1/NIBAN2/CDK1/HMOX1/CCNB1/SPHK1/ANXA2/C5/MYO1E/LDLR/CYBB/DAB2IP/JUP/GRN/DYSF/COL8A2/MMP14/SPINT1/SYK/TYMP/SMARCD3/HDAC9/ADAM15/GAA/CLIC4/GPX1/TP73/FZD1/RXRA…	91	BP
GO:0007229	integrin-mediated signaling pathway	13/1106	94/17910	0.00504077	0.0467375	0.0379015	DOCK1/ITGA7/ADAM9/ITGA1/SYK/CTNNA1/ADAM15/TIMP1/ITGAM/ILK/TEC/NME2/ITGB2	13	BP
GO:0045778	positive regulation of ossification	13/1106	94/17910	0.00504077	0.0467375	0.0379015	FAM20C/KL/FBN2/SMAD1/HGF/JAG1/CEBPA/P2RX7/ILK/CEBPD/CLIC1/MEF2C/ATP6AP1	13	BP
GO:0055076	transition metal ion homeostasis	14/1106	105/17910	0.00514412	0.0476344	0.0386288	HMOX1/STEAP3/S100A8/S100A9/FTL/MT2A/CYBRD1/HFE/SLC30A1/ATP6V0D1/APP/NUBP1/HYAL2/ATP6AP1	14	BP
GO:0002221	pattern recognition receptor signaling pathway	22/1106	197/17910	0.00517169	0.0478282	0.0387859	CAV1/TYRO3/MARCO/IRAK3/CTSL/TICAM2/CTSB/CD36/S100A8/S100A9/TLR2/DAB2IP/FCN1/TLR5/BTK/MYD88/ITGAM/HAVCR2/HSPA1B/ITGB2/RIOK3/UNC93B1	22	BP
GO:0006754	ATP biosynthetic process	18/1106	150/17910	0.00519102	0.0479453	0.0388809	INSR/DDIT4/GAPDH/PFKFB3/HK3/GALK1/ENO1/HK1/P2RX7/HK2/PKM/PGAM4/LDHA/ATP5PB/ATP5MF/FBP1/ATP5MC3/TPI1	18	BP
GO:0033176	proton-transporting V-type ATPase complex	5/1151	21/18675	0.00782787	0.0484748	0.0379034	ATP6V1B2/ATP6V0A1/ATP6V0D1/ATP6V1F/ATP6AP1	5	CC
GO:0099131	ATP hydrolysis coupled ion transmembrane transport	6/1106	27/17910	0.00527669	0.0486397	0.039444	ATP6V1B2/ATP6V0A1/ATP6V0D1/ATP6V1F/ATP5MC3/ATP6AP1	6	BP
GO:0070997	neuron death	34/1106	347/17910	0.00527972	0.0486397	0.039444	NES/DLX1/IL10/TYRO3/C1QA/MYBL2/KIF14/ITSN1/HMOX1/ITGA1/DDIT4/CTSZ/GAPDH/GRN/PPT1/GPX1/CIT/FZD1/CDK5/JAK2/PRKCG/AIMP2/BACE1/ITGAM/XRCC2/ILK/G6PD/DHCR24/EIF4G1/APP/ITGB2/MEF2C/CHP1/NMNAT1	34	BP
GO:0004601	peroxidase activity	8/1092	37/16967	0.00207324	0.0489662	0.0434091	MGST1/PRDX3/MGST2/GPX1/PRDX1/CAT/GSTZ1/PRDX5	8	MF
GO:0005798	Golgi-associated vesicle	17/1151	145/18675	0.0080103	0.0492398	0.0385015	HLA-DQA2/AREG/SORT1/CLTCL1/HLA-DQB2/F5/CTSZ/CCDC88A/BACE1/OCRL/SEC24D/CLTA/FURIN/COPB2/COPA/APP/AP1S1	17	CC
GO:0009127	purine nucleoside monophosphate biosynthetic process	20/1106	174/17910	0.00542851	0.0498826	0.040452	AK4/INSR/DDIT4/GAPDH/PFKFB3/HK3/GALK1/ENO1/HK1/P2RX7/HK2/PKM/PGAM4/LDHA/ATP5PB/ATP5MF/FBP1/AK2/ATP5MC3/TPI1	20	BP
GO:0009168	purine ribonucleoside monophosphate biosynthetic process	20/1106	174/17910	0.00542851	0.0498826	0.040452	AK4/INSR/DDIT4/GAPDH/PFKFB3/HK3/GALK1/ENO1/HK1/P2RX7/HK2/PKM/PGAM4/LDHA/ATP5PB/ATP5MF/FBP1/AK2/ATP5MC3/TPI1	20	BP
GO:0010524	positive regulation of calcium ion transport into cytosol	9/1106	54/17910	0.00543569	0.049885	0.0404539	GPER1/CXCL10/CAV1/NTSR1/CXCL11/GSTO1/P2RX7/P2RX4/BAK1	9	BP
GO:0001568	blood vessel development	64/1106	751/17910	0.00546534	0.0500624	0.0405977	PPARG/FN1/CREB3L1/SPRY2/GPER1/CXCL10/MMP2/CDH5/MMP19/IL10/CAV1/ACVRL1/GJA4/EPHB2/STARD13/E2F8/WNT11/ANG/CCR2/F3/C3AR1/IL18/FZD5/SMAD1/MFGE8/CALCRL/E2F2/E2F7/ARHGAP24/HGF/SASH1/SERPINE1/FLT1/JAG1/NIBAN2/HMOX1/SPHK1/ANXA2/C5/MYO1E/LDLR/CYBB/DAB2IP/JUP/GRN/DYSF/COL8A2/MMP14/SPINT1/SYK/TYMP/HDAC9/ADAM15/GPX1/CTSH/HK2/HPSE/PKM/MAP2K1/BAK1/ITGB2/MEF2C/PRDM1/PLCD3	64	BP
GO:0046777	protein autophosphorylation	23/1106	210/17910	0.00546894	0.0500624	0.0405977	FLT3/CAV1/TYRO3/MELK/IRAK3/TTK/INSR/FLT1/AURKA/AURKB/GFRA2/FES/ACVR1B/SYK/NEK2/CDK5/JAK2/PRKCG/CSF1R/TEC/NME2/CHP1/MAP3K21	23	BP
GO:0046700	heterocycle catabolic process	56/1106	641/17910	0.00549231	0.0502124	0.0407194	TRIM71/RNASE2/RNASE3/H1-0/CECR2/ALDH1L2/RNASE6/E2F1/INSR/NUDT16/HMOX1/IGF2BP3/OAS2/DPYD/DDIT4/ALDH4A1/GAPDH/BLVRA/PFKFB3/HK3/PNP/CTIF/TYMP/GALK1/GPX1/PLEKHN1/ENO1/AFMID/UPP1/MYD88/ADA2/HK1/TNFSF13/P2RX7/HK2/HAAO/ABCD1/HSPA1B/DERA/PKM/PSMA6/PGAM4/NOCT/LDHA/EXOSC4/MGAT1/NUDT1/EIF4G1/PSMB7/HMGB2/VIM/PSMB2/FBP1/NMNAT1/TPI1/PSMD1	56	BP
GO:0045216	cell-cell junction organization	16/1106	128/17910	0.00550244	0.0502412	0.0407427	CDH5/XIRP2/CAV1/GJA4/WNT11/RAB13/FZD5/GJD3/TLN2/JUP/CTNNA1/PTPRO/PKP4/CSF1R/GPBAR1/FSCN1	16	BP
GO:0072395	signal transduction involved in cell cycle checkpoint	11/1106	74/17910	0.00551194	0.0502641	0.0407613	E2F8/DTL/E2F1/E2F7/GTSE1/CDK1/PLK1/AURKA/CCNB1/TFDP1/PCNA	11	BP
GO:2001236	regulation of extrinsic apoptotic signaling pathway	18/1106	151/17910	0.00556342	0.0506482	0.0410728	GPER1/CAV1/TIMP3/HGF/SERPINE1/NOL3/HMOX1/LTBR/CTNNA1/GPX1/LGALS3/SH3RF1/HSPA1B/TNFSF10/PYCARD/HYAL2/HMGB2/SGK3	18	BP
GO:1905710	positive regulation of membrane permeability	10/1106	64/17910	0.00557517	0.0506482	0.0410728	MPV17L/E2F1/YWHAG/TFDP1/TP73/YWHAE/BMF/YWHAH/BAK1/RHOT1	10	BP
GO:2000378	negative regulation of reactive oxygen species metabolic process	10/1106	64/17910	0.00557517	0.0506482	0.0410728	MPV17L/IL10/CAV1/SIRPA/ACP5/HK2/ABCD1/VDAC1/TSPO/G6PD	10	BP
GO:0017076	purine nucleotide binding	145/1092	1798/16967	0.00221105	0.0512885	0.0454678	SYN2/FLT3/ACSM4/PBK/NMNAT2/MET/ACVRL1/TYRO3/RAB17/EPHB2/KIF20A/NAV3/MKI67/AK4/ME1/KIF4A/KIF18B/MERTK/DMC1/FAM20C/RAB13/TDRD9/MELK/KIF26A/BUB1/TRIP13/KIF14/MYO7A/RAB20/GUCY2D/UBE2C/TOP2A/IRAK3/KIF23/KIFC1/TTK/PKMYT1/OAS1/BUB1B/MYO10/POLQ/CDC6/HASPIN/SEPTIN10/KIF15/INSR/RAB44/FLT1/CDK1/NUDT16/ABCA6/NLRC4/PLK1/AURKA/KIF11/OAS2/DNAH8/KIF2C/SPHK1/CDC42BPA/OPLAH/TK1/AURKB/MYO1E/PFKFB3/RAB39A/HK3/PCK2/A…	145	MF
GO:0031966	mitochondrial membrane	56/1151	656/18675	0.00840644	0.0512977	0.0401106	MAOA/GPER1/STARD13/MGST1/MAOB/TYMS/GCAT/WASF1/PLA2G4A/MRPL15/LGALS3/PLEKHN1/LDHD/SQOR/MICU1/HK1/TMEM70/HK2/BMF/ABCD1/VDAC1/TSPO/HADHB/COQ5/TIMM8B/SDHD/MRPL37/NDUFAF1/MTCH2/NME2/MRPL51/NME1/COX5A/UQCR10/SFXN5/BAK1/ATP5PB/HCCS/UQCR11/CRLS1/MPV17L2/NDUFS4/ACSL3/NDUFA8/ATP5MF/SDHC/NDUFB5/MRPL36/RHOT1/CISD1/NDUFV3/ATP5MC3/MRPL3/GPD2/HADHA/CHCHD1	56	CC
GO:0010647	positive regulation of cell communication	132/1106	1730/17910	0.00573193	0.0520066	0.0421744	MAOA/CYP19A1/SLC1A3/DAAM2/ALOX15B/SPRY2/FLT3/GPER1/AREG/MET/IL10/CAV1/NTSR1/ACVRL1/GRB10/EPHB2/WNT11/CCR2/F3/ASPM/NRG1/KL/TIMP3/IQGAP3/MARCO/CDKN2B/NECTIN2/FFAR4/IL18/RXFP2/NOS1AP/FZD5/TTK/IL21/FZD2/WASF1/E2F1/EPS8/ADAM9/CD180/HGF/NETO1/SASH1/CYFIP1/INSR/FLT1/JAG1/TICAM2/FGD2/CDK1/ITSN1/HMOX1/CD36/ITGA1/SPHK1/CD86/DEPDC1B/TIMP2/S100A8/C5/S100A9/LTBR/GADD45G/TLR2/DAB2IP/FABP5/JUP/YWHAG/SCIMP/TFDP1…	132	BP
GO:0045839	negative regulation of mitotic nuclear division	8/1106	45/17910	0.00575783	0.0520679	0.0422241	CDC20/TRIP13/TTK/CENPF/PLK1/CCNB1/AURKB/CDT1	8	BP
GO:0072604	interleukin-6 secretion	8/1106	45/17910	0.00575783	0.0520679	0.0422241	LPL/TMEM106A/LILRA5/LGALS9/GAS6/PYCARD/HYAL2/AIF1	8	BP
GO:0018212	peptidyl-tyrosine modification	34/1106	349/17910	0.00576039	0.0520679	0.0422241	FLT3/AREG/MET/CAV1/TYRO3/TPST1/EPHB2/MERTK/NRG1/MELK/IL18/TTK/IL21/HGF/INSR/FLT1/PDGFC/CD36/SAMSN1/FES/SYK/LILRA5/BTK/JAK2/GAS6/CSF1R/TEC/EHD4/IL15/MAP2K1/APP/ITGB2/HYAL2/VPS25	34	BP
GO:0008017	microtubule binding	21/1092	166/16967	0.00228932	0.0521725	0.0462515	BIRC5/NAV3/KIF26A/KIF14/GAS2L3/KIF23/SKA1/PLK1/KIF2C/S100A8/S100A9/GAPDH/FMN1/DYSF/FES/CCDC88A/MAP10/CLIP2/SPAG5/CHP1/REEP4	21	MF
GO:0035577	azurophil granule membrane	9/1151	58/18675	0.00863765	0.0521972	0.0408139	MGST1/C3AR1/CD68/RAB44/GAA/PSAP/DNAJC13/PRCP/BRI3	9	CC
GO:0030136	clathrin-coated vesicle	20/1151	182/18675	0.00867871	0.0521972	0.0408139	HLA-DQA2/AREG/FZD5/FZD2/SORT1/CLTCL1/HLA-DQB2/SH3BP4/MYO1E/LDLR/SCARB2/AP2S1/OCRL/PHETA2/CLTA/FURIN/DENND1A/AP1B1/SNX3/AP1S1	20	CC
GO:0006007	glucose catabolic process	7/1106	36/17910	0.00578722	0.0522447	0.0423675	GAPDH/HK3/ENO1/HK1/HK2/PKM/TPI1	7	BP
GO:0070838	divalent metal ion transport	42/1106	454/17910	0.00583003	0.0525653	0.0426275	GPER1/CXCL10/CAV1/NTSR1/GJA4/CXCL11/BHLHA15/NOS1AP/TMEM38A/CALCRL/ANXA2P2/FKBP1B/NOL3/JPH4/STAC3/ANXA2/TRPM2/DYSF/ANXA5/LILRA5/LGALS3/SESTD1/GSTO1/CDK5/CATSPER1/MICU1/YWHAE/P2RX7/GAS6/OPRL1/VDAC1/TSPO/PSEN2/SLC39A1/SLC30A1/G6PD/P2RX4/BAK1/ORAI3/TPCN2/NIPAL2/MCOLN1	42	BP
GO:0001851	complement component C3b binding	3/1092	5/16967	0.00240962	0.0530526	0.0470317	VSIG4/ITGAM/ITGB2	3	MF
GO:0050544	arachidonic acid binding	3/1092	5/16967	0.00240962	0.0530526	0.0470317	PPARG/S100A8/S100A9	3	MF
GO:0032553	ribonucleotide binding	145/1092	1804/16967	0.00251122	0.0532331	0.0471917	SYN2/FLT3/ACSM4/PBK/NMNAT2/MET/ACVRL1/TYRO3/RAB17/EPHB2/KIF20A/NAV3/MKI67/AK4/ME1/KIF4A/KIF18B/MERTK/DMC1/FAM20C/RAB13/TDRD9/MELK/KIF26A/BUB1/TRIP13/KIF14/MYO7A/RAB20/GUCY2D/UBE2C/TOP2A/IRAK3/KIF23/KIFC1/TTK/PKMYT1/OAS1/BUB1B/MYO10/POLQ/CDC6/HASPIN/SEPTIN10/KIF15/INSR/RAB44/FLT1/CDK1/NUDT16/ABCA6/NLRC4/PLK1/AURKA/KIF11/OAS2/DNAH8/KIF2C/SPHK1/CDC42BPA/OPLAH/TK1/AURKB/MYO1E/PFKFB3/RAB39A/HK3/PCK2/A…	145	MF
GO:0001618	virus receptor activity	12/1092	74/16967	0.0025596	0.0532331	0.0471917	TYRO3/NECTIN2/CDK1/CLEC5A/SLC1A5/CD86/LDLR/SCARB2/SCARB1/HSPA1B/PVR/HYAL2	12	MF
GO:0104005	hijacked molecular function	12/1092	74/16967	0.0025596	0.0532331	0.0471917	TYRO3/NECTIN2/CDK1/CLEC5A/SLC1A5/CD86/LDLR/SCARB2/SCARB1/HSPA1B/PVR/HYAL2	12	MF
GO:0004859	phospholipase inhibitor activity	4/1092	10/16967	0.00261809	0.0532331	0.0471917	APOC1/ANXA2/ANXA5/ANXA4	4	MF
GO:0017048	Rho GTPase binding	19/1092	146/16967	0.00262272	0.0532331	0.0471917	DAAM2/CAV1/DOCK1/IQGAP3/DIAPH3/WASF1/EPS8/FGD4/CYFIP1/FGD2/ITSN1/FGD6/NET1/SRGAP2/CORO1C/OCRL/DIAPH2/ARHGEF11/CDC42BPB	19	MF
GO:0050769	positive regulation of neurogenesis	42/1106	455/17910	0.00605249	0.0545027	0.0441986	PPARG/FN1/GPER1/DLX1/EPHB2/C1QA/CCR2/ASPM/E2F1/HGF/CYFIP1/FKBP1B/ITSN1/TIMP2/S100A9/TLR2/DAB2IP/GRN/SCARB2/FES/SPINT1/SMARCD3/TP73/FZD1/RHEB/TSPO/XRCC2/ILK/MAPK6/ARSB/EZH2/P2RX4/NME2/NME1/MAP2K1/EIF4G1/APP/MEF2C/DNMT3B/SNX3/ID2/CAMK1	42	BP
GO:0014902	myotube differentiation	14/1106	107/17910	0.00608652	0.0546723	0.0443361	CXCL10/MYOF/BHLHA15/PTGFRN/SORT1/NLN/NIBAN2/STAC3/PLPP7/MMP14/HDAC9/GPX1/TANC1/MEF2C	14	BP
GO:1990748	cellular detoxification	14/1106	107/17910	0.00608652	0.0546723	0.0443361	HBE1/MGST1/HBZ/PRDX3/CD36/S100A9/MGST2/GPX1/GSTO1/CAT/GSTZ1/GSR/PRDX5/PRDX4	14	BP
GO:0048678	response to axon injury	11/1106	75/17910	0.00610824	0.054799	0.0444389	FKBP1B/CDK1/GRN/CTNNA1/LGALS1/JAK2/CST3/TSPO/P2RX4/MAP2K1/AIF1	11	BP
GO:0032615	interleukin-12 production	9/1106	55/17910	0.00615159	0.0550506	0.0446429	IL10/IRAK3/CD36/TLR2/IRF5/LILRA5/LGALS9/ACP5/IRF8	9	BP
GO:0051310	metaphase plate congression	9/1106	55/17910	0.00615159	0.0550506	0.0446429	CDCA5/KIF14/KIFC1/CENPF/CCNB1/KIF2C/CDT1/CDCA8/SPAG5	9	BP
GO:0051090	regulation of DNA-binding transcription factor activity	40/1106	429/17910	0.00616347	0.0550884	0.0446735	TMIGD3/PPARG/PLPP3/IL10/CAV1/ADORA3/IL18/IRAK3/FZD2/PRDX3/NLRC4/HMOX1/CD36/SPHK1/S100A8/S100A9/TLR2/DAB2IP/JUP/SYK/BTK/FZD1/LGALS9/CAT/MYD88/JAK2/GAS6/TRIM34/HAVCR2/HSPA1B/PSMA6/EZH2/APP/PYCARD/ITGB2/ANXA4/CHP1/ID2/DAP/SGK3	40	BP
GO:0009156	ribonucleoside monophosphate biosynthetic process	21/1106	188/17910	0.00618518	0.0552139	0.0447753	AK4/INSR/DDIT4/GAPDH/PFKFB3/HK3/GALK1/ENO1/UPP1/HK1/P2RX7/HK2/PKM/PGAM4/LDHA/ATP5PB/ATP5MF/FBP1/AK2/ATP5MC3/TPI1	21	BP
GO:0010604	positive regulation of macromolecule metabolic process	219/1106	3041/17910	0.00622976	0.0555064	0.0450126	PTGFR/POU2F3/TRIM71/PPARG/FN1/CREB3L1/SPRY2/FLT3/GPER1/CXCL10/SH3PXD2B/DLX1/AREG/MET/IL10/CAV1/ACVRL1/SDC4/DLGAP5/EPHB2/CDC20/E2F8/MYBL2/BVES/DTL/MZB1/WNT11/PRR16/ANG/CCR2/F3/TPX2/NRG1/KL/EBI3/IQGAP3/HOXA9/KIF14/MARCO/CDKN2B/FFAR4/UBE2C/GPRC5D/CDCA2/BHLHA15/TOP2A/IL18/NOS1AP/FZD5/TTK/DLC1/IL21/FZD2/SMAD1/MAFB/E2F1/E2F2/ARNTL2/ADAM9/ETS2/CDC6/E2F7/HGF/ASPH/SASH1/LMO2/SERPINE1/INSR/FLT1/JAG1/NIBAN2…	219	BP
GO:0032387	negative regulation of intracellular transport	10/1106	65/17910	0.00623338	0.0555064	0.0450126	CABP1/KCNE1/DERL3/HMOX1/CD36/LGALS9/CDK5/CHP1/SNX3/UBE2J1	10	BP
GO:0045019	negative regulation of nitric oxide biosynthetic process	5/1106	20/17910	0.0063277	0.0560411	0.0454462	IL10/CAV1/SIRPA/ACP5/TSPO	5	BP
GO:0051383	kinetochore organization	5/1106	20/17910	0.0063277	0.0560411	0.0454462	CENPW/CENPF/CENPA/CDT1/CENPN	5	BP
GO:1900424	regulation of defense response to bacterium	5/1106	20/17910	0.0063277	0.0560411	0.0454462	SIGLEC11/SIGLEC16/GRN/UNC13B/HAVCR2	5	BP
GO:1904406	negative regulation of nitric oxide metabolic process	5/1106	20/17910	0.0063277	0.0560411	0.0454462	IL10/CAV1/SIRPA/ACP5/TSPO	5	BP
GO:0036296	response to increased oxygen levels	6/1106	28/17910	0.00637132	0.0560411	0.0454462	PPARG/CAV1/CAT/ATP6V0D1/DNMT3B/ATP6AP1	6	BP
GO:0042533	tumor necrosis factor biosynthetic process	6/1106	28/17910	0.00637132	0.0560411	0.0454462	IL10/CCR2/CYBB/CARD9/APP/UBE2J1	6	BP
GO:0042534	regulation of tumor necrosis factor biosynthetic process	6/1106	28/17910	0.00637132	0.0560411	0.0454462	IL10/CCR2/CYBB/CARD9/APP/UBE2J1	6	BP
GO:0090200	positive regulation of release of cytochrome c from mitochondria	6/1106	28/17910	0.00637132	0.0560411	0.0454462	GPER1/BMF/CIDEB/TNFSF10/BAK1/PYCARD	6	BP
GO:0090383	phagosome acidification	6/1106	28/17910	0.00637132	0.0560411	0.0454462	RAB20/RAB39A/ATP6V1B2/ATP6V0A1/ATP6V0D1/ATP6V1F	6	BP
GO:0090662	ATP hydrolysis coupled transmembrane transport	6/1106	28/17910	0.00637132	0.0560411	0.0454462	ATP6V1B2/ATP6V0A1/ATP6V0D1/ATP6V1F/ATP5MC3/ATP6AP1	6	BP
GO:0048646	anatomical structure formation involved in morphogenesis	90/1106	1124/17910	0.00637939	0.0560436	0.0454482	TRIM71/PPARG/FN1/CREB3L1/SPRY2/CXCL10/MMP2/CDH5/MMP19/HTRA1/IL10/CAV1/ACVRL1/SDC4/EPHB2/STARD13/E2F8/WNT11/ANG/CCR2/F3/FAM20C/HESX1/C3AR1/FBN2/MYOF/ST14/NECTIN2/IL18/FZD5/PTGFRN/DLC1/FZD2/SMAD1/ITGA7/MAFB/MFGE8/CALCRL/E2F2/ADAM9/ETS2/E2F7/ARHGAP24/HGF/SASH1/SERPINE1/FLT1/JAG1/NIBAN2/HMOX1/CD36/SPHK1/KNL1/ANXA2/C5/CYBB/TLR2/DAB2IP/JUP/GRN/FMN1/DYSF/COL8A2/MMP14/SPINT1/SYK/PPARGC1B/TYMP/SMARCD3/HDA…	90	BP
GO:0034446	substrate adhesion-dependent cell spreading	12/1106	86/17910	0.00642945	0.0563458	0.0456932	FN1/TYRO3/BVES/MERTK/DOCK1/LAMC1/KIF14/SRGAP2/CORO1C/S100A10/ILK/AKIP1	12	BP
GO:0048145	regulation of fibroblast proliferation	12/1106	86/17910	0.00642945	0.0563458	0.0456932	PPARG/FN1/E2F1/CDC6/PDGFC/CCNB1/SPHK1/DAB2IP/CCNA2/GAS6/S100A6/NDUFS4	12	BP
GO:1901214	regulation of neuron death	31/1106	313/17910	0.00644091	0.0563775	0.045719	NES/DLX1/IL10/TYRO3/C1QA/MYBL2/KIF14/ITSN1/HMOX1/ITGA1/DDIT4/CTSZ/GRN/PPT1/GPX1/FZD1/CDK5/JAK2/PRKCG/AIMP2/BACE1/ITGAM/XRCC2/ILK/G6PD/DHCR24/EIF4G1/ITGB2/MEF2C/CHP1/NMNAT1	31	BP
GO:0097191	extrinsic apoptotic signaling pathway	23/1106	213/17910	0.00648052	0.0566554	0.0459443	GPER1/CAV1/TIMP3/SORT1/HGF/SERPINE1/NOL3/HMOX1/LTBR/DAB2IP/ACVR1B/CTNNA1/GPX1/LGALS3/SH3RF1/JAK2/P2RX7/HSPA1B/TNFSF10/PYCARD/HYAL2/HMGB2/SGK3	23	BP
GO:0043434	response to peptide hormone	38/1106	404/17910	0.00649499	0.056713	0.045991	TIMP4/PPARG/GPER1/LPL/AREG/IL10/CAV1/GRB10/MZB1/KL/RAB13/SORT1/CDC6/CYFIP1/INSR/GGH/CYBB/TLR2/YWHAG/TSHR/CCNA2/ATP6V1B2/HDAC9/GCNT1/TIMP1/ATP6V0A1/CAT/JAK2/SRD5A1/EIF4EBP1/ATP6V0D1/TNFSF10/NME2/AGTRAP/ATP6V1F/LEPROT/ATP6AP1/HADHA	38	BP
GO:0002573	myeloid leukocyte differentiation	22/1106	201/17910	0.00653993	0.0569506	0.0461837	C1QC/PPARG/PIR/FAM20C/BATF2/MAFB/ANXA2/LTBR/TLR2/FES/PPARGC1B/CEBPA/FSTL3/SIGLEC15/CSF1R/IL15/NME2/NME1/APP/MEF2C/ID2/ATP6AP1	22	BP
GO:0036293	response to decreased oxygen levels	35/1106	365/17910	0.00655497	0.0569506	0.0461837	KCNMA1/CAV1/ACVRL1/ANG/E2F1/NOL3/HMOX1/CCNB1/DDIT4/CYBB/TLR2/CCNA2/MMP14/KCNMB1/ADAM15/CD38/PLEKHN1/ENO1/PICK1/CAT/CST3/HK2/PSEN2/PKM/ELOB/PSMA6/EIF4EBP1/BACH1/AGTRAP/PSMB7/DNMT3B/PSMB2/PLOD1/RBX1/PSMD1	35	BP
GO:0009057	macromolecule catabolic process	97/1106	1226/17910	0.0065739	0.0569506	0.0461837	SDC1/TRIM71/RNASE2/UCHL1/PBK/IL10/CAV1/RNASE3/SDC4/CDC20/DTL/NRG1/TIMP3/H1-0/PHKA1/KIF14/CECR2/UBE2C/IRAK3/RNASE6/BUB1B/VCAN/E2F1/HMMR/ADAM9/CTSL/DERL3/CTSB/STBD1/CDK1/NUDT16/ERLIN1/ASB9/PLK1/AURKA/IGF2BP3/OAS2/CCNB1/SDC3/ANXA2/AURKB/LDLR/DAB2IP/NHLRC1/DYSF/CTIF/CTSA/PPT1/LAPTM4B/GAA/GPX1/HEXB/PLEKHN1/CEBPA/TIMP1/CDK5/MYD88/GNS/KLHL8/PRKCG/CTSD/AP2S1/CST3/TNFSF13/SOCS6/P2RX7/HFE/GLB1/PGM2/HPSE/SP…	97	BP
GO:1902750	negative regulation of cell cycle G2/M phase transition	13/1106	97/17910	0.00658287	0.0569506	0.0461837	DTL/TICRR/CDK1/PLK1/AURKA/AURKB/MACROH2A1/CLSPN/PSMA6/PSMB7/PSMB2/RBX1/PSMD1	13	BP
GO:0032802	low-density lipoprotein particle receptor catabolic process	4/1106	13/17910	0.00659394	0.0569506	0.0461837	ANXA2/AP2S1/CLTA/FURIN	4	BP
GO:0036109	alpha-linolenic acid metabolic process	4/1106	13/17910	0.00659394	0.0569506	0.0461837	ELOVL3/FADS1/HSD17B4/ABCD1	4	BP
GO:0062033	positive regulation of mitotic sister chromatid segregation	4/1106	13/17910	0.00659394	0.0569506	0.0461837	DLGAP5/ESPL1/CDT1/MACROH2A1	4	BP
GO:0090594	inflammatory response to wounding	4/1106	13/17910	0.00659394	0.0569506	0.0461837	CCR2/HMOX1/GRN/TIMP1	4	BP
GO:0045687	positive regulation of glial cell differentiation	8/1106	46/17910	0.00660137	0.0569506	0.0461837	PPARG/C1QA/TLR2/SPINT1/TP73/RHEB/APP/ID2	8	BP
GO:1900015	regulation of cytokine production involved in inflammatory response	8/1106	46/17910	0.00660137	0.0569506	0.0461837	IL1R2/SIRPA/MYD88/ABCD1/PER1/CHID1/IL17RA/PYCARD	8	BP
GO:0051402	neuron apoptotic process	25/1106	238/17910	0.00662333	0.0570717	0.0462819	NES/DLX1/TYRO3/MYBL2/KIF14/ITSN1/HMOX1/ITGA1/CTSZ/GAPDH/GRN/PPT1/GPX1/CIT/CDK5/JAK2/PRKCG/BACE1/ITGAM/XRCC2/ILK/G6PD/APP/MEF2C/NMNAT1	25	BP
GO:0030001	metal ion transport	67/1106	800/17910	0.00670587	0.0573119	0.0464767	SLC1A3/GPER1/CXCL10/KCNMA1/CAV1/NTSR1/TCN2/GJA4/CXCL11/BHLHA15/NOS1AP/TMEM38A/KCNE1/CALCRL/NETO2/ANXA2P2/NETO1/SLC4A11/FKBP1B/NOL3/JPH4/STAC3/ANXA2/STEAP3/FTL/TRPM2/DYSF/ANXA5/ATP6V1B2/SLC31A2/KCNMB1/LILRA5/LGALS3/SESTD1/KCNK5/ATP6V0A1/GSTO1/CDK5/CATSPER1/MICU1/YWHAE/GLRX/P2RX7/HFE/GAS6/OPRL1/YWHAH/VDAC1/TSPO/PSEN2/COMMD9/SLC39A1/KCNQ1/SLC30A1/ATP6V0D1/G6PD/PER1/P2RX4/SLC38A7/BAK1/ATP6V1F/CHP1/OR…	67	BP
GO:0032467	positive regulation of cytokinesis	7/1106	37/17910	0.00676518	0.0573119	0.0464767	KIF14/KIF23/CDC6/AURKB/CIT/MAP10/PKP4	7	BP
GO:0045124	regulation of bone resorption	7/1106	37/17910	0.00676518	0.0573119	0.0464767	SYK/PPARGC1B/CD38/SIGLEC15/P2RX7/CSF1R/ATP6AP1	7	BP
GO:1903427	negative regulation of reactive oxygen species biosynthetic process	7/1106	37/17910	0.00676518	0.0573119	0.0464767	MPV17L/IL10/CAV1/SIRPA/ACP5/ABCD1/TSPO	7	BP
GO:0001955	blood vessel maturation	3/1106	7/17910	0.00681052	0.0573119	0.0464767	MMP2/CDH5/ACVRL1	3	BP
GO:0009120	deoxyribonucleoside metabolic process	3/1106	7/17910	0.00681052	0.0573119	0.0464767	DPYD/TK2/DERA	3	BP
GO:0019064	fusion of virus membrane with host plasma membrane	3/1106	7/17910	0.00681052	0.0573119	0.0464767	NECTIN2/GAS6/HYAL2	3	BP
GO:0019388	galactose catabolic process	3/1106	7/17910	0.00681052	0.0573119	0.0464767	GALK1/GLB1/PGM2	3	BP
GO:0032466	negative regulation of cytokinesis	3/1106	7/17910	0.00681052	0.0573119	0.0464767	E2F8/E2F7/AURKB	3	BP
GO:0035425	autocrine signaling	3/1106	7/17910	0.00681052	0.0573119	0.0464767	CD68/S100A8/FZD1	3	BP
GO:0039663	membrane fusion involved in viral entry into host cell	3/1106	7/17910	0.00681052	0.0573119	0.0464767	NECTIN2/GAS6/HYAL2	3	BP
GO:0043615	astrocyte cell migration	3/1106	7/17910	0.00681052	0.0573119	0.0464767	CCR2/MMP14/HEXB	3	BP
GO:0044800	multi-organism membrane fusion	3/1106	7/17910	0.00681052	0.0573119	0.0464767	NECTIN2/GAS6/HYAL2	3	BP
GO:0051005	negative regulation of lipoprotein lipase activity	3/1106	7/17910	0.00681052	0.0573119	0.0464767	APOC1/SORT1/HDAC9	3	BP
GO:0071455	cellular response to hyperoxia	3/1106	7/17910	0.00681052	0.0573119	0.0464767	PPARG/CAV1/DNMT3B	3	BP
GO:0071971	extracellular exosome assembly	3/1106	7/17910	0.00681052	0.0573119	0.0464767	SDC1/SDC4/SDCBP	3	BP
GO:0090385	phagosome-lysosome fusion	3/1106	7/17910	0.00681052	0.0573119	0.0464767	RAB20/RAB39A/RAB34	3	BP
GO:1901857	positive regulation of cellular respiration	3/1106	7/17910	0.00681052	0.0573119	0.0464767	CDK1/CCNB1/PRELID1	3	BP
GO:1902101	positive regulation of metaphase/anaphase transition of cell cycle	3/1106	7/17910	0.00681052	0.0573119	0.0464767	DLGAP5/ESPL1/CDT1	3	BP
GO:2001179	regulation of interleukin-10 secretion	3/1106	7/17910	0.00681052	0.0573119	0.0464767	LILRA5/LGALS9/PYCARD	3	BP
GO:0010876	lipid localization	35/1106	366/17910	0.00683216	0.0574269	0.04657	CES1/CYP19A1/PPARG/LPL/APOC1/CAV1/NTSR1/MSR1/APOL4/PLA2G4A/GM2A/TEX2/CD36/ANXA2/LDLR/SCARB2/DYSF/SYK/HEXB/PLIN2/RXRA/P2RX7/NRIP1/ABCD1/SCARB1/TSPO/HDLBP/NPC2/PSAP/P2RX4/PRELID1/ACSL3/PCTP/CHKA/ATP10D	35	BP
GO:0007160	cell-matrix adhesion	23/1106	214/17910	0.00685012	0.0575106	0.0466378	SIGLEC1/FN1/ACVRL1/SDC4/DLC1/ITGA7/ADAM9/SERPINE1/JAG1/CD36/ITGA1/JUP/FMN1/MMP14/CORO2B/CORO1C/ADAM15/DUSP3/CDK5/HPSE/S100A10/ILK/ITGB2	23	BP
GO:0045334	clathrin-coated endocytic vesicle	9/1151	59/18675	0.00965008	0.0576248	0.0450579	HLA-DQA2/FZD5/FZD2/CLTCL1/HLA-DQB2/MYO1E/LDLR/AP2S1/CLTA	9	CC
GO:0007033	vacuole organization	16/1106	131/17910	0.00687217	0.0576285	0.0467334	MYO7A/RAB20/ANXA2/GRN/RAB39A/SCARB2/PPT1/LAPTM4B/GAA/HEXB/RUFY4/P2RX7/RAB34/ARSB/SNAPIN/TPCN2	16	BP
GO:0048871	multicellular organismal homeostasis	43/1106	472/17910	0.00692632	0.0578424	0.0469069	MET/CAV1/NTSR1/GRB10/JCHAIN/IGKC/ELOVL3/CCR2/IGHG3/FFAR4/IL18/IGHA1/SCD/PDGFC/CD36/GADD45G/TRPM2/FABP5/TSHR/IGHA2/SYK/LIPA/PPARGC1B/CD38/GPX1/PRDX1/CTSH/JAK2/SIGLEC15/P2RX7/HFE/CSF1R/RHEB/IL15/P2RX4/EIF4G1/FH/ACTB/HYAL2/MKKS/PCTP/PRCP/ATP6AP1	43	BP
GO:0006826	iron ion transport	9/1106	56/17910	0.00693787	0.0578424	0.0469069	STEAP3/FTL/ATP6V1B2/ATP6V0A1/HFE/ATP6V0D1/ATP6V1F/ATP6AP1/MCOLN1	9	BP
GO:0006977	DNA damage response, signal transduction by p53 class mediator resulting in cell cycle arrest	9/1106	56/17910	0.00693787	0.0578424	0.0469069	E2F8/E2F1/E2F7/GTSE1/CDK1/AURKA/CCNB1/TFDP1/PCNA	9	BP
GO:0033619	membrane protein proteolysis	9/1106	56/17910	0.00693787	0.0578424	0.0469069	IL10/TIMP3/ADAM9/TIMP1/CTSH/P2RX7/BACE1/PSEN2/FURIN	9	BP
GO:0071398	cellular response to fatty acid	9/1106	56/17910	0.00693787	0.0578424	0.0469069	PTGFR/PPARG/LPL/E2F1/CCNB1/LDLR/NME2/NME1/PTGER2	9	BP
GO:0042330	taxis	49/1106	553/17910	0.0069676	0.058023	0.0470533	CYP19A1/RNASE2/CXCL10/CH25H/MET/IL10/GRB10/EPHB2/CXCL11/CCR2/F3/NRG1/RAB13/C3AR1/HGF/ALCAM/SERPINE1/FLT1/NIBAN2/UNC5A/ITGA1/PLA2G7/S100A8/C5/S100A9/GFRA2/TRPM2/EXT1/DYSF/SYK/TYMP/DUSP3/PADI2/LGALS3/MPP1/PTPRO/LGALS9/CDK5/GAS6/CSF1R/PLP2/P2RX4/MAP2K1/IL17RA/APP/ITGB2/AIF1/HMGB2/ID2	49	BP
GO:0031091	platelet alpha granule	12/1151	91/18675	0.00988403	0.0584459	0.0457	FN1/LHFPL2/HGF/SERPINE1/CD36/F5/TIMP1/GAS6/TOR4A/APLP2/APP/QSOX1	12	CC
GO:0015630	microtubule cytoskeleton	87/1151	1102/18675	0.00992742	0.0584459	0.0457	SPRY2/DLGAP5/CDC20/BIRC5/SKA3/KIF20A/NAV3/DTL/KIF4A/KIF18B/ASPM/TPX2/CEP55/SHROOM1/CDC45/PCLAF/KIF14/CCNB2/GAS2L3/ESPL1/TOP2A/KIF23/SHCBP1/KIFC1/TTK/CKAP2L/BUB1B/E2F1/CLTCL1/SKA1/HMMR/CDC6/SPAG17/CENPF/HASPIN/KIF15/CCDC151/GTSE1/CDK1/PLK1/AURKA/KIF11/CAPG/DNAH8/CCNB1/KIF2C/AURKB/GAPDH/DYSF/FES/CLIC4/CCDC88A/NEK2/CDK5/CNTLN/CDCA8/MAP10/CENPU/YWHAE/PKP4/TUBG1/MCM2/PSEN2/DYNLL1/HSPA1B/XRCC2/KNSTRN/A…	87	CC
GO:0048144	fibroblast proliferation	12/1106	87/17910	0.00705069	0.0586002	0.0475215	PPARG/FN1/E2F1/CDC6/PDGFC/CCNB1/SPHK1/DAB2IP/CCNA2/GAS6/S100A6/NDUFS4	12	BP
GO:1905477	positive regulation of protein localization to membrane	15/1106	120/17910	0.00705321	0.0586002	0.0475215	GPER1/EPHB2/E2F1/STAC3/YWHAG/TFDP1/TP73/LGALS3/CDK5/YWHAE/YWHAH/ITGAM/ITGB2/ACSL3/CHP1	15	BP
GO:0038024	cargo receptor activity	13/1092	85/16967	0.00295075	0.0589695	0.0522772	CD163/CD163L1/MSR1/ASGR2/MARCO/INSR/CD36/LDLR/SCARB2/AP2S1/SCARB1/ITGAM/ITGB2	13	MF
GO:0001666	response to hypoxia	34/1106	354/17910	0.00712514	0.0591297	0.0479508	KCNMA1/CAV1/ACVRL1/ANG/E2F1/NOL3/HMOX1/CCNB1/DDIT4/CYBB/TLR2/CCNA2/MMP14/KCNMB1/ADAM15/CD38/PLEKHN1/ENO1/CAT/CST3/HK2/PSEN2/PKM/ELOB/PSMA6/EIF4EBP1/BACH1/AGTRAP/PSMB7/DNMT3B/PSMB2/PLOD1/RBX1/PSMD1	34	BP
GO:0031960	response to corticosteroid	18/1106	155/17910	0.00727741	0.0603237	0.0489191	SDC1/FLT3/IGFBP2/GPER1/AREG/IL10/MAOB/TYMS/ADAM9/DDIT4/CYBB/PPARGC1B/GLB1/SRD5A1/EIF4EBP1/AIF1/DNMT3B/PCNA	18	BP
GO:0051347	positive regulation of transferase activity	53/1106	609/17910	0.00730287	0.0604651	0.0490338	SPRY2/FLT3/SDC4/CDC20/WNT11/ANG/TPX2/NRG1/IQGAP3/KIF14/UBE2C/GPRC5D/IL18/FZD5/ADAM9/CDC6/HGF/SASH1/INSR/FLT1/FGD2/CDK1/ITSN1/PDGFC/PLK1/ITGA1/CCNB1/C5/AURKB/GPRC5C/GADD45G/DAB2IP/SYK/CKS2/MAP3K20/LILRA5/CCDC88A/TP73/NEK2/CDK5/MAP3K6/JAK2/CLSPN/P2RX7/GAS6/CSF1R/ILK/EZH2/MAP2K1/GADD45B/CAMK1/DUSP7/MAP3K21	53	BP
GO:0005915	zonula adherens	3/1151	8/18675	0.010345	0.0604786	0.0472893	NECTIN2/JUP/CTNNA1	3	CC
GO:0033674	positive regulation of kinase activity	48/1106	541/17910	0.00733868	0.0606917	0.0492175	SPRY2/FLT3/SDC4/WNT11/ANG/TPX2/NRG1/IQGAP3/KIF14/GPRC5D/IL18/FZD5/ADAM9/CDC6/HGF/SASH1/INSR/FLT1/FGD2/CDK1/ITSN1/PDGFC/ITGA1/CCNB1/C5/GPRC5C/GADD45G/DAB2IP/SYK/CKS2/MAP3K20/LILRA5/CCDC88A/TP73/CDK5/MAP3K6/JAK2/CLSPN/P2RX7/GAS6/CSF1R/ILK/EZH2/MAP2K1/GADD45B/CAMK1/DUSP7/MAP3K21	48	BP
GO:0010646	regulation of cell communication	254/1106	3589/17910	0.00736194	0.0608142	0.0493169	MAOA/CYP19A1/SLC1A3/DAAM2/ALOX15B/PPARG/UCHL1/IL1R2/FN1/CREB3L1/SPRY2/FLT3/IGFBP2/GPER1/CXCL10/DLX1/MPV17L/PBK/AREG/PLPP3/ARHGAP29/HTRA1/MET/IL10/CAV1/NTSR1/ACVRL1/TYRO3/GRB10/RLN3/FAM3B/EPHB2/CDC20/STARD13/ZNF366/CXCL11/SRGAP1/MZB1/WNT11/CCR2/IQSEC3/F3/ASPM/TPX2/FAM20C/NRG1/CEP55/KL/EBI3/TIMP3/CLEC12B/IQGAP3/KIF26A/WNT5B/KIF14/ARHGAP23/UACA/FBN2/GUCY2D/MARCO/MYOF/CDKN2B/NECTIN2/FFAR4/RGS16/IL18/…	254	BP
GO:0007292	female gamete generation	16/1106	132/17910	0.00738532	0.0608676	0.0493602	MMP19/ANG/DMC1/ASPM/TRIP13/TOP2A/RXFP2/TTK/NCAPH/PLK1/AURKA/CCNB1/HEXB/NRIP1/DIAPH2/BRCA2	16	BP
GO:0051250	negative regulation of lymphocyte activation	16/1106	132/17910	0.00738532	0.0608676	0.0493602	VSIG4/IL10/TYRO3/SDC4/MERTK/HLX/SAMSN1/HMGB3/DUSP3/LGALS3/BTK/LGALS9/SOCS6/HFE/HAVCR2/ID2	16	BP
GO:0004674	protein serine/threonine kinase activity	38/1092	371/16967	0.00310988	0.0609177	0.0540043	PBK/ACVRL1/FAM20C/MELK/BUB1/IRAK3/TTK/PKMYT1/BUB1B/HASPIN/CDK1/PLK1/AURKA/CDC42BPA/AURKB/ACVR1B/SYK/MAP3K20/CIT/NEK2/CDK5/MAP3K6/BCKDK/PRKCG/GRK3/ILK/NEK3/MAPK6/MAST1/CDC42BPB/NME2/MAP2K1/RIOK3/ATP23/RPS6KC1/CAMK1/MAP3K21/NEK4	38	MF
GO:0098772	molecular function regulator	122/1092	1492/16967	0.00314202	0.0609177	0.0540043	WFDC1/TIMP4/FN1/SPRY2/CXCL10/APOC1/AREG/DEPDC1/ARHGAP29/IL10/CAV1/BSND/RLN3/FAM3B/CDC20/STARD13/BIRC5/CABP1/CXCL11/SRGAP1/WNT11/IQSEC3/DOCK1/NRG1/KL/EBI3/TIMP3/CLEC12B/ARHGAP23/INKA1/CDKN2B/RGS16/IL18/DLC1/IL21/KCNE1/ADAP2/ARHGAP24/RAPGEF5/HGF/TBC1D2/FGD4/SERPINE1/SPOCK1/FKBP1B/JAG1/NOL3/GM2A/FGD2/MACC1/ITSN1/PRDX3/PDGFC/SH3BP4/FGD6/CCNB1/RASGEF1B/ANXA2/DEPDC1B/TIMP2/C5/COL6A3/STARD8/GAPDH/DAB2IP…	122	MF
GO:0022607	cellular component assembly	200/1106	2765/17910	0.00756131	0.0622467	0.0504786	SDC1/HBE1/FN1/ARPIN/SH3PXD2B/APOC1/AREG/CDH5/MET/CAV1/ACVRL1/SDC4/RAB17/GJA4/EPHB2/CDC20/MGST1/MYBL2/JCHAIN/NAV3/ME1/KIF4A/MZB1/WNT11/ANG/ASPM/TPX2/NRG1/RAB13/LAMC1/SHROOM1/H1-0/RRM2/TRIP13/KIF14/MYO7A/RAB20/NECTIN2/HJURP/UBE2C/TICRR/CENPW/DIAPH3/SLITRK4/KIF23/EXO1/KIFC1/FZD5/DLC1/KCTD14/TMEM38A/SMAD1/MYO10/WASF1/EPS8/CLTCL1/POLQ/KCTD12/CENPF/FGD4/CYFIP1/CCDC151/INSR/NOL3/GJD3/FGD2/TLN2/CDK1/ANLN…	200	BP
GO:0019692	deoxyribose phosphate metabolic process	6/1106	29/17910	0.00762194	0.0625312	0.0507092	TYMS/NUDT16/PGM2/SHMT1/DERA/NUDT1	6	BP
GO:0072606	interleukin-8 secretion	6/1106	29/17910	0.00762194	0.0625312	0.0507092	TLR2/FCN1/LGALS9/PYCARD/HYAL2/ANXA4	6	BP
GO:2000778	positive regulation of interleukin-6 secretion	6/1106	29/17910	0.00762194	0.0625312	0.0507092	LPL/LILRA5/LGALS9/PYCARD/HYAL2/AIF1	6	BP
GO:0097169	AIM2 inflammasome complex	2/1151	3/18675	0.0109196	0.0633941	0.0495691	PYCARD/CASP1	2	CC
GO:0072431	signal transduction involved in mitotic G1 DNA damage checkpoint	9/1106	57/17910	0.00779883	0.0637331	0.0516839	E2F8/E2F1/E2F7/GTSE1/CDK1/AURKA/CCNB1/TFDP1/PCNA	9	BP
GO:1902400	intracellular signal transduction involved in G1 DNA damage checkpoint	9/1106	57/17910	0.00779883	0.0637331	0.0516839	E2F8/E2F1/E2F7/GTSE1/CDK1/AURKA/CCNB1/TFDP1/PCNA	9	BP
GO:1903749	positive regulation of establishment of protein localization to mitochondrion	9/1106	57/17910	0.00779883	0.0637331	0.0516839	FZD5/E2F1/YWHAG/TFDP1/TP73/YWHAE/YWHAH/RHOU/LEPROT	9	BP
GO:0070301	cellular response to hydrogen peroxide	13/1106	99/17910	0.00780388	0.0637331	0.0516839	MET/IL10/PYCR1/HGF/CDK1/SPHK1/TRPM2/NET1/SIRPA/CST3/EZH2/PSAP/PCNA	13	BP
GO:1901658	glycosyl compound catabolic process	7/1106	38/17910	0.00786065	0.064124	0.0520009	DPYD/PNP/TYMP/FUCA2/UPP1/ADA2/DERA	7	BP
GO:0051043	regulation of membrane protein ectodomain proteolysis	5/1106	21/17910	0.00788985	0.064258	0.0521096	IL10/TIMP3/ADAM9/TIMP1/FURIN	5	BP
GO:0072358	cardiovascular system development	66/1106	792/17910	0.00790008	0.064258	0.0521096	PPARG/FN1/CREB3L1/SPRY2/GPER1/CXCL10/MMP2/CDH5/MMP19/IL10/CAV1/ACVRL1/GJA4/EPHB2/STARD13/E2F8/WNT11/ANG/CCR2/F3/C3AR1/IL18/FZD5/SMAD1/MFGE8/CALCRL/E2F2/E2F7/ARHGAP24/HGF/SASH1/SERPINE1/FLT1/JAG1/NIBAN2/HMOX1/SPHK1/ANXA2/C5/MYO1E/LDLR/CYBB/DAB2IP/JUP/GRN/DYSF/COL8A2/MMP14/SPINT1/SYK/TYMP/HDAC9/ADAM15/CLIC4/GPX1/CTSH/HK2/HPSE/PKM/KCNQ1/MAP2K1/BAK1/ITGB2/MEF2C/PRDM1/PLCD3	66	BP
GO:0009628	response to abiotic stimulus	94/1106	1191/17910	0.00790387	0.064258	0.0521096	SLC1A3/PPARG/IGFBP2/CXCL10/LPL/PBK/KCNMA1/CAV1/NTSR1/CDC25A/ACVRL1/DTL/WNT11/ANG/PCLAF/GUCY2D/MYOF/TICRR/E2F1/NETO1/CYFIP1/NOL3/HMOX1/RAD51AP1/CCNB1/DDIT4/LTBR/AURKB/CYBB/TLR2/TRPM2/JUP/NET1/CCNA2/DYSF/MMP14/MAP3K20/KCNMB1/TLR5/ADAM15/CD38/GPX1/PLEKHN1/ENO1/CDK5/PICK1/CAT/MYD88/MICU1/YWHAE/OPN3/CST3/P2RX7/HK2/TANC1/BMF/BACE1/COPS3/PSPH/TSPO/CLPB/PSEN2/HSPA1B/XRCC2/PKM/ELOB/PSMA6/EIF4EBP1/ARSB/ATP…	94	BP
GO:1902533	positive regulation of intracellular signal transduction	82/1106	1019/17910	0.00798102	0.064812	0.0525589	SPRY2/FLT3/GPER1/AREG/MET/IL10/CAV1/WNT11/F3/NRG1/KL/IQGAP3/MARCO/FFAR4/IL18/RXFP2/NOS1AP/FZD5/IL21/ADAM9/HGF/SASH1/INSR/FLT1/TICAM2/FGD2/CDK1/ITSN1/HMOX1/CD36/ITGA1/SPHK1/CD86/TIMP2/S100A8/C5/S100A9/LTBR/GADD45G/TLR2/DAB2IP/SCIMP/SYK/TMEM106A/MAP3K20/LILRA5/GPX1/TP73/SH3RF1/GSTO1/LGALS9/CAT/MYD88/MAP3K6/LGALS1/JAK2/P2RX7/BMF/GAS6/CSF1R/RHEB/CARD9/HPSE/HAVCR2/NACC2/HSPA1B/ILK/EZH2/TNFSF10/PSAP/IL…	82	BP
GO:0002696	positive regulation of leukocyte activation	30/1106	305/17910	0.0079932	0.0648378	0.0525797	IGFBP2/IL10/CAV1/C1QA/CCR2/EBI3/NECTIN2/IL18/HLX/IL21/CD1D/CD86/PNP/MMP14/SYK/CD38/CEBPA/BTK/LGALS9/LGALS1/TNFSF13/GAS6/ITGAM/HAVCR2/IL15/APP/PYCARD/ITGB2/MEF2C/AIF1	30	BP
GO:0045120	pronucleus	4/1151	15/18675	0.0113295	0.0653205	0.0510753	CENPF/AURKA/CCNA2/EZH2	4	CC
GO:0043393	regulation of protein binding	23/1106	217/17910	0.00806405	0.0653388	0.052986	NES/MET/IL10/CAV1/NRG1/PLK1/CD36/AURKA/ANXA2/AURKB/CTSZ/DAB2IP/SMARCD3/ADAM15/LGALS3/CDK5/HFE/SNAPIN/APP/BAK1/ACTB/MEF2C/CAMK1	23	BP
GO:0050660	flavin adenine dinucleotide binding	11/1092	67/16967	0.00344752	0.0654676	0.0580378	MAOB/ACOX2/DPYD/CYBB/DDO/LDHD/DHCR24/QSOX1/SQLE/FMO5/ETFA	11	MF
GO:0016684	oxidoreductase activity, acting on peroxide as acceptor	8/1092	40/16967	0.00348048	0.0654676	0.0580378	MGST1/PRDX3/MGST2/GPX1/PRDX1/CAT/GSTZ1/PRDX5	8	MF
GO:0008329	signaling pattern recognition receptor activity	5/1092	17/16967	0.00352789	0.0654676	0.0580378	MARCO/CD36/TLR2/FCN1/SCARB1	5	MF
GO:0014074	response to purine-containing compound	17/1106	145/17910	0.00814913	0.0659539	0.0534849	SDC1/PPARG/AREG/MMP19/TMEM38A/KCNE1/TRPM2/PPARGC1B/P2RX7/SRD5A1/KCNQ1/PER1/P2RX4/NME1/APP/NDUFS4/DNMT3B	17	BP
GO:0007006	mitochondrial membrane organization	15/1106	122/17910	0.00819157	0.0661939	0.0536795	MPV17L/E2F1/NOL3/YWHAG/TFDP1/TP73/YWHAE/HK2/BMF/YWHAH/BAK1/ATP5PB/ATP5MF/RHOT1/ATP5MC3	15	BP
GO:0006164	purine nucleotide biosynthetic process	28/1106	280/17910	0.00819719	0.0661939	0.0536795	AK4/ELOVL3/INSR/SCD/DDIT4/GAPDH/PFKFB3/HK3/PPT1/GALK1/ENO1/GSTZ1/HK1/P2RX7/HK2/PAPSS1/PKM/PGAM4/LDHA/NME2/NME1/ATP5PB/ACSL3/ATP5MF/FBP1/AK2/ATP5MC3/TPI1	28	BP
GO:0060401	cytosolic calcium ion transport	18/1106	157/17910	0.00828201	0.0668039	0.0541742	GPER1/CXCL10/CAV1/NTSR1/CXCL11/TMEM38A/FKBP1B/NOL3/JPH4/TRPM2/GSTO1/MICU1/P2RX7/PSEN2/P2RX4/BAK1/TPCN2/MCOLN1	18	BP
GO:1990204	oxidoreductase complex	12/1151	93/18675	0.0116703	0.0668242	0.0522511	RRM2/BCKDHA/CYBB/BCKDK/SDHD/NDUFAF1/NDUFS4/NDUFA8/SDHC/NDUFB5/NDUFV3/GPD2	12	CC
GO:0045936	negative regulation of phosphate metabolic process	50/1106	572/17910	0.00829773	0.0668557	0.0542162	UCHL1/SPRY2/SH2D4A/GPER1/PBK/APOC1/PLPP3/CAV1/EPHB2/TIMP3/INKA1/CDKN2B/IRAK3/PKMYT1/HGF/FKBP1B/PRDX3/PLK1/CCNB1/KNL1/DDIT4/SAMSN1/GFRA2/DAB2IP/YWHAG/CORO1C/DUSP3/LGALS3/CEBPA/SIRPA/MACROH2A1/PPP1R26/YWHAE/P2RX7/TSPO/DYNLL1/FOXM1/ILK/PER1/EIF4G1/BAK1/PYCARD/GADD45B/HYAL2/CHP1/FKBP15/VPS25/FBP1/DBNDD2/DUSP7	50	BP
GO:0046328	regulation of JNK cascade	19/1106	169/17910	0.00834132	0.0671318	0.0544401	FZD5/SASH1/FGD2/LTBR/GADD45G/DAB2IP/SYK/MAP3K20/DUSP3/SH3RF1/SIRPA/MAP3K6/CARD9/PER1/APP/PYCARD/GADD45B/SDCBP/MAP3K21	19	BP
GO:0005782	peroxisomal matrix	8/1151	51/18675	0.0121585	0.0686793	0.0537017	CRYM/ACOX2/IDH1/DDO/HSD17B4/CAT/PRDX5/ECH1	8	CC
GO:0031907	microbody lumen	8/1151	51/18675	0.0121585	0.0686793	0.0537017	CRYM/ACOX2/IDH1/DDO/HSD17B4/CAT/PRDX5/ECH1	8	CC
GO:0010563	negative regulation of phosphorus metabolic process	50/1106	573/17910	0.00856524	0.0688558	0.0558381	UCHL1/SPRY2/SH2D4A/GPER1/PBK/APOC1/PLPP3/CAV1/EPHB2/TIMP3/INKA1/CDKN2B/IRAK3/PKMYT1/HGF/FKBP1B/PRDX3/PLK1/CCNB1/KNL1/DDIT4/SAMSN1/GFRA2/DAB2IP/YWHAG/CORO1C/DUSP3/LGALS3/CEBPA/SIRPA/MACROH2A1/PPP1R26/YWHAE/P2RX7/TSPO/DYNLL1/FOXM1/ILK/PER1/EIF4G1/BAK1/PYCARD/GADD45B/HYAL2/CHP1/FKBP15/VPS25/FBP1/DBNDD2/DUSP7	50	BP
GO:0071674	mononuclear cell migration	10/1106	68/17910	0.00857467	0.0688558	0.0558381	CXCL10/CCR2/C3AR1/SERPINE1/FLT1/PLA2G7/LGALS3/SIRPA/PTPRO/AIF1	10	BP
GO:0044270	cellular nitrogen compound catabolic process	55/1106	642/17910	0.00863544	0.0692664	0.0561711	TRIM71/RNASE2/RNASE3/H1-0/CECR2/ALDH1L2/RNASE6/E2F1/INSR/NUDT16/HMOX1/IGF2BP3/OAS2/DPYD/DDIT4/GAPDH/BLVRA/PFKFB3/HK3/PNP/CTIF/TYMP/GALK1/GPX1/PLEKHN1/ENO1/AFMID/UPP1/MYD88/ADA2/HK1/TNFSF13/P2RX7/HK2/HAAO/ABCD1/HSPA1B/DERA/PKM/PSMA6/PGAM4/NOCT/LDHA/EXOSC4/MGAT1/NUDT1/EIF4G1/PSMB7/HMGB2/VIM/PSMB2/FBP1/NMNAT1/TPI1/PSMD1	55	BP
GO:0007264	small GTPase mediated signal transduction	42/1106	465/17910	0.00869893	0.069698	0.0565211	ARHGAP29/MET/EPHB2/STARD13/SRGAP1/IQSEC3/DOCK1/NRG1/IQGAP3/KIF14/ARHGAP23/DLC1/WASF1/EPS8/ARHGAP24/RAPGEF5/FGD4/CYFIP1/FGD2/ITSN1/HMOX1/FGD6/RASGEF1B/DEPDC1B/TIMP2/STARD8/DAB2IP/NET1/CCNA2/SRGAP2/ARHGAP31/JAK2/OCRL/FOXM1/ARHGEF11/DHCR24/DENND1A/AIF1/CHP1/FBP1/RHOT1/RHOU	42	BP
GO:0046847	filopodium assembly	9/1106	58/17910	0.00873882	0.0698515	0.0566456	RAB17/MYO10/FGD4/FGD2/FGD6/TRPM2/SRGAP2/AGRN/FSCN1	9	BP
GO:0018108	peptidyl-tyrosine phosphorylation	33/1106	346/17910	0.00877425	0.0698515	0.0566456	FLT3/AREG/MET/CAV1/TYRO3/EPHB2/MERTK/NRG1/MELK/IL18/TTK/IL21/HGF/INSR/FLT1/PDGFC/CD36/SAMSN1/FES/SYK/LILRA5/BTK/JAK2/GAS6/CSF1R/TEC/EHD4/IL15/MAP2K1/APP/ITGB2/HYAL2/VPS25	33	BP
GO:0045862	positive regulation of proteolysis	32/1106	333/17910	0.00878109	0.0698515	0.0566456	PPARG/FN1/GPER1/CAV1/F3/DLC1/ADAM9/ASPH/NLRC4/PLK1/AURKA/S100A8/S100A9/DAB2IP/GRN/MMP14/CEBPA/ENO1/LGALS9/CTSH/JAK2/CTSD/CIDEB/FURIN/TNFSF10/APP/BAK1/PYCARD/PRELID1/CASP1/RBX1/DAP	32	BP
GO:0006910	phagocytosis, recognition	4/1106	14/17910	0.00878604	0.0698515	0.0566456	MFGE8/CD36/FCN1/SCARB1	4	BP
GO:0032048	cardiolipin metabolic process	4/1106	14/17910	0.00878604	0.0698515	0.0566456	PLA2G4A/HADHB/CRLS1/HADHA	4	BP
GO:0048569	post-embryonic animal organ development	4/1106	14/17910	0.00878604	0.0698515	0.0566456	MYO7A/FZD5/MYO1E/BAK1	4	BP
GO:0097202	activation of cysteine-type endopeptidase activity	4/1106	14/17910	0.00878604	0.0698515	0.0566456	ASPH/CIDEB/BAK1/PYCARD	4	BP
GO:0008360	regulation of cell shape	15/1106	123/17910	0.0088131	0.0699219	0.0567027	FN1/BVES/DLC1/ITGA7/MYO10/EPS8/FGD4/CYFIP1/FGD2/FGD6/FES/HEXB/CSF1R/ITGB2/RHOU	15	BP
GO:0050767	regulation of neurogenesis	64/1106	768/17910	0.00881434	0.0699219	0.0567027	DAAM2/PPARG/FN1/GPER1/DLX1/RAB17/EPHB2/CDC20/C1QA/CCR2/ASPM/NRG1/E2F1/HGF/CYFIP1/SPOCK1/FKBP1B/JAG1/CDK1/ITSN1/TIMP2/S100A9/CTSZ/LDLR/TLR2/DAB2IP/GRN/SCARB2/YWHAG/SRGAP2/FES/SPINT1/SEMA3G/SMARCD3/CTNNA1/CD38/CCDC88A/TP73/PTPRO/FZD1/CDK5/LGALS1/RHEB/YWHAH/TSPO/XRCC2/ILK/MAPK6/ARSB/EZH2/SNAPIN/P2RX4/NME2/NME1/MAP2K1/EIF4G1/APP/MEF2C/HMGB2/DNMT3B/VIM/SNX3/ID2/CAMK1	64	BP
GO:0045926	negative regulation of growth	25/1106	244/17910	0.00898853	0.0712252	0.0577596	WFDC1/ALOX15B/PPARG/IL10/ACVRL1/WNT11/MT1E/SH3BP4/CD36/ACVR1B/SEMA3G/PPT1/ADAM15/TP73/MT2A/ENO1/CDK5/MT1F/EAF2/MT1X/IRF8/HSPA1B/G6PD/HYAL2/FBP1	25	BP
GO:0007143	female meiotic nuclear division	6/1106	30/17910	0.00904013	0.0713199	0.0578364	TRIP13/TOP2A/TTK/NCAPH/PLK1/AURKA	6	BP
GO:0010743	regulation of macrophage derived foam cell differentiation	6/1106	30/17910	0.00904013	0.0713199	0.0578364	ALOX15B/PPARG/LPL/MSR1/IL18/CD36	6	BP
GO:0046596	regulation of viral entry into host cell	6/1106	30/17910	0.00904013	0.0713199	0.0578364	NECTIN2/IFITM3/FCN1/LGALS9/LGALS1/SNX3	6	BP
GO:0046633	alpha-beta T cell proliferation	6/1106	30/17910	0.00904013	0.0713199	0.0578364	CCR2/EBI3/IL18/SH3RF1/LGALS9/IL15	6	BP
GO:0007098	centrosome cycle	14/1106	112/17910	0.00905422	0.0713528	0.0578631	PCLAF/CDK1/PLK1/AURKA/KIF11/FES/NEK2/CNTLN/XRCC2/STIL/BRCA2/POC1A/NUBP1/SLC16A1	14	BP
GO:0005536	glucose binding	4/1092	11/16967	0.00390592	0.0714618	0.0633517	HK3/HK1/HK2/G6PD	4	MF
GO:0048713	regulation of oligodendrocyte differentiation	7/1106	39/17910	0.00908153	0.0714897	0.0579741	DAAM2/PPARG/DLX1/TLR2/TP73/RHEB/ID2	7	BP
GO:0042102	positive regulation of T cell proliferation	12/1106	90/17910	0.00920108	0.0723517	0.0586731	IGFBP2/CCR2/EBI3/IL18/IL21/CD1D/PNP/LGALS9/HAVCR2/IL15/PYCARD/AIF1	12	BP
GO:0001944	vasculature development	65/1106	784/17910	0.00929172	0.0729666	0.0591718	PPARG/FN1/CREB3L1/SPRY2/GPER1/CXCL10/MMP2/CDH5/MMP19/IL10/CAV1/ACVRL1/GJA4/EPHB2/STARD13/E2F8/WNT11/ANG/CCR2/F3/C3AR1/IL18/FZD5/SMAD1/MFGE8/CALCRL/E2F2/E2F7/ARHGAP24/HGF/SASH1/SERPINE1/FLT1/JAG1/NIBAN2/HMOX1/SPHK1/ANXA2/C5/MYO1E/LDLR/CYBB/DAB2IP/JUP/GRN/DYSF/COL8A2/MMP14/SPINT1/SYK/TYMP/HDAC9/ADAM15/CLIC4/GPX1/CTSH/HK2/HPSE/PKM/MAP2K1/BAK1/ITGB2/MEF2C/PRDM1/PLCD3	65	BP
GO:0071236	cellular response to antibiotic	17/1106	147/17910	0.00929956	0.0729666	0.0591718	MET/IL10/PYCR1/PLA2G4A/HGF/CDK1/SPHK1/CYBB/TRPM2/NET1/KCNMB1/SIRPA/CST3/EZH2/PSAP/MEF2C/PCNA	17	BP
GO:0006875	cellular metal ion homeostasis	42/1106	467/17910	0.00933004	0.073126	0.059301	GPER1/CXCL10/KCNMA1/CAV1/NTSR1/CXCL11/CCR2/C3AR1/TMEM38A/ANXA2P2/FKBP1B/NOL3/JPH4/HMOX1/CD36/ANXA2/S100A8/S100A9/FTL/TRPM2/CD38/MT2A/HEXB/CYBRD1/GSTO1/CDK5/MICU1/JAK2/YWHAE/P2RX7/HFE/OPRL1/SLC30A1/ATP6V0D1/GRINA/P2RX4/APP/BAK1/NUBP1/TPCN2/ATP6AP1/MCOLN1	42	BP
GO:0048545	response to steroid hormone	35/1106	374/17910	0.00942217	0.0737677	0.0598214	SDC1/PPARG/FLT3/IGFBP2/GPER1/AREG/IL10/CAV1/ZNF366/MAOB/TYMS/IDH1/ADAM9/DDIT4/CYBB/TLR2/FHL2/PPARGC1B/CD38/PADI2/RXRA/CATSPER1/JAK2/GLB1/YWHAH/NRIP1/TSPO/SRD5A1/EIF4EBP1/PER1/AIF1/HMGB2/DNMT3B/PCNA/PTGER2	35	BP
GO:0000281	mitotic cytokinesis	10/1106	69/17910	0.00948867	0.0742076	0.0601781	KIF20A/KIF4A/CEP55/ESPL1/KIF23/ANLN/PLK1/CENPA/CIT/BRCA2	10	BP
GO:0002534	cytokine production involved in inflammatory response	8/1106	49/17910	0.00969637	0.0754566	0.061191	IL1R2/SIRPA/MYD88/ABCD1/PER1/CHID1/IL17RA/PYCARD	8	BP
GO:2001238	positive regulation of extrinsic apoptotic signaling pathway	8/1106	49/17910	0.00969637	0.0754566	0.061191	GPER1/CAV1/TIMP3/LTBR/CTNNA1/TNFSF10/PYCARD/HYAL2	8	BP
GO:0032799	low-density lipoprotein receptor particle metabolic process	5/1106	22/17910	0.00970081	0.0754566	0.061191	PPARG/ANXA2/AP2S1/CLTA/FURIN	5	BP
GO:0046835	carbohydrate phosphorylation	5/1106	22/17910	0.00970081	0.0754566	0.061191	PFKFB3/HK3/GALK1/HK1/HK2	5	BP
GO:1900016	negative regulation of cytokine production involved in inflammatory response	5/1106	22/17910	0.00970081	0.0754566	0.061191	IL1R2/SIRPA/ABCD1/CHID1/PYCARD	5	BP
GO:0061900	glial cell activation	9/1106	59/17910	0.0097622	0.0756071	0.0613131	C1QA/SPHK1/LDLR/TLR2/GRN/ITGAM/APP/ITGB2/AIF1	9	BP
GO:0072413	signal transduction involved in mitotic cell cycle checkpoint	9/1106	59/17910	0.0097622	0.0756071	0.0613131	E2F8/E2F1/E2F7/GTSE1/CDK1/AURKA/CCNB1/TFDP1/PCNA	9	BP
GO:1902402	signal transduction involved in mitotic DNA damage checkpoint	9/1106	59/17910	0.0097622	0.0756071	0.0613131	E2F8/E2F1/E2F7/GTSE1/CDK1/AURKA/CCNB1/TFDP1/PCNA	9	BP
GO:1902403	signal transduction involved in mitotic DNA integrity checkpoint	9/1106	59/17910	0.0097622	0.0756071	0.0613131	E2F8/E2F1/E2F7/GTSE1/CDK1/AURKA/CCNB1/TFDP1/PCNA	9	BP
GO:0032637	interleukin-8 production	11/1106	80/17910	0.00988663	0.0764885	0.0620278	IL10/SERPINE1/TLR2/FCN1/TLR5/LGALS9/MYD88/HSPA1B/PYCARD/HYAL2/ANXA4	11	BP
GO:0032963	collagen metabolic process	13/1106	102/17910	0.00996257	0.0769932	0.0624371	ADAMTS2/PPARG/CREB3L1/MMP2/CTSL/CTSB/MMP14/ADAM15/CTSD/CST3/P2RX7/FURIN/VIM	13	BP
GO:0060333	interferon-gamma-mediated signaling pathway	12/1106	91/17910	0.0100211	0.0773623	0.0627365	PPARG/HLA-DQA2/OAS1/HLA-DQB2/OAS2/IRF5/IFNGR2/IFNGR1/MT2A/JAK2/IRF8/TRIM34	12	BP
GO:0071949	FAD binding	6/1092	25/16967	0.00430422	0.0776554	0.0688424	ACOX2/DDO/LDHD/DHCR24/QSOX1/SQLE	6	MF
GO:0006935	chemotaxis	48/1106	551/17910	0.0101483	0.0782608	0.0634651	CYP19A1/RNASE2/CXCL10/CH25H/MET/IL10/GRB10/EPHB2/CXCL11/CCR2/F3/NRG1/RAB13/C3AR1/HGF/ALCAM/SERPINE1/FLT1/NIBAN2/UNC5A/ITGA1/PLA2G7/S100A8/C5/S100A9/GFRA2/TRPM2/EXT1/DYSF/SYK/TYMP/DUSP3/PADI2/LGALS3/MPP1/PTPRO/LGALS9/CDK5/GAS6/CSF1R/PLP2/P2RX4/MAP2K1/IL17RA/APP/ITGB2/AIF1/HMGB2	48	BP
GO:0070585	protein localization to mitochondrion	15/1106	125/17910	0.0101681	0.0783288	0.0635202	FZD5/E2F1/YWHAG/TFDP1/TP73/HK1/YWHAE/HK2/BMF/YWHAH/TSPO/TIMM8B/MTCH2/RHOU/LEPROT	15	BP
GO:0050542	icosanoid binding	3/1092	6/16967	0.00458877	0.0791214	0.0701421	PPARG/S100A8/S100A9	3	MF
GO:0050543	icosatetraenoic acid binding	3/1092	6/16967	0.00458877	0.0791214	0.0701421	PPARG/S100A8/S100A9	3	MF
GO:0070324	thyroid hormone binding	3/1092	6/16967	0.00458877	0.0791214	0.0701421	CRYM/CTSH/PKM	3	MF
GO:0038187	pattern recognition receptor activity	5/1092	18/16967	0.00462912	0.0791214	0.0701421	MARCO/CD36/TLR2/FCN1/SCARB1	5	MF
GO:0048468	cell development	146/1106	1971/17910	0.0103858	0.0795192	0.0644856	GLDN/SLC1A3/DAAM2/SDC1/PPARG/UCHL1/FN1/GPER1/DLX1/AREG/CDH5/MET/TYRO3/SDC4/GRB10/RAB17/EPHB2/CDC20/C1QA/HBZ/BVES/MERTK/ANG/CCR2/DMC1/ASPM/FAM20C/DOCK1/NRG1/RAB13/LAMC1/WNT5B/TYMS/TRIP13/KIF14/MYO7A/MYOF/ST14/NECTIN2/BHLHA15/RXFP2/FZD5/IL21/FZD2/WASF1/E2F1/HGF/ALCAM/CYFIP1/SPOCK1/FKBP1B/JAG1/NIBAN2/CDK1/ITSN1/STAC3/AURKA/UNC5A/ITGA1/CLEC5A/CCNB1/KNL1/ANXA2/TIMP2/S100A8/S100A9/MYO1E/CTSZ/LDLR/GFRA2…	146	BP
GO:0002420	natural killer cell mediated cytotoxicity directed against tumor cell target	3/1106	8/17910	0.0103999	0.0795192	0.0644856	NECTIN2/HAVCR2/PVR	3	BP
GO:0002858	regulation of natural killer cell mediated cytotoxicity directed against tumor cell target	3/1106	8/17910	0.0103999	0.0795192	0.0644856	NECTIN2/HAVCR2/PVR	3	BP
GO:0007042	lysosomal lumen acidification	3/1106	8/17910	0.0103999	0.0795192	0.0644856	GRN/PPT1/SNAPIN	3	BP
GO:0031666	positive regulation of lipopolysaccharide-mediated signaling pathway	3/1106	8/17910	0.0103999	0.0795192	0.0644856	CD180/SASH1/LY86	3	BP
GO:0071447	cellular response to hydroperoxide	3/1106	8/17910	0.0103999	0.0795192	0.0644856	MGST1/CD36/AIF1	3	BP
GO:1905820	positive regulation of chromosome separation	3/1106	8/17910	0.0103999	0.0795192	0.0644856	DLGAP5/ESPL1/CDT1	3	BP
GO:1903170	negative regulation of calcium ion transmembrane transport	7/1106	40/17910	0.0104357	0.0797075	0.0646383	NTSR1/FKBP1B/DYSF/SESTD1/GSTO1/YWHAE/OPRL1	7	BP
GO:0051015	actin filament binding	18/1092	143/16967	0.00478884	0.0797526	0.0707016	ANXA8/XIRP2/SHROOM1/MYO7A/MYO10/CYFIP1/TLN2/CAPG/MYO1E/CORO2B/CORO1C/CTNNA1/PICK1/AIF1/FSCN1/TPM4/ARPC1B/KPTN	18	MF
GO:1901981	phosphatidylinositol phosphate binding	18/1092	143/16967	0.00478884	0.0797526	0.0707016	ANXA8/SH3PXD2B/RPH3A/ADAP2/MYO10/FGD2/ANXA2/DAB2IP/LAPTM4B/RUFY4/PLEKHN1/BTK/SESTD1/KCNQ1/DENND1A/SDCBP/SNX3/PLEKHB2	18	MF
GO:0002703	regulation of leukocyte mediated immunity	20/1106	185/17910	0.0105016	0.0801259	0.0649776	IL10/CCR2/CLEC12B/NECTIN2/IL18/FZD5/IL21/HMOX1/FES/SYK/BTK/PRAM1/LGALS9/TNFSF13/P2RX7/HFE/ITGAM/HAVCR2/PVR/ITGB2	20	BP
GO:0042129	regulation of T cell proliferation	17/1106	149/17910	0.010576	0.0806082	0.0653687	VSIG4/IGFBP2/IL10/SDC4/CCR2/EBI3/IL18/IL21/CD1D/PNP/LGALS3/SH3RF1/LGALS9/HAVCR2/IL15/PYCARD/AIF1	17	BP
GO:0030262	apoptotic nuclear changes	6/1106	31/17910	0.0106373	0.0806376	0.0653925	GPER1/H1-0/CECR2/TOP2A/HMGB2/NMNAT1	6	BP
GO:0043523	regulation of neuron apoptotic process	22/1106	210/17910	0.0107193	0.0806376	0.0653925	NES/DLX1/TYRO3/MYBL2/KIF14/ITSN1/HMOX1/ITGA1/CTSZ/GRN/PPT1/GPX1/CDK5/JAK2/PRKCG/BACE1/ITGAM/XRCC2/ILK/G6PD/MEF2C/NMNAT1	22	BP
GO:0097435	supramolecular fiber organization	48/1106	553/17910	0.0108061	0.0806376	0.0653925	ADAMTS2/ARPIN/SH3PXD2B/MET/SDC4/NAV3/WNT11/KIF18B/ANG/SHROOM1/DIAPH3/DLC1/WASF1/EPS8/CYFIP1/CD36/CAPG/KIF2C/LDLR/FMN1/FES/CORO2B/PPARGC1B/CTNNA1/GPX1/CIT/AGFG1/PICK1/MAP10/JAK2/CST3/TUBG1/MEF2A/DIAPH2/S100A10/HSPA1B/ILK/APP/PYCARD/MEF2C/AIF1/MKKS/VIM/COLGALT1/CHP1/FSCN1/ARPC1B/KPTN	48	BP
GO:1904062	regulation of cation transmembrane transport	30/1106	312/17910	0.0108308	0.0806376	0.0653925	GPER1/CXCL10/CAV1/NTSR1/EPHB2/CXCL11/CCR2/NOS1AP/TMEM38A/KCNE1/NETO2/NETO1/FKBP1B/JPH4/STAC3/DYSF/KCNMB1/SESTD1/GSTO1/YWHAE/GLRX/OPRL1/YWHAH/PSEN2/KCNQ1/SLC30A1/G6PD/APP/MEF2C/CHP1	30	BP
GO:0030593	neutrophil chemotaxis	9/1106	60/17910	0.0108734	0.0806376	0.0653925	C3AR1/ITGA1/S100A8/S100A9/DYSF/SYK/LGALS3/MPP1/ITGB2	9	BP
GO:0050766	positive regulation of phagocytosis	9/1106	60/17910	0.0108734	0.0806376	0.0653925	PPARG/C2/MERTK/MFGE8/CD36/GAS6/IL15/PYCARD/IL15RA	9	BP
GO:0051785	positive regulation of nuclear division	9/1106	60/17910	0.0108734	0.0806376	0.0653925	DLGAP5/CDCA5/UBE2C/ESPL1/INSR/AURKA/SPHK1/CDT1/MACROH2A1	9	BP
GO:0008347	glial cell migration	8/1106	50/17910	0.0109353	0.0806376	0.0653925	CCR2/DAB2IP/MMP14/SRGAP2/HEXB/CDK5/TSPO/P2RX4	8	BP
GO:0051187	cofactor catabolic process	8/1106	50/17910	0.0109353	0.0806376	0.0653925	ALDH1L2/PRDX3/HMOX1/BLVRA/GPX1/PRDX1/CAT/ABCD1	8	BP
GO:0002339	B cell selection	2/1106	3/17910	0.0109609	0.0806376	0.0653925	BTK/BAK1	2	BP
GO:0002414	immunoglobulin transcytosis in epithelial cells	2/1106	3/17910	0.0109609	0.0806376	0.0653925	RAB17/FCGRT	2	BP
GO:0002519	natural killer cell tolerance induction	2/1106	3/17910	0.0109609	0.0806376	0.0653925	LGALS9/HAVCR2	2	BP
GO:0009177	pyrimidine deoxyribonucleoside monophosphate biosynthetic process	2/1106	3/17910	0.0109609	0.0806376	0.0653925	TYMS/SHMT1	2	BP
GO:0014054	positive regulation of gamma-aminobutyric acid secretion	2/1106	3/17910	0.0109609	0.0806376	0.0653925	NTSR1/P2RX7	2	BP
GO:0019860	uracil metabolic process	2/1106	3/17910	0.0109609	0.0806376	0.0653925	TYMS/DPYD	2	BP
GO:0030886	negative regulation of myeloid dendritic cell activation	2/1106	3/17910	0.0109609	0.0806376	0.0653925	IL10/HAVCR2	2	BP
GO:0032632	interleukin-3 production	2/1106	3/17910	0.0109609	0.0806376	0.0653925	SYK/HAVCR2	2	BP
GO:0033078	extrathymic T cell differentiation	2/1106	3/17910	0.0109609	0.0806376	0.0653925	IL15/PRDM1	2	BP
GO:0035983	response to trichostatin A	2/1106	3/17910	0.0109609	0.0806376	0.0653925	EZH2/MEF2C	2	BP
GO:0035984	cellular response to trichostatin A	2/1106	3/17910	0.0109609	0.0806376	0.0653925	EZH2/MEF2C	2	BP
GO:0042271	susceptibility to natural killer cell mediated cytotoxicity	2/1106	3/17910	0.0109609	0.0806376	0.0653925	NECTIN2/PVR	2	BP
GO:0046121	deoxyribonucleoside catabolic process	2/1106	3/17910	0.0109609	0.0806376	0.0653925	DPYD/DERA	2	BP
GO:0055095	lipoprotein particle mediated signaling	2/1106	3/17910	0.0109609	0.0806376	0.0653925	LPL/CD36	2	BP
GO:0055096	low-density lipoprotein particle mediated signaling	2/1106	3/17910	0.0109609	0.0806376	0.0653925	LPL/CD36	2	BP
GO:0071930	negative regulation of transcription involved in G1/S transition of mitotic cell cycle	2/1106	3/17910	0.0109609	0.0806376	0.0653925	E2F1/E2F7	2	BP
GO:0150062	complement-mediated synapse pruning	2/1106	3/17910	0.0109609	0.0806376	0.0653925	C1QA/ITGAM	2	BP
GO:0150064	vertebrate eye-specific patterning	2/1106	3/17910	0.0109609	0.0806376	0.0653925	C1QA/ITGAM	2	BP
GO:1905463	negative regulation of DNA duplex unwinding	2/1106	3/17910	0.0109609	0.0806376	0.0653925	TOP2A/MCM2	2	BP
GO:2000312	regulation of kainate selective glutamate receptor activity	2/1106	3/17910	0.0109609	0.0806376	0.0653925	NETO2/NETO1	2	BP
GO:2000361	regulation of prostaglandin-E synthase activity	2/1106	3/17910	0.0109609	0.0806376	0.0653925	ITGAM/ITGB2	2	BP
GO:2000363	positive regulation of prostaglandin-E synthase activity	2/1106	3/17910	0.0109609	0.0806376	0.0653925	ITGAM/ITGB2	2	BP
GO:2000520	regulation of immunological synapse formation	2/1106	3/17910	0.0109609	0.0806376	0.0653925	LGALS3/HAVCR2	2	BP
GO:2000645	negative regulation of receptor catabolic process	2/1106	3/17910	0.0109609	0.0806376	0.0653925	ANXA2/FURIN	2	BP
GO:2001189	negative regulation of T cell activation via T cell receptor contact with antigen bound to MHC molecule on antigen presenting cell	2/1106	3/17910	0.0109609	0.0806376	0.0653925	LGALS3/HAVCR2	2	BP
GO:0090087	regulation of peptide transport	59/1106	706/17910	0.0109755	0.0806629	0.065413	ALOX15B/IL1R2/FN1/GPER1/LPL/IL10/CABP1/ANG/FFAR4/FZD5/KCNE1/ADAM9/DERL3/FKBP1B/GTSE1/ITSN1/CD36/CLEC5A/S100A8/C5/GAPDH/TLR2/FCN1/JUP/UNC13B/SERPINB1/SYK/HDAC9/TLR5/CD38/LILRA5/ICA1/LGALS9/CDK5/JAK2/HK1/YWHAE/P2RX7/HFE/GAS6/CSF1R/PAX8/ITGAM/HAVCR2/IL17RA/PYCARD/ITGB2/HYAL2/ANXA4/AIF1/CASP1/ACSL3/CHP1/SNX3/UBE2J1/SLC16A1/CAMK1/RHOU/LEPROT	59	BP
GO:0010959	regulation of metal ion transport	34/1106	365/17910	0.0110916	0.0814329	0.0660375	GPER1/CXCL10/CAV1/NTSR1/CXCL11/NOS1AP/TMEM38A/KCNE1/NETO2/NETO1/FKBP1B/JPH4/STAC3/DYSF/KCNMB1/LILRA5/LGALS3/SESTD1/GSTO1/YWHAE/GLRX/P2RX7/HFE/OPRL1/YWHAH/TSPO/PSEN2/KCNQ1/SLC30A1/G6PD/PER1/P2RX4/BAK1/CHP1	34	BP
GO:0043025	neuronal cell body	40/1151	454/18675	0.0146456	0.0821725	0.0642523	SLC1A3/UCHL1/NTSR1/ACVRL1/RAB17/EPHB2/ANG/CCR2/TPX2/FZD5/MYO10/SORT1/ALCAM/CYFIP1/INSR/ITSN1/AURKA/UNC5A/ITGA1/TIMP2/CYBB/TRPM2/DAB2IP/PPT1/CIT/ROGDI/AGFG1/CDK5/CST3/P2RX7/TANC1/BACE1/SRD5A1/ILK/P2RX4/SLC38A7/APP/PYCARD/DENND1A/AIF1	40	CC
GO:0006066	alcohol metabolic process	32/1106	339/17910	0.011236	0.0824085	0.0668286	CES1/GPER1/APOC1/NTSR1/MYOF/SCD/ERLIN1/SPHK1/SPR/SULT1A1/SPTLC2/LDLR/ALDH3B1/DYSF/GALK1/CEBPA/CAT/RXRA/OCRL/SCARB1/HDLBP/NPC2/G6PD/IMPA2/ITPKC/ACER3/DHCR24/APP/SQLE/CHKA/PLCD3/GPD2	32	BP
GO:0099571	postsynaptic cytoskeleton	3/1151	9/18675	0.0148136	0.0825612	0.0645562	ITSN1/ACTB/KPTN	3	CC
GO:0002790	peptide secretion	50/1106	582/17910	0.0113146	0.0828514	0.0671877	ALOX15B/IL1R2/FN1/CPE/GPER1/LPL/IL10/FAM3B/ANG/FFAR4/FZD5/ADAM9/FKBP1B/ITSN1/NLRC4/CD36/CLEC5A/STEAP3/S100A8/C5/GAPDH/TLR2/FCN1/PNP/DYSF/UNC13B/SERPINB1/SYK/TMEM106A/HDAC9/TLR5/CD38/LILRA5/ICA1/LGALS9/JAK2/HK1/P2RX7/HFE/GAS6/CSF1R/PAX8/HAVCR2/IL17RA/PYCARD/HYAL2/ANXA4/AIF1/CASP1/SLC16A1	50	BP
GO:0019751	polyol metabolic process	14/1106	115/17910	0.0113194	0.0828514	0.0671877	GPER1/NTSR1/MYOF/SPHK1/SPR/SPTLC2/DYSF/GALK1/OCRL/IMPA2/ITPKC/ACER3/PLCD3/GPD2	14	BP
GO:0017014	protein nitrosylation	4/1106	15/17910	0.0114042	0.0830498	0.0673486	NOS1AP/S100A8/S100A9/GAPDH	4	BP
GO:0018119	peptidyl-cysteine S-nitrosylation	4/1106	15/17910	0.0114042	0.0830498	0.0673486	NOS1AP/S100A8/S100A9/GAPDH	4	BP
GO:0019377	glycolipid catabolic process	4/1106	15/17910	0.0114042	0.0830498	0.0673486	GM2A/NAGA/HEXB/PSAP	4	BP
GO:0060009	Sertoli cell development	4/1106	15/17910	0.0114042	0.0830498	0.0673486	SDC1/RAB13/HSD17B4/CST3	4	BP
GO:0090136	epithelial cell-cell adhesion	4/1106	15/17910	0.0114042	0.0830498	0.0673486	BVES/JUP/CTNNA1/SERPINB8	4	BP
GO:0017016	Ras GTPase binding	33/1092	320/16967	0.00506094	0.0832172	0.073773	DAAM2/CAV1/BIRC5/DOCK1/IQGAP3/DIAPH3/RPH3A/WASF1/EPS8/RAPGEF5/FGD4/CYFIP1/FGD2/ITSN1/SH3BP4/FGD6/RASGEF1B/RUSC2/NET1/SRGAP2/UNC13B/CORO1C/DENND5B/OCRL/DIAPH2/ARHGEF11/RAB34/CDC42BPB/DENND1A/SBF2/WDR41/RCBTB2/ATP6AP1	33	MF
GO:0030670	phagocytic vesicle membrane	10/1151	74/18675	0.015036	0.0832456	0.0650913	RAB20/CYBB/TLR2/RAB39A/ATP6V0A1/OCRL/RAB34/ATP6V0D1/HVCN1/MCOLN1	10	CC
GO:0000139	Golgi membrane	57/1151	691/18675	0.0151403	0.0832716	0.0651116	HLA-DQA2/GPER1/AREG/NMNAT2/CAV1/TPST1/CABP1/GASK1B/CHST13/ST6GALNAC3/FZD5/PKMYT1/SORT1/HLA-DQB2/PDGFC/F5/CTSZ/MARCHF1/GBGT1/EXT1/RAB39A/SCARB2/IFNGR2/GCNT1/ICA1/GALNT2/DSE/RHEB/CSGALNACT2/SEC23B/PSEN2/CLCN5/MAN2A2/SEC24D/SNAPIN/CLTA/FURIN/COPB2/ACER3/DHCR24/MGAT1/COPA/TRAPPC5/APP/PYCARD/QSOX1/HYAL2/AGTRAP/IL15RA/AP1B1/CHP1/SGMS1/UNC93B1/RHOU/LEPROT/AP1S1/NAPA	57	CC
GO:0050670	regulation of lymphocyte proliferation	21/1106	199/17910	0.0115364	0.0838523	0.0679995	VSIG4/IGFBP2/IL10/SDC4/MZB1/CCR2/EBI3/IL18/IL21/CD1D/PNP/CD38/LGALS3/SH3RF1/BTK/LGALS9/HAVCR2/IL15/PYCARD/MEF2C/AIF1	21	BP
GO:0031670	cellular response to nutrient	10/1106	71/17910	0.0115377	0.0838523	0.0679995	PPARG/LPL/CDKN2B/HMOX1/CYBB/FES/P2RX7/GAS6/IL15/P2RX4	10	BP
GO:0031267	small GTPase binding	34/1092	333/16967	0.00522691	0.0848719	0.0752399	DAAM2/CAV1/BIRC5/DOCK1/IQGAP3/DIAPH3/RPH3A/WASF1/EPS8/RAPGEF5/FGD4/CYFIP1/FGD2/ITSN1/SH3BP4/FGD6/RASGEF1B/RUSC2/NET1/SRGAP2/UNC13B/CORO1C/DENND5B/RNF152/OCRL/DIAPH2/ARHGEF11/RAB34/CDC42BPB/DENND1A/SBF2/WDR41/RCBTB2/ATP6AP1	34	MF
GO:0051004	regulation of lipoprotein lipase activity	5/1106	23/17910	0.011778	0.0854259	0.0692755	LPL/APOC1/SORT1/HDAC9/FURIN	5	BP
GO:0051125	regulation of actin nucleation	5/1106	23/17910	0.011778	0.0854259	0.0692755	ARPIN/WASF1/CYFIP1/FMN1/PICK1	5	BP
GO:0046470	phosphatidylcholine metabolic process	11/1106	82/17910	0.0118215	0.0855438	0.0693712	APOC1/PLBD1/PLA2G4A/LDLR/FABP5/SCARB1/PLA2G15/ACSL3/PCTP/CHKA/MBOAT1	11	BP
GO:0032649	regulation of interferon-gamma production	12/1106	93/17910	0.0118299	0.0855438	0.0693712	IL10/CCR2/EBI3/IL18/FZD5/IL21/SIRPA/LGALS9/GAS6/IRF8/HAVCR2/PYCARD	12	BP
GO:0046364	monosaccharide biosynthetic process	12/1106	93/17910	0.0118299	0.0855438	0.0693712	NLN/PGD/GAPDH/PCK2/ENO1/TKT/TALDO1/G6PD/G6PC3/FBP1/TPI1/GPD2	12	BP
GO:0033036	macromolecule localization	196/1106	2735/17910	0.0118684	0.0857363	0.0695273	CES1/CYP19A1/ALOX15B/PPARG/IL1R2/FN1/CPE/GPER1/LPL/SH3PXD2B/APOC1/IL10/CAV1/NTSR1/MSR1/FAM3B/EPHB2/APOL4/CABP1/KIF20A/CDCA5/WNT11/ANG/CEP55/RAB13/KIF14/FBN2/MYO7A/FFAR4/FZD5/TTK/RPH3A/ACOX2/KCNE1/BUB1B/CALCRL/SAPCD2/PLA2G4A/E2F1/IDH1/CLTCL1/ADAM9/CENPF/DERL3/HASPIN/FKBP1B/GTSE1/GM2A/TEX2/TLN2/CDK1/ITSN1/NLRC4/PLK1/STAC3/SH3BP4/CD36/AURKA/IGF2BP3/ESCO2/CLEC5A/KNL1/ANXA2/STEAP3/C5/AURKB/LDLR/GAPDH/…	196	BP
GO:0051384	response to glucocorticoid	16/1106	139/17910	0.0118958	0.0858418	0.0696129	SDC1/FLT3/IGFBP2/AREG/IL10/MAOB/TYMS/ADAM9/DDIT4/PPARGC1B/GLB1/SRD5A1/EIF4EBP1/AIF1/DNMT3B/PCNA	16	BP
GO:0007080	mitotic metaphase plate congression	7/1106	41/17910	0.0119308	0.0858418	0.0696129	CDCA5/KIF14/KIFC1/CCNB1/KIF2C/CDT1/CDCA8	7	BP
GO:0009163	nucleoside biosynthetic process	7/1106	41/17910	0.0119308	0.0858418	0.0696129	TK1/TYMP/PUDP/TK2/UPP1/NME2/NME1	7	BP
GO:0090317	negative regulation of intracellular protein transport	7/1106	41/17910	0.0119308	0.0858418	0.0696129	CABP1/KCNE1/DERL3/CD36/CDK5/CHP1/UBE2J1	7	BP
GO:0044306	neuron projection terminus	14/1151	120/18675	0.0158185	0.0864332	0.0675838	UCHL1/GPER1/NTSR1/CYFIP1/ITSN1/UNC13B/FSTL3/PRKCG/TANC1/ILK/ATP6V0D1/P2RX4/ACTB/AP1S1	14	CC
GO:0016408	C-acyltransferase activity	4/1092	12/16967	0.00556305	0.0870652	0.0771843	GCAT/SPTLC2/SPTSSA/HADHA	4	MF
GO:0016500	protein-hormone receptor activity	4/1092	12/16967	0.00556305	0.0870652	0.0771843	RXFP2/INSR/TSHR/PAX8	4	MF
GO:0035259	glucocorticoid receptor binding	4/1092	12/16967	0.00556305	0.0870652	0.0771843	FLT3/ETS2/YWHAH/NRIP1	4	MF
GO:0002698	negative regulation of immune effector process	14/1106	116/17910	0.0121653	0.0873569	0.0708415	VSIG4/HTRA1/IL10/CCR2/CLEC12B/IRAK3/HLX/HMOX1/GRN/LGALS3/LGALS9/HFE/HAVCR2/RIOK3	14	BP
GO:0032944	regulation of mononuclear cell proliferation	21/1106	200/17910	0.0121656	0.0873569	0.0708415	VSIG4/IGFBP2/IL10/SDC4/MZB1/CCR2/EBI3/IL18/IL21/CD1D/PNP/CD38/LGALS3/SH3RF1/BTK/LGALS9/HAVCR2/IL15/PYCARD/MEF2C/AIF1	21	BP
GO:0006213	pyrimidine nucleoside metabolic process	8/1106	51/17910	0.0122873	0.0878795	0.0712653	DPYD/TK1/TYMP/PUDP/TK2/UPP1/NME2/NME1	8	BP
GO:0009620	response to fungus	8/1106	51/17910	0.0122873	0.0878795	0.0712653	S100A8/S100A9/GAPDH/SYK/BTK/CARD9/IL17RA/BAK1	8	BP
GO:0050885	neuromuscular process controlling balance	8/1106	51/17910	0.0122873	0.0878795	0.0712653	SLC1A3/MYO7A/GM2A/JPH4/GAA/HEXB/PSAP/APP	8	BP
GO:0150077	regulation of neuroinflammatory response	8/1106	51/17910	0.0122873	0.0878795	0.0712653	C1QA/IL18/SPHK1/LDLR/GRN/ITGAM/APP/ITGB2	8	BP
GO:0009164	nucleoside catabolic process	6/1106	32/17910	0.0124244	0.088684	0.0719177	DPYD/PNP/TYMP/UPP1/ADA2/DERA	6	BP
GO:1990774	tumor necrosis factor secretion	6/1106	32/17910	0.0124244	0.088684	0.0719177	LPL/FZD5/TMEM106A/LILRA5/LGALS9/HAVCR2	6	BP
GO:0002688	regulation of leukocyte chemotaxis	13/1106	105/17910	0.0125609	0.0895694	0.0726357	CYP19A1/CXCL10/CCR2/C3AR1/SERPINE1/PLA2G7/C5/DYSF/PADI2/MPP1/LGALS9/GAS6/AIF1	13	BP
GO:0043627	response to estrogen	10/1106	72/17910	0.0126797	0.0901488	0.0731055	PPARG/IGFBP2/CAV1/ZNF366/HMOX1/MMP14/CTNNA1/SRD5A1/ARSB/ARPC1B	10	BP
GO:0050000	chromosome localization	10/1106	72/17910	0.0126797	0.0901488	0.0731055	DLGAP5/CDCA5/KIF14/KIFC1/CENPF/CCNB1/KIF2C/CDT1/CDCA8/SPAG5	10	BP
GO:0051303	establishment of chromosome localization	10/1106	72/17910	0.0126797	0.0901488	0.0731055	DLGAP5/CDCA5/KIF14/KIFC1/CENPF/CCNB1/KIF2C/CDT1/CDCA8/SPAG5	10	BP
GO:0005996	monosaccharide metabolic process	27/1106	277/17910	0.0127747	0.0907223	0.0735706	OTOGL/OAS1/INSR/NLN/PGD/GAPDH/FABP5/PFKFB3/HK3/PCK2/GAA/GALK1/FUCA2/ENO1/GSTO1/HK1/HK2/GLB1/TKT/PGM2/TALDO1/PKM/G6PD/G6PC3/FBP1/TPI1/GPD2	27	BP
GO:0051056	regulation of small GTPase mediated signal transduction	30/1106	316/17910	0.0127908	0.0907223	0.0735706	ARHGAP29/MET/EPHB2/STARD13/SRGAP1/IQSEC3/NRG1/KIF14/ARHGAP23/DLC1/ARHGAP24/FGD4/FGD2/ITSN1/FGD6/DEPDC1B/TIMP2/STARD8/DAB2IP/NET1/SRGAP2/ARHGAP31/JAK2/OCRL/FOXM1/ARHGEF11/DENND1A/FBP1/RHOT1/RHOU	30	BP
GO:0055065	metal ion homeostasis	46/1106	531/17910	0.0128041	0.0907223	0.0735706	GPER1/CXCL10/KCNMA1/CAV1/NTSR1/CXCL11/CCR2/KL/C3AR1/TMEM38A/ANXA2P2/FKBP1B/NOL3/JPH4/HMOX1/CD36/TMTC2/ANXA2/STEAP3/S100A8/S100A9/FTL/TRPM2/CD38/MT2A/HEXB/CYBRD1/GSTO1/CDK5/MICU1/JAK2/YWHAE/P2RX7/HFE/OPRL1/SLC30A1/ATP6V0D1/GRINA/P2RX4/APP/BAK1/NUBP1/HYAL2/TPCN2/ATP6AP1/MCOLN1	46	BP
GO:0010810	regulation of cell-substrate adhesion	21/1106	201/17910	0.012822	0.0907223	0.0735706	FN1/ACVRL1/SDC4/DOCK1/DLC1/SERPINE1/SPOCK1/JAG1/CD36/JUP/FMN1/MMP14/CORO2B/CORO1C/ADAM15/DUSP3/PTPRO/LGALS1/JAK2/S100A10/ILK	21	BP
GO:0015748	organophosphate ester transport	12/1106	94/17910	0.0128234	0.0907223	0.0735706	APOC1/LDLR/SCARB2/SLC37A2/P2RX7/ABCD1/SCARB1/NPC2/PRELID1/PCTP/G6PC3/ATP10D	12	BP
GO:0048029	monosaccharide binding	10/1092	62/16967	0.00589701	0.091193	0.0808437	SLC2A5/HK3/GALK1/LGALS9/HK1/HK2/TALDO1/G6PD/PLOD1/FBP1	10	MF
GO:0016469	proton-transporting two-sector ATPase complex	7/1151	44/18675	0.0171749	0.0922792	0.0721549	ATP6V1B2/ATP6V0A1/ATP6V0D1/ATP5PB/ATP6V1F/ATP5MF/ATP6AP1	7	CC
GO:0044438	microbody part	12/1151	98/18675	0.0172196	0.0922792	0.0721549	MPV17L/MGST1/CRYM/ACOX2/IDH1/DDO/HSD17B4/CAT/PRDX5/ABCD1/ACSL3/ECH1	12	CC
GO:0044439	peroxisomal part	12/1151	98/18675	0.0172196	0.0922792	0.0721549	MPV17L/MGST1/CRYM/ACOX2/IDH1/DDO/HSD17B4/CAT/PRDX5/ABCD1/ACSL3/ECH1	12	CC
GO:0001952	regulation of cell-matrix adhesion	14/1106	117/17910	0.0130595	0.0923016	0.0748514	ACVRL1/SDC4/DLC1/SERPINE1/JAG1/CD36/JUP/FMN1/MMP14/CORO1C/ADAM15/DUSP3/S100A10/ILK	14	BP
GO:0005813	centrosome	41/1151	473/18675	0.0173947	0.0926241	0.0724245	DLGAP5/CDC20/DTL/ASPM/CEP55/CDC45/PCLAF/CCNB2/ESPL1/KIF23/CKAP2L/E2F1/HMMR/CENPF/HASPIN/KIF15/CDK1/PLK1/AURKA/CCNB1/CLIC4/NEK2/CNTLN/MAP10/TUBG1/PSEN2/DYNLL1/HSPA1B/XRCC2/ATP6V0D1/STIL/BRCA2/NME1/POC1A/RILPL2/SPAG5/MKKS/CEP170/SLC16A1/PCNA/CCT5	41	CC
GO:0032102	negative regulation of response to external stimulus	32/1106	343/17910	0.0131645	0.0929015	0.0753379	WFDC1/CYP19A1/PPARG/IL1R2/GPER1/PBK/CDH5/HTRA1/SIGLEC11/IL10/TYRO3/FFAR4/CALCRL/HGF/SERPINE1/C5/LDLR/GRN/GPX1/DUSP3/PADI2/SIRPA/PTPRO/ACP5/BACE1/ABCD1/HAVCR2/CHID1/PYCARD/RIOK3/AIF1/MKKS	32	BP
GO:0032868	response to insulin	25/1106	252/17910	0.0131702	0.0929015	0.0753379	PPARG/LPL/IL10/GRB10/MZB1/KL/RAB13/SORT1/CYFIP1/INSR/GGH/TLR2/YWHAG/ATP6V1B2/HDAC9/GCNT1/ATP6V0A1/CAT/SRD5A1/EIF4EBP1/ATP6V0D1/TNFSF10/ATP6V1F/ATP6AP1/HADHA	25	BP
GO:0042098	T cell proliferation	19/1106	177/17910	0.0133114	0.093622	0.0759222	VSIG4/IGFBP2/IL10/SDC4/CCR2/EBI3/IL18/IL21/CD1D/FKBP1B/PNP/LGALS3/SH3RF1/LGALS9/P2RX7/HAVCR2/IL15/PYCARD/AIF1	19	BP
GO:0043112	receptor metabolic process	19/1106	177/17910	0.0133114	0.093622	0.0759222	PPARG/IL10/CAV1/BVES/NRG1/CALCRL/CD36/ANXA2/SYK/CDK5/PICK1/AP2S1/GRK3/PHETA2/TBC1D16/CLTA/FURIN/ITGB2/SDCBP	19	BP
GO:2000045	regulation of G1/S transition of mitotic cell cycle	19/1106	177/17910	0.0133114	0.093622	0.0759222	E2F8/KIF14/CDKN2B/E2F1/CDC6/E2F7/GTSE1/CDK1/AURKA/CCNB1/TFDP1/NACC2/SLFN11/EZH2/UBE2E2/EIF4G1/AIF1/ID2/PCNA	19	BP
GO:0032729	positive regulation of interferon-gamma production	9/1106	62/17910	0.0133765	0.0939881	0.0762191	CCR2/EBI3/IL18/FZD5/IL21/LGALS9/IRF8/HAVCR2/PYCARD	9	BP
GO:0030665	clathrin-coated vesicle membrane	13/1151	110/18675	0.0177698	0.0940224	0.0735179	HLA-DQA2/AREG/FZD5/FZD2/CLTCL1/HLA-DQB2/LDLR/SCARB2/AP2S1/CLTA/DENND1A/AP1B1/AP1S1	13	CC
GO:0043933	protein-containing complex subunit organization	149/1106	2032/17910	0.013496	0.0946398	0.0767475	ADAMTS2/NES/HBE1/FN1/LPL/ARPIN/SH3PXD2B/APOC1/AREG/MET/CAV1/MGST1/JCHAIN/NAV3/ME1/MZB1/KIF18B/ANG/LAMC1/H1-0/RRM2/KIF14/HJURP/UBE2C/TICRR/CENPW/DIAPH3/IRAK3/FZD5/FZD2/KCTD14/TMEM38A/SMAD1/WASF1/EPS8/CLTCL1/POLQ/KCTD12/CENPF/ASPH/CYFIP1/CCDC151/INSR/NOL3/CDK1/ANLN/CHRNA2/NLRC4/PDGFC/HMOX1/CD36/CAPG/PLA2G7/CCNB1/KIF2C/MRPL15/KNL1/SLC1A5/ANXA2/DDIT4/F5/RNU11/TK1/CTSZ/TRPM2/DAB2IP/JUP/RNU5D-1/KCTD3/F…	149	BP
GO:0051962	positive regulation of nervous system development	45/1106	519/17910	0.0135113	0.0946398	0.0767475	PPARG/FN1/GPER1/DLX1/EPHB2/CDC20/C1QA/CCR2/ASPM/SLITRK4/E2F1/HGF/CYFIP1/FKBP1B/ITSN1/TIMP2/S100A9/TLR2/DAB2IP/GRN/SCARB2/FES/SPINT1/SMARCD3/TP73/FZD1/RHEB/TSPO/XRCC2/ILK/MAPK6/ARSB/EZH2/AGRN/P2RX4/NME2/NME1/MAP2K1/EIF4G1/APP/MEF2C/DNMT3B/SNX3/ID2/CAMK1	45	BP
GO:0045807	positive regulation of endocytosis	16/1106	141/17910	0.0135182	0.0946398	0.0767475	PPARG/C2/MERTK/MFGE8/SERPINE1/ITSN1/CD36/ANXA2/SYK/PPT1/PICK1/HFE/GAS6/IL15/PYCARD/IL15RA	16	BP
GO:0001953	negative regulation of cell-matrix adhesion	7/1106	42/17910	0.0135745	0.0946398	0.0767475	ACVRL1/DLC1/SERPINE1/JAG1/MMP14/CORO1C/ADAM15	7	BP
GO:0034080	CENP-A containing nucleosome assembly	7/1106	42/17910	0.0135745	0.0946398	0.0767475	HJURP/CENPW/KNL1/CENPA/CENPU/CENPM/CENPN	7	BP
GO:0045429	positive regulation of nitric oxide biosynthetic process	7/1106	42/17910	0.0135745	0.0946398	0.0767475	NOS1AP/INSR/CD36/JAK2/P2RX4/ITGB2/AIF1	7	BP
GO:0061641	CENP-A containing chromatin organization	7/1106	42/17910	0.0135745	0.0946398	0.0767475	HJURP/CENPW/KNL1/CENPA/CENPU/CENPM/CENPN	7	BP
GO:1901659	glycosyl compound biosynthetic process	7/1106	42/17910	0.0135745	0.0946398	0.0767475	TK1/TYMP/PUDP/TK2/UPP1/NME2/NME1	7	BP
GO:0002683	negative regulation of immune system process	40/1106	451/17910	0.0135998	0.0947243	0.076816	CYP19A1/VSIG4/C1QC/PPARG/GPER1/HTRA1/IL10/TYRO3/SDC4/MERTK/CCR2/CLEC12B/HOXA9/IRAK3/HLX/MAFB/MILR1/CD68/TICAM2/HMOX1/C5/SAMSN1/LDLR/DAB2IP/GRN/HMGB3/GPX1/DUSP3/PADI2/LGALS3/BTK/LGALS9/FSTL3/SOCS6/HFE/HAVCR2/NME2/NME1/RIOK3/ID2	40	BP
GO:0051784	negative regulation of nuclear division	8/1106	52/17910	0.013758	0.0957339	0.0776348	CDC20/TRIP13/TTK/CENPF/PLK1/CCNB1/AURKB/CDT1	8	BP
GO:0010971	positive regulation of G2/M transition of mitotic cell cycle	5/1106	24/17910	0.0141376	0.0979022	0.0793931	DTL/CDK1/CCNB1/SMARCD3/APP	5	BP
GO:0150078	positive regulation of neuroinflammatory response	5/1106	24/17910	0.0141376	0.0979022	0.0793931	C1QA/IL18/ITGAM/APP/ITGB2	5	BP
GO:1901032	negative regulation of response to reactive oxygen species	5/1106	24/17910	0.0141376	0.0979022	0.0793931	MET/IL10/PYCR1/HGF/PSAP	5	BP
GO:1903206	negative regulation of hydrogen peroxide-induced cell death	5/1106	24/17910	0.0141376	0.0979022	0.0793931	MET/IL10/PYCR1/HGF/PSAP	5	BP
GO:2001039	negative regulation of cellular response to drug	5/1106	24/17910	0.0141376	0.0979022	0.0793931	MET/IL10/PYCR1/HGF/PSAP	5	BP
GO:0045766	positive regulation of angiogenesis	21/1106	203/17910	0.014219	0.0983709	0.0797732	CDH5/IL10/ACVRL1/F3/C3AR1/SMAD1/HGF/SASH1/SERPINE1/FLT1/HMOX1/SPHK1/C5/CYBB/JUP/GRN/HDAC9/CTSH/HK2/PKM/ITGB2	21	BP
GO:0046683	response to organophosphorus	15/1106	130/17910	0.014277	0.0986775	0.0800219	SDC1/AREG/MMP19/TYMS/KCNE1/PPARGC1B/P2RX7/SRD5A1/KCNQ1/PER1/P2RX4/NME1/APP/CRLS1/NDUFS4	15	BP
GO:0006869	lipid transport	31/1106	332/17910	0.0143453	0.0987204	0.0800567	CES1/CYP19A1/PPARG/APOC1/CAV1/NTSR1/MSR1/APOL4/PLA2G4A/GM2A/TEX2/CD36/ANXA2/LDLR/SCARB2/SYK/PLIN2/RXRA/P2RX7/ABCD1/SCARB1/TSPO/HDLBP/NPC2/PSAP/P2RX4/PRELID1/ACSL3/PCTP/CHKA/ATP10D	31	BP
GO:1901568	fatty acid derivative metabolic process	17/1106	154/17910	0.0143786	0.0987204	0.0800567	ALOX15B/ELOVL3/PLA2G4A/PTGR1/SCD/TLR2/FABP5/SYK/PPT1/FADS1/MGST2/GPX1/CBR1/HSD17B4/LTA4H/ABCD1/ACSL3	17	BP
GO:0006921	cellular component disassembly involved in execution phase of apoptosis	6/1106	33/17910	0.0144121	0.0987204	0.0800567	GPER1/H1-0/CECR2/TOP2A/HMGB2/NMNAT1	6	BP
GO:0010039	response to iron ion	6/1106	33/17910	0.0144121	0.0987204	0.0800567	C1QA/HMOX1/CCNB1/CYBRD1/HFE/G6PD	6	BP
GO:0043094	cellular metabolic compound salvage	6/1106	33/17910	0.0144121	0.0987204	0.0800567	TK1/PNP/TYMP/PUDP/TK2/UPP1	6	BP
GO:0002218	activation of innate immune response	30/1106	319/17910	0.0144417	0.0987204	0.0800567	CAV1/TYRO3/MARCO/IRAK3/CTSL/TICAM2/CTSB/NLRC4/CD36/S100A8/S100A9/TLR2/DAB2IP/FCN1/SYK/TLR5/BTK/MYD88/CARD9/ITGAM/HAVCR2/HSPA1B/PSMA6/PYCARD/ITGB2/RIOK3/PSMB7/PSMB2/UNC93B1/PSMD1	30	BP
GO:0030214	hyaluronan catabolic process	4/1106	16/17910	0.0144753	0.0987204	0.0800567	HMMR/HEXB/HYAL2/CHP1	4	BP
GO:0030397	membrane disassembly	4/1106	16/17910	0.0144753	0.0987204	0.0800567	CCNB2/CDK1/PLK1/CCNB1	4	BP
GO:0032695	negative regulation of interleukin-12 production	4/1106	16/17910	0.0144753	0.0987204	0.0800567	IL10/IRAK3/LILRA5/ACP5	4	BP
GO:0036035	osteoclast development	4/1106	16/17910	0.0144753	0.0987204	0.0800567	FAM20C/ANXA2/SIGLEC15/ATP6AP1	4	BP
GO:0051081	nuclear envelope disassembly	4/1106	16/17910	0.0144753	0.0987204	0.0800567	CCNB2/CDK1/PLK1/CCNB1	4	BP
GO:0051382	kinetochore assembly	4/1106	16/17910	0.0144753	0.0987204	0.0800567	CENPW/CENPF/CENPA/CENPN	4	BP
GO:0060192	negative regulation of lipase activity	4/1106	16/17910	0.0144753	0.0987204	0.0800567	ANXA8/APOC1/SORT1/HDAC9	4	BP
GO:0097067	cellular response to thyroid hormone stimulus	4/1106	16/17910	0.0144753	0.0987204	0.0800567	CTSL/LMO2/CTSB/CTSH	4	BP
GO:0034765	regulation of ion transmembrane transport	40/1106	453/17910	0.0145392	0.0990624	0.080334	GPER1/CXCL10/KCNMA1/CAV1/NTSR1/EPHB2/CXCL11/CCR2/KCNK13/NOS1AP/TMEM38A/KCNE1/NETO2/NETO1/FKBP1B/JPH4/STAC3/CYBB/DYSF/KCNMB1/CLIC4/SESTD1/KCNK5/GSTO1/CATSPER1/YWHAE/GLRX/P2RX7/OPRL1/YWHAH/PSEN2/KCNQ1/SLC30A1/G6PD/HVCN1/APP/CLIC1/MEF2C/CHP1/TPCN2	40	BP
GO:1901654	response to ketone	20/1106	191/17910	0.0145637	0.0991354	0.0803932	PTGFR/PPARG/CAV1/MAOB/TYMS/DDIT4/CYBB/TLR2/ADAM15/CD38/CATSPER1/GLB1/PSPH/TSPO/SRD5A1/EIF4EBP1/NME1/DNMT3B/PCNA/PTGER2	20	BP
GO:0030173	integral component of Golgi membrane	6/1151	35/18675	0.01887	0.0992157	0.0775786	TPST1/GALNT2/CSGALNACT2/ACER3/QSOX1/SGMS1	6	CC

## Sheet: GO Health vs.Vaccine
ID	Description	GeneRatio	BgRatio	pvalue	p.adjust	qvalue	geneID	Count	ONT
GO:0031982	vesicle	732/2431	3756/18675	9.47498e-37	1.05078e-33	8.41778e-34	MGAM/CMTM6/MMP25/MAN1A2/H3C1/CPD/TAX1BP1/H2AC12/AHNAK/H2BC5/TNF/SLK/SORL1/NIBAN1/ENO3/BPTF/CTSS/BIRC6/GOLGA4/TBC1D5/ADGRG3/CLIP1/NIPBL/C5AR1/IQGAP2/IQGAP1/TAB2/VPS13D/LAMP2/CD44/H2AC20/STXBP5/HBS1L/UHRF1BP1L/LYZ/ERAP1/SEC24A/A2M/ANXA1/PARP4/IGF2R/TAOK1/PHACTR2/UBA52/TXNRD1/H2AJ/IGHG1/SEPTIN7/C1orf35/NRAS/CD19/CPNE5/F5/MIB1/DYSF/DNAJC3/CD79A/H4C5/PICALM/ATP11B/YPEL5/S100A12/MPP5/RALB/ATP6AP2/CIB1/…	732	CC
GO:0043230	extracellular organelle	474/2431	2187/18675	2.54848e-33	1.41313e-30	1.13206e-30	MGAM/MAN1A2/H3C1/CPD/TAX1BP1/H2AC12/AHNAK/H2BC5/SLK/SORL1/NIBAN1/ENO3/BPTF/GOLGA4/NIPBL/IQGAP2/IQGAP1/VPS13D/LAMP2/CD44/H2AC20/HBS1L/LYZ/ERAP1/A2M/ANXA1/PARP4/IGF2R/TAOK1/UBA52/TXNRD1/H2AJ/IGHG1/SEPTIN7/NRAS/CD19/CPNE5/F5/DYSF/DNAJC3/H4C5/MPP5/RALB/ATP6AP2/CIB1/H2BC8/DYNC1H1/H3C13/MME/IGHG3/RAP1A/ACTR2/UGGT1/PRKAR2A/SYNE2/VPS4B/CPNE3/HBA2/LYPLA1/TMEM256/APPL1/UBL3/MYH10/SOD2/H2AC21/MAN1A1/CR1/KLK…	474	CC
GO:1903561	extracellular vesicle	472/2431	2185/18675	8.51374e-33	3.14725e-30	2.52126e-30	MGAM/MAN1A2/H3C1/CPD/TAX1BP1/H2AC12/AHNAK/H2BC5/SLK/SORL1/NIBAN1/ENO3/BPTF/GOLGA4/NIPBL/IQGAP2/IQGAP1/VPS13D/LAMP2/CD44/H2AC20/HBS1L/LYZ/ERAP1/A2M/ANXA1/PARP4/IGF2R/TAOK1/UBA52/TXNRD1/H2AJ/IGHG1/SEPTIN7/NRAS/CD19/CPNE5/F5/DYSF/DNAJC3/H4C5/MPP5/RALB/ATP6AP2/CIB1/H2BC8/DYNC1H1/H3C13/MME/IGHG3/RAP1A/ACTR2/UGGT1/PRKAR2A/SYNE2/VPS4B/CPNE3/HBA2/LYPLA1/TMEM256/APPL1/UBL3/MYH10/SOD2/H2AC21/MAN1A1/CR1/KLK…	472	CC
GO:0070062	extracellular exosome	466/2431	2162/18675	4.23721e-32	1.17477e-29	9.41107e-30	MGAM/MAN1A2/H3C1/CPD/TAX1BP1/H2AC12/AHNAK/H2BC5/SLK/SORL1/NIBAN1/ENO3/BPTF/GOLGA4/NIPBL/IQGAP2/IQGAP1/VPS13D/LAMP2/CD44/H2AC20/HBS1L/LYZ/ERAP1/A2M/ANXA1/PARP4/IGF2R/TAOK1/UBA52/TXNRD1/H2AJ/IGHG1/SEPTIN7/NRAS/CD19/CPNE5/DYSF/DNAJC3/H4C5/MPP5/RALB/ATP6AP2/CIB1/H2BC8/DYNC1H1/H3C13/MME/IGHG3/RAP1A/ACTR2/UGGT1/PRKAR2A/SYNE2/VPS4B/CPNE3/HBA2/LYPLA1/TMEM256/APPL1/UBL3/MYH10/SOD2/H2AC21/MAN1A1/CR1/KLK1/W…	466	CC
GO:0022626	cytosolic ribosome	60/2431	95/18675	4.34976e-30	9.64777e-28	7.72884e-28	UBA52/HBA2/RPL13/HBA1/RPS15/RPLP2/RPL35/RPS19/EIF2AK4/RPL36/RPS12/RPL21/RPL36A/RPLP1/RPL38/RPL8/RPL27A/RPL28/RPL18A/RPL37/RPL12/RPS21/RPL18/RPS29/RPL37A/RPS17/RPL35A/RPL23A/RPS11/RPS28/RPS9/RPS2/RPL27/RPL32/RPS27/RPS16/RPS18/RPS4X/RPS14/RPS13/RPL34/RPS23/RPL39L/RPS20/RPL13A/RPS5/RPL41/RPS24/RPL7/RPS8/RPL24/RPL23/RPL29/DDX3X/RPL19/RPL31/RPL26/RPL30/RPS10/RPS15A	60	CC
GO:0044391	ribosomal subunit	81/2431	173/18675	1.3812e-27	2.55293e-25	2.04515e-25	MRPL55/UBA52/MRPL52/MRPL17/MRPL4/MRPS24/HBA2/MRPL57/RPL13/HBA1/MRPL41/MRPL38/MRPL46/RPS15/RPLP2/RPL35/RPS19/RPL36/RPS12/MRPS34/NDUFAB1/RPL21/RPL36A/MRPS26/RPLP1/RPL38/RPL8/RPL27A/RPL28/RPL18A/RPL37/RPL12/MRPL58/RPS21/RPL18/MRPL28/MRPL23/RPS29/RPL37A/RPS17/MPV17L2/RPL35A/MRPS12/MRPL36/RPL23A/RPS11/RPS28/RPS9/MRPL12/RPS2/RPL27/RPL32/RPS27/RPS16/RPS18/RPS4X/RPS14/RPS13/RPL34/RPS23/RPL39L/RPS20/RPL13…	81	CC
GO:0001775	cell activation	319/2349	1342/17910	1.09546e-28	9.75723e-25	8.29434e-25	MGAM/CMTM6/MMP25/TNF/PRKDC/MARCHF7/DOCK11/GPR183/ITPR2/PAK2/CTSS/CSF1/ADGRG3/C5AR1/IQGAP2/ZBTB1/IQGAP1/PJA2/LAMP2/PIK3CG/CD44/CXCL8/LYZ/ANXA1/IGF2R/GATA2/KLF5/C1orf35/DOCK8/NRAS/CD19/DYSF/DNAJC3/CD79A/ATP11B/YPEL5/S100A12/ATP6AP2/DYNC1H1/MME/RAP1A/ACTR2/FPR2/CPPED1/CPNE3/AP3B1/RC3H1/RGCC/CR1/ATP6V1D/DNAJB9/GPS2/CKAP4/ENPP4/GNS/MAGT1/QPCT/MIF/PREX1/NME2/FPR1/SMAD7/SOS1/HSPB1/FKBP1B/PTGER4/PTPRC/MS…	319	BP
GO:0002376	immune system process	597/2349	3063/17910	3.41277e-28	1.51988e-24	1.292e-24	MGAM/CMTM6/MMP25/H3C1/NCOA6/TNF/PRKDC/MARCHF7/DOCK11/SETD2/GPR183/ERBIN/PTBP3/CDC73/PAK2/REST/CTSS/HCAR2/CSF1/ADGRG3/C5AR1/IQGAP2/ZBTB1/VPREB3/IQGAP1/TAB2/PJA2/RPS6KA3/TNRC6B/LAMP2/PIK3CG/SRPK2/ELF1/CD44/CXCL8/MED1/HIPK1/LYZ/ERAP1/SEC24A/IL1RAP/A2M/KAT6A/ANXA1/IGF2R/GATA2/UBA52/MS4A2/PPP2R3C/IGHG1/C1orf35/DOCK8/NRAS/TCF12/CD19/TRIB1/SENP1/DYSF/DNAJC3/CD79A/POU2AF1/H4C5/PICALM/ATP11B/YPEL5/S100A12…	597	BP
GO:0002274	myeloid leukocyte activation	185/2349	652/17910	6.45825e-26	1.91746e-22	1.62997e-22	MGAM/CMTM6/MMP25/TNF/CTSS/CSF1/ADGRG3/C5AR1/IQGAP2/IQGAP1/PJA2/LAMP2/PIK3CG/CD44/CXCL8/LYZ/IGF2R/GATA2/C1orf35/NRAS/DYSF/DNAJC3/ATP11B/YPEL5/S100A12/ATP6AP2/DYNC1H1/MME/RAP1A/ACTR2/FPR2/CPPED1/CPNE3/CR1/ATP6V1D/CKAP4/ENPP4/GNS/MAGT1/QPCT/MIF/PREX1/NME2/FPR1/PTPRC/MS4A3/PECAM1/LRG1/RAP2C/DNAJC13/TMEM30A/ROCK1/APAF1/CBL/SDCBP/DYNC1LI1/CYBA/FGL2/SCAMP1/S100A9/CANT1/LYN/LILRA2/VAMP7/MMP9/GAB2/FCGR3B/…	185	BP
GO:0045321	leukocyte activation	281/2349	1186/17910	5.62223e-25	1.25193e-21	1.06423e-21	MGAM/CMTM6/MMP25/TNF/PRKDC/MARCHF7/DOCK11/GPR183/PAK2/CTSS/CSF1/ADGRG3/C5AR1/IQGAP2/ZBTB1/IQGAP1/PJA2/LAMP2/PIK3CG/CD44/CXCL8/LYZ/ANXA1/IGF2R/GATA2/C1orf35/DOCK8/NRAS/CD19/DYSF/DNAJC3/CD79A/ATP11B/YPEL5/S100A12/ATP6AP2/DYNC1H1/MME/RAP1A/ACTR2/FPR2/CPPED1/CPNE3/AP3B1/RC3H1/CR1/ATP6V1D/DNAJB9/GPS2/CKAP4/ENPP4/GNS/MAGT1/QPCT/MIF/PREX1/NME2/FPR1/SMAD7/SOS1/FKBP1B/PTGER4/PTPRC/MS4A3/PECAM1/MZB1/LRG1/T…	281	BP
GO:0000184	nuclear-transcribed mRNA catabolic process, nonsense-mediated decay	62/2349	118/17910	1.0894e-24	1.94066e-21	1.6497e-21	UBA52/SMG1/RPL13/RPS15/RPLP2/RPL35/RPS19/RPL36/RPS12/RPL21/RPL36A/RPLP1/RPL38/RPL8/DCP2/RPL27A/RPL28/RPL18A/RPL37/RPL12/RPS21/RPL18/RPS29/RPL37A/RPS17/RPL35A/RPL23A/RPS11/SMG8/RPS28/RPS9/RPS2/RPL27/RPL32/PYM1/RPS27/RPS16/RPS18/RPS4X/RPS14/EIF3E/RPS13/SMG6/RPL34/RPS23/RPS20/RPL13A/RPS5/UPF3A/RPL41/RPS24/RPL7/RPS8/RPL24/RPL23/RPL29/RPL19/RPL31/RPL26/RPL30/RPS10/RPS15A	62	BP
GO:0005615	extracellular space	573/2431	3051/18675	2.34731e-23	3.7188e-21	2.97914e-21	MGAM/MAN1A2/H3C1/CPD/TAX1BP1/H2AC12/AHNAK/H2BC5/TNF/SLK/SORL1/NIBAN1/ENO3/BPTF/CTSS/GOLGA4/CSF1/NIPBL/IQGAP2/IQGAP1/VPS13D/LAMP2/CD44/H2AC20/HBS1L/LYZ/ERAP1/A2M/ANXA1/PARP4/IGF2R/TAOK1/UBA52/TXNRD1/H2AJ/IGHG1/SEPTIN7/NRAS/CD19/CPNE5/F5/DYSF/DNAJC3/H4C5/MPP5/RALB/ATP6AP2/CIB1/H2BC8/DYNC1H1/H3C13/MME/IGHG3/RAP1A/ACTR2/XYLT1/UGGT1/PRKAR2A/CTBS/SYNE2/VPS4B/CPNE3/HBA2/LYPLA1/TMEM256/SRGN/APPL1/UBL3/BM…	573	CC
GO:0030141	secretory granule	206/2431	806/18675	7.15743e-23	9.92198e-21	7.94851e-21	MGAM/CMTM6/MMP25/CTSS/ADGRG3/C5AR1/IQGAP2/IQGAP1/LAMP2/CD44/LYZ/A2M/IGF2R/PHACTR2/C1orf35/NRAS/F5/DNAJC3/ATP11B/YPEL5/S100A12/ATP6AP2/DYNC1H1/MME/RAP1A/ACTR2/FPR2/CPPED1/CPNE3/ABHD2/SRGN/CR1/ATP6V1D/CKAP4/ENPP4/GNS/CPA3/MAGT1/QPCT/MIF/NME2/FPR1/VPS33B/TMSB4X/NUDT1/PTPRC/STX3/MS4A3/PECAM1/LRG1/RAP2C/DNAJC13/TMEM30A/SYCN/ROCK1/DENND4C/APAF1/SDCBP/DYNC1LI1/REG1A/CYBA/FGL2/SCAMP1/ITPR1/S100A9/CANT1/S…	206	CC
GO:0006955	immune response	437/2349	2148/17910	9.08929e-24	1.34931e-20	1.147e-20	MGAM/CMTM6/MMP25/TNF/PRKDC/DOCK11/SETD2/GPR183/ERBIN/PAK2/CTSS/CSF1/ADGRG3/C5AR1/IQGAP2/ZBTB1/IQGAP1/TAB2/PJA2/RPS6KA3/LAMP2/PIK3CG/SRPK2/ELF1/CD44/MED1/LYZ/ERAP1/IL1RAP/A2M/ANXA1/IGF2R/GATA2/UBA52/MS4A2/PPP2R3C/IGHG1/C1orf35/NRAS/TCF12/CD19/DYSF/DNAJC3/CD79A/POU2AF1/ATP11B/YPEL5/S100A12/ATP6AP2/H2BC8/DYNC1H1/MME/IGHG3/TNFRSF13B/RAP1A/ACTR2/FOS/TREM1/FPR2/CPPED1/CHUK/CPNE3/APPL1/RC3H1/ROMO1/RGCC/…	437	BP
GO:0006613	cotranslational protein targeting to membrane	57/2349	106/17910	1.78624e-23	2.27287e-20	1.9321e-20	UBA52/RPL13/RPS15/RPLP2/RPL35/RPS19/TRAM1/RPL36/RPS12/RPL21/RPL36A/RPLP1/RPL38/RPL8/RPL27A/RPL28/RPL18A/RPL37/RPL12/RPS21/RPL18/RPS29/RPL37A/RPS17/RPL35A/RPL23A/RPS11/RPS28/RPS9/RPS2/RPL27/RPL32/RPS27/RPS16/RPS18/RPS4X/RPS14/RPS13/RPL34/RPS23/RPS20/RPL13A/RPS5/RPL41/RPS24/RPL7/RPS8/RPL24/RPL23/RPL29/RPL19/RPL31/SEC62/RPL26/RPL30/RPS10/RPS15A	57	BP
GO:0006614	SRP-dependent cotranslational protein targeting to membrane	56/2349	103/17910	2.10932e-23	2.31688e-20	1.96951e-20	UBA52/RPL13/RPS15/RPLP2/RPL35/RPS19/TRAM1/RPL36/RPS12/RPL21/RPL36A/RPLP1/RPL38/RPL8/RPL27A/RPL28/RPL18A/RPL37/RPL12/RPS21/RPL18/RPS29/RPL37A/RPS17/RPL35A/RPL23A/RPS11/RPS28/RPS9/RPS2/RPL27/RPL32/RPS27/RPS16/RPS18/RPS4X/RPS14/RPS13/RPL34/RPS23/RPS20/RPL13A/RPS5/RPL41/RPS24/RPL7/RPS8/RPL24/RPL23/RPL29/RPL19/RPL31/RPL26/RPL30/RPS10/RPS15A	56	BP
GO:0002263	cell activation involved in immune response	186/2349	688/17910	2.34107e-23	2.31688e-20	1.96951e-20	MGAM/CMTM6/MMP25/DOCK11/GPR183/CTSS/ADGRG3/C5AR1/IQGAP2/IQGAP1/LAMP2/PIK3CG/CD44/LYZ/ANXA1/IGF2R/GATA2/C1orf35/NRAS/CD19/DYSF/DNAJC3/ATP11B/YPEL5/S100A12/ATP6AP2/DYNC1H1/MME/RAP1A/ACTR2/FPR2/CPPED1/CPNE3/RC3H1/CR1/ATP6V1D/CKAP4/ENPP4/GNS/MAGT1/QPCT/MIF/NME2/FPR1/SMAD7/PTGER4/PTPRC/MS4A3/PECAM1/LRG1/TP53/RAP2C/DNAJC13/TMEM30A/ROCK1/APAF1/CBL/HLA-DMB/EIF2AK4/SDCBP/DYNC1LI1/CYBA/FGL2/SCAMP1/S100A9/C…	186	BP
GO:0002366	leukocyte activation involved in immune response	185/2349	684/17910	2.93455e-23	2.6138e-20	2.22192e-20	MGAM/CMTM6/MMP25/DOCK11/GPR183/CTSS/ADGRG3/C5AR1/IQGAP2/IQGAP1/LAMP2/PIK3CG/CD44/LYZ/ANXA1/IGF2R/GATA2/C1orf35/NRAS/CD19/DYSF/DNAJC3/ATP11B/YPEL5/S100A12/ATP6AP2/DYNC1H1/MME/RAP1A/ACTR2/FPR2/CPPED1/CPNE3/RC3H1/CR1/ATP6V1D/CKAP4/ENPP4/GNS/MAGT1/QPCT/MIF/NME2/FPR1/SMAD7/PTGER4/PTPRC/MS4A3/PECAM1/LRG1/TP53/RAP2C/DNAJC13/TMEM30A/ROCK1/APAF1/CBL/HLA-DMB/EIF2AK4/SDCBP/DYNC1LI1/CYBA/FGL2/SCAMP1/S100A9/C…	185	BP
GO:0044421	extracellular region part	608/2431	3312/18675	2.15725e-22	2.65822e-20	2.1295e-20	MGAM/MMP25/MAN1A2/H3C1/CPD/TAX1BP1/H2AC12/AHNAK/H2BC5/TNF/SLK/SORL1/ERBIN/NIBAN1/ENO3/BPTF/CTSS/GOLGA4/CSF1/MEGF9/NIPBL/IQGAP2/IQGAP1/VPS13D/LAMP2/SETX/CD44/H2AC20/HBS1L/LYZ/ERAP1/A2M/ANXA1/PARP4/IGF2R/TAOK1/UBA52/TXNRD1/H2AJ/IGHG1/SEPTIN7/NRAS/CD19/CPNE5/F5/DYSF/DNAJC3/H4C5/MPP5/RALB/ATP6AP2/CIB1/H2BC8/DYNC1H1/H3C13/MME/IGHG3/RAP1A/ACTR2/XYLT1/UGGT1/PRKAR2A/CTBS/SYNE2/VPS4B/CPNE3/HBA2/LYPLA1/TME…	608	CC
GO:0045047	protein targeting to ER	57/2349	108/17910	6.18052e-23	5.00454e-20	4.25421e-20	UBA52/RPL13/RPS15/RPLP2/RPL35/RPS19/TRAM1/RPL36/RPS12/RPL21/RPL36A/RPLP1/RPL38/RPL8/RPL27A/RPL28/RPL18A/RPL37/RPL12/RPS21/RPL18/RPS29/RPL37A/RPS17/RPL35A/RPL23A/RPS11/RPS28/RPS9/RPS2/RPL27/RPL32/RPS27/RPS16/RPS18/RPS4X/RPS14/RPS13/RPL34/RPS23/RPS20/RPL13A/RPS5/RPL41/RPS24/RPL7/RPS8/RPL24/RPL23/RPL29/RPL19/RPL31/SEC62/RPL26/RPL30/RPS10/RPS15A	57	BP
GO:0072599	establishment of protein localization to endoplasmic reticulum	58/2349	112/17910	9.14419e-23	6.78727e-20	5.76966e-20	UBA52/RPL13/RPS15/RPLP2/RPL35/RPS19/TRAM1/RPL36/RPS12/RPL21/RPL36A/RPLP1/RPL38/RPL8/RPL27A/RPL28/RPL18A/RPL37/RPL12/RPS21/RPL18/RPS29/RPL37A/RPS17/RPL35A/RPL23A/RPS11/RPS28/RPS9/RPS2/RPL27/RPL32/RPS27/RPS16/RPS18/RPS4X/RPS14/RPS13/RPL34/RPS23/RPS20/RPL13A/RPS5/RPL41/RPS24/RPL7/RPS8/RPL24/RPL23/RPL29/RPL19/RPL31/SEC62/RPL26/RPL30/RPS10/RPS15A/RYR2	58	BP
GO:0002443	leukocyte mediated immunity	208/2349	814/17910	1.02268e-22	7.00693e-20	5.95639e-20	MGAM/CMTM6/MMP25/TNF/CTSS/ADGRG3/C5AR1/IQGAP2/ZBTB1/IQGAP1/LAMP2/PIK3CG/CD44/LYZ/IGF2R/GATA2/IGHG1/C1orf35/NRAS/CD19/DNAJC3/ATP11B/YPEL5/S100A12/ATP6AP2/DYNC1H1/MME/IGHG3/RAP1A/ACTR2/FPR2/CPPED1/CPNE3/IL1R1/CR1/ATP6V1D/CKAP4/ENPP4/GNS/MAGT1/QPCT/MIF/NME2/FPR1/SMAD7/PTPRC/MS4A3/PECAM1/LRG1/RAP2C/DNAJC13/IGLC2/TMEM30A/ROCK1/APAF1/CBL/SDCBP/DYNC1LI1/CYBA/FGL2/SCAMP1/S100A9/CANT1/LYN/PLA2G1B/VAMP7/BC…	208	BP
GO:0000786	nucleosome	55/2431	106/18675	7.32839e-22	8.12718e-20	6.51069e-20	H3C1/H2AC12/H2BC5/SOS2/H1-3/H1-4/H2AC20/KAT6A/H2AJ/H4C5/H2BC8/H3C13/H1-5/H2AC21/H4C6/H2BC3/H4C2/SOS1/H2BC12/H4C11/H2BC14/H2AC11/H2AC8/H2BC7/H2AX/H2BC10/H2BC15/H2AC17/H4C12/SHPRH/H4C1/H2BC17/SLF1/H4C4/H2BC19P/H2BC11/H3-3A/H2AC4/H3C10/KDM1B/H2BC18/H2BC4/H4-16/H4C3/H2AC7/H2AC13/H3C4/H3C11/H3C7/H2AC16/H2BC9/H2AW/H3C3/H2BC13/H4C13	55	CC
GO:0036230	granulocyte activation	147/2349	506/17910	7.80667e-22	4.96671e-19	4.22206e-19	MGAM/CMTM6/MMP25/CTSS/ADGRG3/C5AR1/IQGAP2/IQGAP1/LAMP2/CD44/CXCL8/LYZ/IGF2R/C1orf35/NRAS/DNAJC3/ATP11B/YPEL5/S100A12/ATP6AP2/DYNC1H1/MME/RAP1A/ACTR2/FPR2/CPPED1/CPNE3/CR1/ATP6V1D/CKAP4/ENPP4/GNS/MAGT1/QPCT/MIF/PREX1/NME2/FPR1/PTPRC/MS4A3/PECAM1/LRG1/RAP2C/DNAJC13/TMEM30A/ROCK1/APAF1/SDCBP/DYNC1LI1/CYBA/FGL2/SCAMP1/S100A9/CANT1/LILRA2/VAMP7/MMP9/FCGR3B/PRCP/TTR/ANPEP/FCGR2A/CRISPLD2/CHI3L1/CST3/BS…	147	BP
GO:0044815	DNA packaging complex	56/2431	113/18675	5.57056e-21	5.18462e-19	4.15341e-19	H3C1/H2AC12/H2BC5/SOS2/H1-3/H1-4/H2AC20/KAT6A/H2AJ/H4C5/H2BC8/H3C13/H1-5/H2AC21/H4C6/H2BC3/H4C2/SOS1/H2BC12/H4C11/H2BC14/H2AC11/H2AC8/H2BC7/H2AX/H2BC10/H2BC15/H2AC17/H4C12/SHPRH/H4C1/H2BC17/SLF1/H4C4/H2BC19P/H2BC11/H3-3A/H2AC4/H3C10/SMC2/KDM1B/H2BC18/H2BC4/H4-16/H4C3/H2AC7/H2AC13/H3C4/H3C11/H3C7/H2AC16/H2BC9/H2AW/H3C3/H2BC13/H4C13	56	CC
GO:0005840	ribosome	91/2431	252/18675	5.61005e-21	5.18462e-19	4.15341e-19	MRPL55/UBA52/MRPL52/MRPL17/MRPL4/MRPS24/CHCHD1/HBA2/MRPL57/GADD45GIP1/MTG1/RPL13/HBA1/MRPL41/MRPL38/MRPL46/RPS15/RPLP2/RPL35/RPS19/CANX/EIF2AK4/RPL36/RPS12/MRPS34/NDUFAB1/MRPS23/RPL21/RPL36A/MRPS26/RPLP1/RPL38/RPL8/RPL27A/RPL28/RPL18A/RPL37/RPL12/MRPL58/RPS21/RPL18/MRPL28/MRPL23/RPS29/RPL37A/RPS17/MPV17L2/RPL35A/MRPS12/MRPL36/RPL23A/RPS11/RPS28/RPS9/MRPL12/RPS2/RPL27/RPL32/RPS27/EIF2AK2/RPS16/AUR…	91	CC
GO:0042119	neutrophil activation	145/2349	499/17910	1.46424e-21	8.69467e-19	7.39108e-19	MGAM/CMTM6/MMP25/CTSS/ADGRG3/C5AR1/IQGAP2/IQGAP1/LAMP2/CD44/CXCL8/LYZ/IGF2R/C1orf35/NRAS/DNAJC3/ATP11B/YPEL5/S100A12/ATP6AP2/DYNC1H1/MME/RAP1A/ACTR2/FPR2/CPPED1/CPNE3/CR1/ATP6V1D/CKAP4/ENPP4/GNS/MAGT1/QPCT/MIF/PREX1/NME2/FPR1/PTPRC/MS4A3/PECAM1/LRG1/RAP2C/DNAJC13/TMEM30A/ROCK1/APAF1/SDCBP/DYNC1LI1/CYBA/FGL2/SCAMP1/S100A9/CANT1/LILRA2/VAMP7/MMP9/FCGR3B/PRCP/TTR/ANPEP/FCGR2A/CRISPLD2/CHI3L1/CST3/BS…	145	BP
GO:0099503	secretory vesicle	221/2431	923/18675	1.21719e-20	1.03835e-18	8.31827e-19	MGAM/CMTM6/MMP25/CTSS/ADGRG3/C5AR1/IQGAP2/IQGAP1/LAMP2/CD44/STXBP5/LYZ/A2M/IGF2R/PHACTR2/C1orf35/NRAS/F5/DNAJC3/PICALM/ATP11B/YPEL5/S100A12/ATP6AP2/DYNC1H1/MME/RAP1A/ACTR2/FPR2/CPPED1/CPNE3/ABHD2/SRGN/CR1/ATP6V1D/RABAC1/CKAP4/ENPP4/GNS/CPA3/MAGT1/QPCT/NDEL1/MIF/NME2/FPR1/VPS33B/TMSB4X/NUDT1/PTPRC/STX3/MS4A3/PECAM1/LRG1/RAP2C/DNAJC13/TMEM30A/SYCN/ROCK1/DENND4C/APAF1/SDCBP/DYNC1LI1/REG1A/CYBA/FGL2/…	221	CC
GO:0002275	myeloid cell activation involved in immune response	152/2349	542/17910	6.77288e-21	3.69795e-18	3.14352e-18	MGAM/CMTM6/MMP25/CTSS/ADGRG3/C5AR1/IQGAP2/IQGAP1/LAMP2/PIK3CG/CD44/LYZ/IGF2R/GATA2/C1orf35/NRAS/DYSF/DNAJC3/ATP11B/YPEL5/S100A12/ATP6AP2/DYNC1H1/MME/RAP1A/ACTR2/FPR2/CPPED1/CPNE3/CR1/ATP6V1D/CKAP4/ENPP4/GNS/MAGT1/QPCT/MIF/NME2/FPR1/PTPRC/MS4A3/PECAM1/LRG1/RAP2C/DNAJC13/TMEM30A/ROCK1/APAF1/CBL/SDCBP/DYNC1LI1/CYBA/FGL2/SCAMP1/S100A9/CANT1/LYN/LILRA2/VAMP7/MMP9/GAB2/FCGR3B/PRCP/TTR/ANPEP/FCGR2A/CRIS…	152	BP
GO:0043299	leukocyte degranulation	150/2349	532/17910	7.05794e-21	3.69795e-18	3.14352e-18	MGAM/CMTM6/MMP25/CTSS/ADGRG3/C5AR1/IQGAP2/IQGAP1/LAMP2/PIK3CG/CD44/LYZ/IGF2R/GATA2/C1orf35/NRAS/DNAJC3/ATP11B/YPEL5/S100A12/ATP6AP2/DYNC1H1/MME/RAP1A/ACTR2/FPR2/CPPED1/CPNE3/CR1/ATP6V1D/CKAP4/ENPP4/GNS/MAGT1/QPCT/MIF/NME2/FPR1/PTPRC/MS4A3/PECAM1/LRG1/RAP2C/DNAJC13/TMEM30A/ROCK1/APAF1/CBL/SDCBP/DYNC1LI1/CYBA/FGL2/SCAMP1/S100A9/CANT1/LYN/VAMP7/MMP9/GAB2/FCGR3B/PRCP/TTR/ANPEP/FCGR2A/CRISPLD2/CHI3L1/…	150	BP
GO:0002283	neutrophil activation involved in immune response	141/2349	488/17910	9.59536e-21	4.7481e-18	4.03622e-18	MGAM/CMTM6/MMP25/CTSS/ADGRG3/C5AR1/IQGAP2/IQGAP1/LAMP2/CD44/LYZ/IGF2R/C1orf35/NRAS/DNAJC3/ATP11B/YPEL5/S100A12/ATP6AP2/DYNC1H1/MME/RAP1A/ACTR2/FPR2/CPPED1/CPNE3/CR1/ATP6V1D/CKAP4/ENPP4/GNS/MAGT1/QPCT/MIF/NME2/FPR1/PTPRC/MS4A3/PECAM1/LRG1/RAP2C/DNAJC13/TMEM30A/ROCK1/APAF1/SDCBP/DYNC1LI1/CYBA/FGL2/SCAMP1/S100A9/CANT1/LILRA2/VAMP7/MMP9/FCGR3B/PRCP/TTR/ANPEP/FCGR2A/CRISPLD2/CHI3L1/CST3/BST1/ATP8A1/MN…	141	BP
GO:0070972	protein localization to endoplasmic reticulum	60/2349	128/17910	1.17033e-20	5.4864e-18	4.66383e-18	UBA52/PPP1R15A/RPL13/RPS15/RPLP2/RPL35/RPS19/TRAM1/RPL36/RPS12/RPL21/RPL36A/RPLP1/RPL38/RPL8/RPL27A/RPL28/RPL18A/RPL37/RPL12/LRRK2/RPS21/RPL18/RPS29/RPL37A/RPS17/RPL35A/RPL23A/RPS11/RPS28/RPS9/RPS2/RPL27/RPL32/RPS27/RPS16/RPS18/RPS4X/RPS14/RPS13/RPL34/RPS23/RPS20/RPL13A/RPS5/RPL41/RPS24/RPL7/RPS8/RPL24/RPL23/RPL29/RPL19/RPL31/SEC62/RPL26/RPL30/RPS10/RPS15A/RYR2	60	BP
GO:0043312	neutrophil degranulation	140/2349	485/17910	1.45595e-20	6.48406e-18	5.51191e-18	MGAM/CMTM6/MMP25/CTSS/ADGRG3/C5AR1/IQGAP2/IQGAP1/LAMP2/CD44/LYZ/IGF2R/C1orf35/NRAS/DNAJC3/ATP11B/YPEL5/S100A12/ATP6AP2/DYNC1H1/MME/RAP1A/ACTR2/FPR2/CPPED1/CPNE3/CR1/ATP6V1D/CKAP4/ENPP4/GNS/MAGT1/QPCT/MIF/NME2/FPR1/PTPRC/MS4A3/PECAM1/LRG1/RAP2C/DNAJC13/TMEM30A/ROCK1/APAF1/SDCBP/DYNC1LI1/CYBA/FGL2/SCAMP1/S100A9/CANT1/VAMP7/MMP9/FCGR3B/PRCP/TTR/ANPEP/FCGR2A/CRISPLD2/CHI3L1/CST3/BST1/ATP8A1/MNDA/ARSB…	140	BP
GO:0002444	myeloid leukocyte mediated immunity	152/2349	549/17910	2.60659e-20	1.10557e-17	9.39809e-18	MGAM/CMTM6/MMP25/CTSS/ADGRG3/C5AR1/IQGAP2/IQGAP1/LAMP2/PIK3CG/CD44/LYZ/IGF2R/GATA2/C1orf35/NRAS/DNAJC3/ATP11B/YPEL5/S100A12/ATP6AP2/DYNC1H1/MME/RAP1A/ACTR2/FPR2/CPPED1/CPNE3/CR1/ATP6V1D/CKAP4/ENPP4/GNS/MAGT1/QPCT/MIF/NME2/FPR1/PTPRC/MS4A3/PECAM1/LRG1/RAP2C/DNAJC13/TMEM30A/ROCK1/APAF1/CBL/SDCBP/DYNC1LI1/CYBA/FGL2/SCAMP1/S100A9/CANT1/LYN/PLA2G1B/VAMP7/MMP9/GAB2/FCGR3B/PRCP/TTR/ANPEP/FCGR2A/CRISPLD2…	152	BP
GO:0002446	neutrophil mediated immunity	142/2349	499/17910	3.22726e-20	1.3066e-17	1.1107e-17	MGAM/CMTM6/MMP25/CTSS/ADGRG3/C5AR1/IQGAP2/IQGAP1/LAMP2/CD44/LYZ/IGF2R/C1orf35/NRAS/DNAJC3/ATP11B/YPEL5/S100A12/ATP6AP2/DYNC1H1/MME/RAP1A/ACTR2/FPR2/CPPED1/CPNE3/CR1/ATP6V1D/CKAP4/ENPP4/GNS/MAGT1/QPCT/MIF/NME2/FPR1/PTPRC/MS4A3/PECAM1/LRG1/RAP2C/DNAJC13/TMEM30A/ROCK1/APAF1/SDCBP/DYNC1LI1/CYBA/FGL2/SCAMP1/S100A9/CANT1/PLA2G1B/VAMP7/MMP9/FCGR3B/PRCP/TTR/ANPEP/FCGR2A/CRISPLD2/CHI3L1/CST3/BST1/ATP8A1/M…	142	BP
GO:0044445	cytosolic part	78/2431	207/18675	1.92561e-19	1.52536e-17	1.22197e-17	PTEN/ENO3/CIAO2B/STXBP5/UBA52/CHUK/HBA2/RPL13/HBA1/RPS15/RPLP2/BORCS6/RPL35/RPS19/APAF1/EIF2AK4/RPL36/RPS12/HPS3/NEDD4/RPL21/RPL36A/RPLP1/RPL38/RPL8/RPL27A/RPL28/RPL18A/RPL37/RPL12/PYCARD/LRRK2/RPS21/IFIT5/RPL18/FADD/RPS29/RPL37A/RPS17/RPL35A/AHSP/RPL23A/RPS11/RPS28/RPS9/RPS2/HBB/RPL27/RPL32/RPS27/RPS16/RPS18/RPS4X/RPS14/AHR/RPS13/RPL34/RPS23/RPL39L/RPS20/RPL13A/RPS5/RPL41/RPS24/RPL7/RPS8/RPL24/R…	78	CC
GO:0000956	nuclear-transcribed mRNA catabolic process	76/2349	197/17910	1.69062e-19	6.54712e-17	5.56551e-17	TNRC6B/HBS1L/UBA52/SMG1/PATL1/RC3H1/CSDE1/RPL13/PDE12/LSM7/RPS15/RPLP2/RPL35/RPS19/RPL36/RPS12/RPL21/ZFP36/RPL36A/RPLP1/RPL38/RPL8/DCP2/RPL27A/XRN1/TOB1/RPL28/RPL18A/RPL37/RPL12/RPS21/TENT4B/RPL18/TUT7/EXOSC4/RPS29/RPL37A/RPS17/RPL35A/RPL23A/RPS11/SMG8/RPS28/RPS9/RPS2/RPL27/RPL32/PYM1/RPS27/RPS16/RPS18/RPS4X/RPS14/EIF3E/RPS13/SMG6/RPL34/RPS23/RPS20/RPL13A/LSM2/RPS5/UPF3A/RPL41/RPS24/RPL7/RPS8/RPL…	76	BP
GO:0032993	protein-DNA complex	72/2431	187/18675	1.16328e-18	8.60051e-17	6.88988e-17	H3C1/H2AC12/H2BC5/PRKDC/SOS2/H1-3/H1-4/H2AC20/MED1/CDC5L/KAT6A/SUZ12/H2AJ/H4C5/H2BC8/POLR2H/H3C13/FOS/H1-5/H2AC21/H4C6/H2BC3/HELB/H4C2/SOS1/H2BC12/EP300/H4C11/H2BC14/H2AC11/H2AC8/H2BC7/H2AX/NFYA/H2BC10/H2BC15/H2AC17/H4C12/GATA1/SHPRH/H4C1/H2BC17/SLF1/SOX12/POLA1/H4C4/H2BC19P/NUPR1/DDIT3/H2BC11/H3-3A/H2AC4/H3C10/KDM1B/JUP/H2BC18/H2BC4/H4-16/H4C3/H2AC7/H2AC13/H3C4/H3C11/H3C7/H2AC16/H2BC9/H2AW/HHEX/…	72	CC
GO:0032940	secretion by cell	307/2349	1449/17910	3.6678e-19	1.36121e-16	1.15713e-16	MGAM/CMTM6/MMP25/TNF/ITPR2/REST/CTSS/HCAR2/ADGRG3/C5AR1/IQGAP2/IQGAP1/LAMP2/PIK3CG/CD44/STXBP5/LYZ/SEC24A/IL1RAP/TMF1/A2M/ANXA1/IGF2R/PHACTR2/GATA2/C1orf35/NRAS/F5/DYSF/DNAJC3/ARFGEF1/ATP11B/YPEL5/S100A12/RALB/ATP6AP2/DYNC1H1/MME/RAP1A/ACTR2/CYB5R4/FPR2/CPPED1/CHUK/NF1/VPS4B/CPNE3/SRGN/MYH10/RGCC/CR1/IL1RN/ATP6V1D/CKAP4/ENPP4/GNS/GPR27/MAGT1/QPCT/MIF/BLK/NME2/FPR1/WLS/VPS33B/TMSB4X/RHOT1/KIF5B/P3…	307	BP
GO:0046903	secretion	329/2349	1584/17910	3.91139e-19	1.39355e-16	1.18462e-16	MGAM/NCOA1/CMTM6/MMP25/TNF/PNPLA8/ITPR2/REST/CTSS/HCAR2/ADGRG3/C5AR1/IQGAP2/IQGAP1/LAMP2/PIK3CG/CD44/STXBP5/MED1/LYZ/SEC24A/IL1RAP/TMF1/A2M/ANXA1/IGF2R/PHACTR2/GATA2/C1orf35/NRAS/F5/DYSF/DNAJC3/ARFGEF1/ATP11B/YPEL5/S100A12/RALB/ATP6AP2/DYNC1H1/MME/RAP1A/ACTR2/CYB5R4/FPR2/CPPED1/CHUK/NF1/VPS4B/CPNE3/SRGN/MYH10/RGCC/CR1/IL1RN/ATP6V1D/MAP2K6/CKAP4/ENPP4/GNS/GPR27/MAGT1/QPCT/MIF/BLK/NME2/FPR1/AQP9/WL…	329	BP
GO:0005576	extracellular region	732/2431	4295/18675	2.02177e-18	1.40134e-16	1.12261e-16	MGAM/PTEN/MMP25/MAN1A2/H3C1/CPD/TAX1BP1/H2AC12/AHNAK/H2BC5/HSD17B11/TNF/SLK/SORL1/ERBIN/NIBAN1/ENO3/BPTF/CTSS/GOLGA4/CSF1/GALNT1/MEGF9/NIPBL/IQGAP2/VPREB3/IQGAP1/VPS13D/LAMP2/SETX/CD44/H2AC20/CXCL8/HBS1L/C4orf48/LYZ/ERAP1/IL1RAP/A2M/ANXA1/PARP4/IGF2R/TAOK1/UBA52/VNN2/TXNRD1/H2AJ/IGHG1/SEPTIN7/C1orf35/NRAS/CD19/CPNE5/F5/DYSF/DNAJC3/H4C5/YPEL5/S100A12/MPP5/RALB/ATP6AP2/CIB1/H2BC8/DYNC1H1/H3C13/MME/…	732	CC
GO:0002252	immune effector process	264/2349	1197/17910	7.06303e-19	2.41963e-16	2.05686e-16	MGAM/CMTM6/MMP25/TNF/PRKDC/DOCK11/SETD2/GPR183/CTSS/ADGRG3/C5AR1/IQGAP2/ZBTB1/IQGAP1/LAMP2/PIK3CG/CD44/LYZ/A2M/ANXA1/IGF2R/GATA2/IGHG1/C1orf35/NRAS/CD19/DYSF/DNAJC3/ATP11B/YPEL5/S100A12/ATP6AP2/DYNC1H1/MME/IGHG3/RAP1A/ACTR2/FPR2/CPPED1/CPNE3/APPL1/RC3H1/RGCC/IL1R1/CR1/ARPC1B/ATP6V1D/CKAP4/ENPP4/PDE12/GNS/MAGT1/QPCT/MIF/NME2/FPR1/SMAD7/PTGER4/PTPRC/MS4A3/PECAM1/MZB1/LRG1/TP53/RAP2C/DNAJC13/IGLC2/T…	264	BP
GO:0006950	response to stress	669/2349	3822/17910	8.73081e-19	2.8802e-16	2.44837e-16	PTEN/MMP25/H3C1/NCOA6/TNF/PRKDC/MARCHF7/DOCK11/SETD2/ITPR2/ERBIN/NIBAN1/ENO3/BOD1L1/PAK2/REST/CTSS/CSF1/TBC1D5/NIPBL/C5AR1/FOXN3/ZBTB1/TAB2/PJA2/RPS6KA3/LAMP2/SETX/ATF6/PIK3CG/SRPK2/CD44/CXCL8/RB1CC1/MED1/CDC5L/PPP4R2/HIPK1/KPNA4/LYZ/ERAP1/IL1RAP/TMF1/A2M/KAT6A/ANXA1/PARP4/TAOK1/GATA2/UBA52/SMG1/MS4A2/TXNRD1/IGHG1/KLF5/DOCK8/NRAS/CD19/TRIB1/F5/DYSF/DNAJC3/H4C5/ARFGEF1/S100A12/PAXX/RALB/CIB1/RNF13…	669	BP
GO:0044433	cytoplasmic vesicle part	301/2431	1450/18675	7.15282e-18	4.66617e-16	3.73807e-16	MGAM/CMTM6/MMP25/SORL1/CTSS/TBC1D5/ADGRG3/CLIP1/C5AR1/IQGAP2/IQGAP1/TAB2/LAMP2/CD44/STXBP5/LYZ/SEC24A/A2M/ANXA1/IGF2R/PHACTR2/UBA52/C1orf35/NRAS/F5/DYSF/DNAJC3/PICALM/ATP11B/YPEL5/S100A12/ATP6AP2/DYNC1H1/MME/RAP1A/ACTR2/PLEKHF2/FPR2/CPPED1/VPS4B/CPNE3/AP3B1/HBA2/SRGN/APPL1/SEC23A/KIF1B/CR1/SNX22/ATP6V1D/HBA1/CKAP4/ENPP4/EPS15/GNS/MAGT1/QPCT/MIF/NME2/FPR1/WLS/ANTXR2/VPS33B/TMSB4X/TMED7/ACAP2/PTPRC…	301	CC
GO:0006887	exocytosis	205/2349	862/17910	1.65658e-18	5.26971e-16	4.47963e-16	MGAM/CMTM6/MMP25/REST/CTSS/ADGRG3/C5AR1/IQGAP2/IQGAP1/LAMP2/PIK3CG/CD44/STXBP5/LYZ/A2M/ANXA1/IGF2R/PHACTR2/GATA2/C1orf35/NRAS/F5/DNAJC3/ARFGEF1/ATP11B/YPEL5/S100A12/RALB/ATP6AP2/DYNC1H1/MME/RAP1A/ACTR2/FPR2/CPPED1/VPS4B/CPNE3/SRGN/MYH10/CR1/ATP6V1D/CKAP4/ENPP4/GNS/MAGT1/QPCT/MIF/NME2/FPR1/VPS33B/TMSB4X/PTPRC/STX3/MS4A3/PECAM1/LRG1/RAP2C/DNAJC13/GSK3B/TMEM30A/SYCN/ROCK1/APAF1/CBL/LIN7A/SDCBP/DYNC1…	205	BP
[truncated: 1,230 more rows]

## Sheet: KEGG Patients vs. Health
ID	Description	GeneRatio	BgRatio	pvalue	p.adjust	qvalue	geneID	Count	one_type	two_type
[truncated: 24 more rows]

## Sheet: KEGG Health vs.Vaccine
ID	Description	GeneRatio	BgRatio	pvalue	p.adjust	qvalue	geneID	Count	one_type	two_type
[truncated: 37 more rows]
