# Supplementary material for: Analysing transcriptomic signatures and identifying potential genes for the protective effect of inactivated COVID-19 vaccines
Source: PeerJ. 2023 Apr 19;11:e15155. doi: 10.7717/peerj.15155 (PMC10122457; doi:10.7717/peerj.15155)
Supplement: Supplemental Information 3 — The detail information of vaccinated individuals [file peerj-11-15155-s003.xlsx]

## Sheet: Vaccinated individuals
Number	Gender	Age	Condition
5	Female	26	healthy
6	Male	26	healthy
9	Male	28	healthy
10	Male	24	healthy
17	Male	26	healthy
28	Female	37	healthy
31	Female	23	healthy
32	Female	23	healthy
34	Female	23	healthy
38	Male	22	healthy
42	Female	23	healthy
51	Male	28	healthy
69	Female	23	healthy
77	Male	29	healthy
83	Female	27	healthy
86	Female	23	healthy
87	Male	24	healthy
89	Female	25	healthy
90	Female	27	healthy
94	Female	28	healthy
101	Male	26	healthy
114	Female	25	healthy
132	Male	28	healthy
140	Female	25	healthy
156	Female	28	healthy
161	Male	43	healthy
177	Female	27	healthy
188	Female	32	healthy
194	Male	32	healthy
